# Supplementary material for: DNA methylation and cis-regulation of gene expression by prostate cancer risk SNPs
Source: PLoS Genet. 2020 Mar 30;16(3):e1008667. doi: 10.1371/journal.pgen.1008667 (PMC7145271; doi:10.1371/journal.pgen.1008667)
Supplement: S1 Table — (XLSX) [file pgen.1008667.s003.xlsx]

## Sheet: SNPdescription
Chromosome	SNP	Position	cytoBand	REF	ALT	Risk Allele	RAF	Func.refGene	Gene.refGene	Gene.ensGene	Source_2018NG
1	rs56391074	88210715	1p22.3	A	AT	AT	0.379	intergenic	LINC01364;PKN2-AS1	ENSG00000199318;ENSG00000224235	Novel
1	rs34579442	153899900	1q21.3	C	CT	CT	0.336	intergenic	GATAD2B;DENND4B	ENSG00000143614;ENSG00000198837	Novel
2	rs62106670	8597123	2p25.1	C	T	C	0.379	intergenic	LINC00299;LINC01814	ENSG00000236790;ENSG00000231435	Novel
2	rs74702681	66652885	2p14	C	T	C	0.022	ncRNA_exonic	MEIS1-AS3	ENSG00000226819	Novel
2	rs11691517	111893096	2q13	T	G	G	0.741	intronic	BCL2L11	ENSG00000153094	Novel
2	rs34925593	174234547	2q31.1	T	C	T	0.481	downstream	CDCA7	ENSG00000144354	Novel
2	rs59308963	202123479	2q33.1	T	TATTCTGTC	TATTCTGTC	0.729	intronic	CASP8	ENSG00000064012	Novel
3	rs1283104	106962521	3q13.12	C	G	C	0.379	ncRNA_intronic	DUBR	ENSG00000243701	Novel
3	rs182314334	152004202	3q25.1	T	C	C	0.895	intronic	MBNL1	ENSG00000152601	Novel
3	rs142436749	169093100	3q26.2	A	G	A	0.012	intronic	MECOM	ENSG00000085276	Novel
5	rs10793821	133836209	5q31.1	C	T	C	0.573	intergenic	LOC102546229;LINC01843	ENSG00000207222	Novel
5	rs76551843	169172133	5q35.1	A	G	G	0.991	intronic	DOCK2	ENSG00000134516	Novel
5	rs4976790	177968915	5q35.3	G	T	G	0.113	intronic	COL23A1	ENSG00000050767	Novel
6	rs12665339	30601232	6p21.33	G	A	A	0.167	intronic	ATAT1	ENSG00000137343	Novel
6	rs9296068	32988695	6p21.32	T	G	G	0.651	intergenic	HLA-DOA;HLA-DPA1	ENSG00000204252;ENSG00000231389	Novel
6	rs9469899	34793124	6p21.31	G	A	G	0.357	intronic	UHRF1BP1	ENSG00000065060	Novel
6	rs4711748	43694598	6p21.1	T	C	C	0.225	intergenic	MRPS18A;VEGFA	ENSG00000096080;ENSG00000218107	Novel
7	rs527510716	1944537	7p22.3	G	C	G	0.241	intronic	MAD1L1	ENSG00000002822	Novel
7	rs11452686	20414110	7p21.1	T	TA	TA	0.558	intronic	ITGB8	ENSG00000105855	Novel
7	rs17621345	40875192	7p14.1	A	C	C	0.741	intronic	SUGCT	ENSG00000175600	Novel
9	rs1048169	19055965	9p22.1	T	C	T	0.379	UTR3	HAUS6	ENSG00000147874	Novel
9	rs10122495	34049779	9p13.3	T	A	A	0.29	upstream	UBAP2	ENSG00000137073;ENSG00000222259	Novel
9	rs1182	132576060	9q34.11	C	A	C	0.22	UTR3	TOR1A	ENSG00000136827	Novel
10	rs141536087	854691	10p15.3	GCGCA	G	G	0.15	UTR3	LARP4B	ENSG00000107929	Novel
10	rs1935581	90195149	10q23.31	C	T	T	0.623	intronic	RNLS	ENSG00000184719	Novel
10	rs7094871	114712154	10q25.2	C	G	C	0.537	intronic	TCF7L2	ENSG00000148737	Novel
11	rs1881502	1507512	11p15.5	T	C	C	0.19	intronic	MOB2	ENSG00000182208	Novel
11	rs61890184	7547587	11p15.4	G	A	G	0.124	intronic	PPFIBP2	ENSG00000166387	Novel
11	rs547171081	47421962	11p11.2	CGG	C	C	0.47	upstream	MIR4487	ENSG00000255197	Novel
11	rs2277283	61908440	11q12.3	T	C	T	0.313	exonic	INCENP	ENSG00000149503	Novel
11	rs12785905	66951965	11q13.2	G	C	G	0.048	intronic	KDM2A	ENSG00000173120	Novel
11	rs11290954	76260543	11q13.5	AC	A	A	0.676	intronic	EMSY	ENSG00000158636	Novel
11	rs1800057	108143456	11q22.3	C	G	C	0.025	exonic	ATM	ENSG00000149311	Novel
11	rs138466039	125054793	11q24.2	C	T	C	0.01	intronic	PKNOX2	ENSG00000165495	Novel
11	rs878987	134266372	11q25	A	G	A	0.146	intronic	B3GAT1	ENSG00000109956	Novel
12	rs2066827	12871099	12p13.1	T	G	G	0.755	exonic	CDKN1B	ENSG00000111276	Novel
12	rs10845938	14416918	12p13.1	A	G	A	0.551	intergenic	GRIN2B;ATF7IP	ENSG00000255749;ENSG00000265119	Novel
12	rs7968403	65012824	12q14.2	T	C	C	0.643	intronic	RASSF3	ENSG00000153179	Novel
12	rs5799921	90160530	12q21.33	GA	G	G	0.699	intergenic	ATP2B1-AS1;LINC02399	ENSG00000252823;ENSG00000258216	Novel
12	rs7295014	133067989	12q24.33	G	A	A	0.34	intronic	FBRSL1	ENSG00000112787	Novel
14	rs1004030	23305649	14q11.2	T	C	C	0.59	upstream	MMP14	ENSG00000157227	Novel
14	rs11629412	37138294	14q13.3	G	C	G	0.578	intronic	PAX9	ENSG00000198807	Novel
15	rs4924487	40922915	15q15.1	G	C	G	0.84	intronic	KNL1	ENSG00000137812	Novel
15	rs33984059	56385868	15q21.3	A	G	G	0.978	exonic	RFX7	ENSG00000181827	Novel
15	rs112293876	66764641	15q22.31	C	CA	CA	0.289	intronic	MAP2K1	ENSG00000169032	Novel
16	rs11863709	57654576	16q21	C	T	T	0.96	intronic	ADGRG1	ENSG00000205336	Novel
16	rs201158093	82178893	16q23.3	TAA	TA	TA	0.44	intergenic	HSD17B2;MPHOSPH6	ENSG00000261235;ENSG00000135698	Novel
17	rs28441558	7803118	17p13.1	T	C	T	0.056	intronic	CHD3	ENSG00000170004	Novel
17	rs142444269	30098749	17q11.2	C	T	T	0.788	intergenic	MIR365B;COPRS	ENSG00000263567;ENSG00000265046	Novel
17	rs2680708	56456120	17q22	G	A	A	0.605	intronic	RNF43	ENSG00000265148	Novel
18	rs8093601	51772473	18q21.2	G	C	G	0.44	intergenic	MBD2;POLI	ENSG00000134046;ENSG00000101751	Novel
18	rs28607662	53230859	18q21.2	T	C	T	0.096	intronic	TCF4	ENSG00000196628	Novel
18	rs12956892	56746315	18q21.32	G	T	G	0.3	intergenic	OACYLP;SEC11C	ENSG00000224367;ENSG00000267215	Novel
18	rs533722308	60961193	18q21.33	CT	C	C	0.412	intronic	BCL2	ENSG00000171791	Novel
18	rs10460109	73036165	18q22.3	T	C	C	0.42	intergenic	TSHZ1;SMIM21	ENSG00000179981;ENSG00000264116	Novel
19	rs11666569	17214073	19p13.11	C	T	T	0.711	intronic	MYO9B	ENSG00000099331	Novel
19	rs118005503	32167803	19q12	G	C	C	0.911	intergenic	THEG5;LINC01533	ENSG00000252780;ENSG00000201894	Novel
19	rs61088131	42700947	19q13.2	T	C	C	0.835	intergenic	LOC100505622;DEDD2	ENSG00000265122;ENSG00000160570	Novel
20	rs11480453	31347512	20q11.21	C	CA	CA	0.602	intergenic	COMMD7;DNMT3B	ENSG00000149600;ENSG00000088305	Novel
20	rs6091758	52455205	20q13.2	G	A	A	0.464	intergenic	LOC105372672;SUMO1P1	ENSG00000225563;ENSG00000241721	Novel
22	rs9625483	28888939	22q12.1	G	A	G	0.027	intronic	TTC28	ENSG00000100154	Novel
X	rs17321482	11482634	Xp22.2	C	T	T	0.866	intergenic	NONE;NONE	NONE;NONE	Novel
1	rs17599629	150658287	1q21.3	A	G	G	0.218	intronic	GOLPH3L	ENSG00000143457	Known
1	rs1218582	154834183	1q21.3	G	A	G	0.4467	intronic	KCNN3	ENSG00000143603	Known
1	rs4245739	204518842	1q32.1	C	A	A	0.738	UTR3	MDM4	ENSG00000198625	Known
2	rs9287719	10710730	2p25.1	C	T	C	0.467	downstream	NOL10	ENSG00000115761	Known
2	rs9306895	20878153	2p24.1	T	C	C	0.364	UTR3	GDF7	ENSG00000260396;ENSG00000270100	Known
2	rs1465618	43553949	2p21	T	C	T	0.2141	intronic	THADA	ENSG00000115970	Known
2	rs721048	63131731	2p15	G	A	A	0.1822	intronic	EHBP1	ENSG00000115504	Known
2	rs10187424	85794297	2p11.2	T	C	T	0.5738	intergenic	GGCX;VAMP8	ENSG00000118640	Known
2	rs12621278	173311553	2q31.1	A	G	A	0.9414	intronic	ITGA6	ENSG00000091409	Known
2	rs2292884	238443226	2q37.3	A	G	G	0.2413	exonic	MLPH	ENSG00000115648	Known
2	rs3771570	242382864	2q37.3	C	T	T	0.1495	intronic	FARP2	ENSG00000006607	Known
3	rs2660753	87110674	3p12.1	T	C	T	0.1028	intergenic	VGLL3;LINC00506	ENSG00000241293;ENSG00000264119	Known
3	rs7611694	113275624	3q13.2	A	T	A	0.579	intronic	SIDT1	ENSG00000072858	Known
3	rs10934853	128038373	3q21.3	C	A	A	0.277	intronic	EEFSEC	ENSG00000132394	Known
3	rs6763931	141102833	3q23	G	A	A	0.442	intronic	ZBTB38	ENSG00000177311	Known
3	rs10936632	170130102	3q26.2	C	A	A	0.5074	intergenic	SKIL;CLDN11	ENSG00000242578	Known
4	rs10009409	73855253	4q13.3	C	T	T	0.311	intergenic	ADAMTS3;COX18	ENSG00000252955;ENSG00000210839	Known
4	rs1894292	74349158	4q13.3	G	A	G	0.515	intronic	AFM	ENSG00000079557	Known
4	rs12500426	95514609	4q22.3	A	C	A	0.4632	intronic	PDLIM5	ENSG00000163110	Known
4	rs17021918	95562877	4q22.3	C	T	C	0.6507	intronic	PDLIM5	ENSG00000163110	Known
4	rs7679673	106061534	4q24	C	A	C	0.592	intergenic	CXXC4-AS1;TET2	ENSG00000251259	Known
5	rs2242652	1280028	5p15.33	G	A	G	0.794	intronic	TERT	ENSG00000164362	Known
5	rs12653946	1895829	5p15.33	C	T	T	0.4246	ncRNA_intronic	CTD-2194D22.4	ENSG00000249326	Known
5	rs2121875	44365545	5p12	C	A	C	0.33	intronic	FGF10	ENSG00000070193	Known
6	rs4713266	11219030	6p24.2	C	T	C	0.517	intronic	NEDD9	ENSG00000247925	Known
6	rs7767188	30073776	6p22.1	G	A	A	0.21	ncRNA_intronic	TRIM31-AS1	ENSG00000231226	Known
6	rs3096702	32192331	6p21.32	A	G	A	0.3771	upstream	NOTCH4	ENSG00000204301	Known
6	rs3129859	32400939	6p21.32	G	C	G	0.67	intergenic	LOC101929163;HLA-DRA	ENSG00000204290;ENSG00000204287	Known
6	rs1983891	41536427	6p21.1	C	T	T	0.2773	intronic	FOXP4	ENSG00000137166	Known
6	rs9443189	76495882	6q14.1	A	G	A	0.857	intronic	MYO6	ENSG00000196586	Known
6	rs2273669	109285189	6q21	A	G	G	0.1462	intronic	ARMC2	ENSG00000118690	Known
6	rs339331	117210052	6q22.1	T	C	T	0.695	intronic	RFX6	ENSG00000185002	Known
6	rs1933488	153441079	6q25.2	A	G	A	0.5788	intronic	RGS17	ENSG00000091844	Known
6	rs9364554	160833664	6q25.3	C	T	T	0.2826	intronic	SLC22A3	ENSG00000146477	Known
7	rs12155172	20994491	7p15.3	A	G	A	0.22	ncRNA_intronic	LINC01162	ENSG00000232790	Known
7	rs10486567	27976563	7p15.2	G	A	G	0.763	intronic	JAZF1	ENSG00000153814	Known
7	rs56232506	47437244	7p12.3	G	A	A	0.451	intronic	TNS3	ENSG00000136205	Known
7	rs6465657	97816327	7q21.3	C	T	C	0.4635	intronic	LMTK2	ENSG00000164715	Known
8	rs2928679	23438975	8p21.2	A	G	A	0.437	intergenic	SLC25A37;NKX3-1	ENSG00000147454;ENSG00000252067	Known
8	rs1512268	23526463	8p21.2	T	C	T	0.4296	intergenic	SLC25A37;NKX3-1	ENSG00000253488;ENSG00000167034	Known
8	rs11135910	25892142	8p21.2	C	T	T	0.1529	intronic	EBF2	ENSG00000221818	Known
8	rs12543663	127924659	8q24.21	C	A	C	0.295	intergenic	FAM84B;PCAT1	ENSG00000253438	Known
8	rs10086908	128011937	8q24.21	T	C	T	0.697	intergenic	FAM84B;PCAT1	ENSG00000253438	Known
8	rs183373024	128104117	8q24.21	A	G	G	0.007	ncRNA_exonic	PRNCR1	ENSG00000224722;ENSG00000254166	Known
8	rs16901979	128124916	8q24.21	C	A	A	0.032	intergenic	PRNCR1;CASC19	ENSG00000224722;ENSG00000254166	Known
8	rs620861	128335673	8q24.21	G	A	G	0.631	ncRNA_intronic	CASC21;CASC8	ENSG00000246228	Known
8	rs6983267	128413305	8q24.21	G	T	G	0.511	ncRNA_exonic	CCAT2	ENSG00000246228	Known
8	rs1447295	128485038	8q24.21	A	C	A	0.107	ncRNA_intronic	CASC8	ENSG00000246228	Known
9	rs17694493	22041998	9p21.3	C	G	G	0.136	ncRNA_intronic	CDKN2B-AS1	ENSG00000240498	Known
10	rs76934034	46082985	10q11.21	T	C	T	0.917	intronic	8-Mar	ENSG00000165406	Known
10	rs10993994	51549496	10q11.23	T	C	T	0.383	intronic	TIMM23B	ENSG00000138294	Known
10	rs3850699	104414221	10q24.32	A	G	A	0.7	intronic	TRIM8	ENSG00000171206	Known
10	rs4962416	126696872	10q26.13	T	C	C	0.2668	intronic	CTBP2	ENSG00000175029	Known
11	rs7127900	2233574	11p15.5	A	G	A	0.1985	intergenic	MIR4686;ASCL2	ENSG00000265258;ENSG00000183734	Known
11	rs7931342	68994497	11q13.3	T	G	G	0.504	intergenic	LOC338694;MYEOV	ENSG00000261070;ENSG00000172927	Known
11	rs11568818	102401661	11q22.2	T	C	T	0.55	upstream	MMP7	ENSG00000137673	Known
11	rs11214775	113807181	11q23.2	G	A	G	0.709	intronic	HTR3B	ENSG00000149305	Known
12	rs80130819	48419618	12q13.11	A	C	A	0.908	intergenic	COL2A1;SENP1	ENSG00000257955;ENSG00000257985	Known
12	rs10875943	49676010	12q13.12	T	C	C	0.287	intergenic	TUBA1C;LOC101927267	ENSG00000167553;ENSG00000258334	Known
12	rs902774	53273904	12q13.13	G	A	A	0.1526	intergenic	KRT78;KRT8	ENSG00000170423;ENSG00000241146	Known
12	rs1270884	114685571	12q24.21	A	G	A	0.482	intergenic	LINC02459;TBX5	ENSG00000257476;ENSG00000089225	Known
14	rs8008270	53372330	14q22.1	T	C	C	0.8139	intronic	FERMT2	ENSG00000073712	Known
14	rs7141529	69126744	14q24.1	T	C	C	0.499	intronic	RAD51B	ENSG00000182185	Known
14	rs8014671	71092256	14q24.2	G	A	G	0.58	ncRNA_intronic	LOC101928075	ENSG00000245466;ENSG00000259115	Known
17	rs684232	618965	17p13.3	T	C	C	0.3534	upstream	VPS53	ENSG00000141252	Known
17	rs11649743	36074979	17q12	G	A	G	0.8055	intronic	HNF1B	ENSG00000108753	Known
17	rs4430796	36098040	17q12	G	A	A	0.5253	intronic	HNF1B	ENSG00000108753	Known
17	rs138213197	46805705	17q21.32	C	T	T	0.002	exonic	HOXB13	ENSG00000159184	Known
17	rs11650494	47345186	17q21.32	G	A	A	0.0779	intergenic	FLJ40194;MIR6129	ENSG00000177369;ENSG00000198740	Known
17	rs1859962	69108753	17q24.3	G	T	G	0.4813	ncRNA_intronic	CASC17	ENSG00000260785	Known
18	rs7241993	76773973	18q23	C	T	C	0.6949	intergenic	SALL3;ATP9B	ENSG00000256463;ENSG00000166377	Known
19	rs8102476	38735613	19q13.2	C	T	C	0.5393	intergenic	DPF1;PPP1R14A	ENSG00000167642	Known
19	rs11672691	41985587	19q13.2	A	G	G	0.7368	ncRNA_intronic	PCAT19	ENSG00000267107	Known
19	rs2735839	51364623	19q13.33	A	G	G	0.8527	downstream	KLK3	ENSG00000167751;ENSG00000142515	Known
20	rs12480328	49527922	20q13.13	T	C	T	0.928	intronic	ADNP	ENSG00000101126	Known
20	rs2427345	61015611	20q13.33	C	T	C	0.621	intergenic	RBBP8NL;GATA5	ENSG00000233017;ENSG00000130700	Known
20	rs6062509	62362563	20q13.33	G	T	T	0.6983	intronic	ZGPAT	ENSG00000197114;ENSG00000273154	Known
21	rs1041449	42901421	21q22.3	A	G	G	0.433	intergenic	TMPRSS2;LINC00111	ENSG00000184012	Known
22	rs58133635	40471188	22q13.1	C	T	T	0.197	intronic	TNRC6B	ENSG00000100354	Known
22	rs5759167	43500212	22q13.2	G	T	G	0.502	intergenic	TTLL1;BIK	ENSG00000234735;ENSG00000100290	Known
X	rs2405942	9814135	Xp22.2	G	A	A	0.7833	intergenic	NONE;NONE	NONE;NONE	Known
X	rs5945619	51241672	Xp11.22	C	T	C	0.364	intergenic	NONE;NONE	NONE;NONE	Known
X	rs2807031	52896949	Xp11.22	C	T	C	0.182	intergenic	NONE;NONE	NONE;NONE	Known
X	rs5919432	67021550	Xq12	C	T	T	0.8008	intergenic	NONE;NONE	NONE;NONE	Known
X	rs6625711	70139850	Xq13.1	A	T	A	0.1763	intergenic	NONE;NONE	NONE;NONE	Known
RAF: risk allele frequency
