# Supplementary material for: DNA methylation and cis-regulation of gene expression by prostate cancer risk SNPs
Source: PLoS Genet. 2020 Mar 30;16(3):e1008667. doi: 10.1371/journal.pgen.1008667 (PMC7145271; doi:10.1371/journal.pgen.1008667)
Supplement: S2 Table — (XLSX) [file pgen.1008667.s004.xlsx]

## Sheet: 147SNPs_qtl_result
SNP_ID	SNP_chromosome	SNP_position	Risk_Allele	SNP_gene	FH_cis_eQTL_eGene	FH_cis_eQTL_beta	FH_cis_eQTL_eGene_pvalue	FH_cis_mQTL_mProbe	FH_cis_mQTL_position	FH_cis_mQTL_mGene	FH_cis_mQTL_beta	FH_cis_mQTL_mGene_pvalue	FH_cis_mQTL_genelocation	FH_cis_mQTL_ilandlocation	FH_cis_mQTL_regulatory	FH_cis_mQTL_enhancer	TCGA_cis_eQTL_eGene	TCGA_cis_eQTL_beta	TCGA_cis_eQTL_eGene_pvalue	TCGA_cis_mQTL_mProbe	TCGA_cis_mQTL_position	TCGA_cis_mQTL_mGene	TCGA_cis_mQTL_beta	TCGA_cis_mQTL_mGene_pvalue	TCGA_cis_mQTL_genelocation	TCGA_cis_mQTL_ilandlocation	TCGA_cis_mQTL_regulatory	TCGA_cis_mQTL_enhancer	MAYO_cis_eQTL_eGene	MAYO_cis_eQTL_beta	MAYO_cis_eQTL_eGene_pvalue
rs56391074	1	88210715	AT	LINC01364;PKN2-AS1	#N/A	#N/A	#N/A	#N/A	#N/A	#N/A	#N/A	#N/A	#N/A	#N/A	#N/A	#N/A	#N/A	#N/A	#N/A	#N/A	#N/A	#N/A	#N/A	#N/A	#N/A	#N/A	#N/A	#N/A	#N/A	#N/A	#N/A
rs34579442	1	153899900	CT	GATAD2B;DENND4B	SLC39A1	-0.222	4.699e-04	cg19757176;cg00006626;cg05139571;cg05761535;cg08202226;cg26808167	154128041;154127462;154127138;153759695;153896590;154192205	TPM3|NUP210L;NUP210L;NUP210L;;GATAD2B;UBAP2L|C1orf43	0.011;0.019;0.014;-0.014;0.019;0.009	3.365e-05;2.913e-04;4.195e-05;6.681e-11;8.652e-08;2.286e-04	3'UTR|TSS1500;1stExon;Body;;TSS1500;TSS1500|Body	;;;S_Shelf;S_Shore;N_Shore	;;;;;	TRUE;TRUE;NA;NA;NA;NA	#N/A	#N/A	#N/A	cg08477332;cg16262392	153590243;153932122	S100A14;SLC39A1|CRTC2	-0.05;-0.027	5.462e-04;6.016e-09	TSS1500;3'UTR|TSS1500	;S_Shore	Unclassified;Unclassified_Cell_type_specific	NA;NA	C1orf43;CREB3L4;DENND4B;HAX1;SLC39A1	-0.147;-0.09;-0.095;0.127;-0.204	5.600e-06;9.380e-06;4.697e-04;3.188e-03;8.201e-06
rs62106670	2	8597123	C	LINC00299;LINC01814	#N/A	#N/A	#N/A	cg05204532;cg12588880;cg21917740	8597177;8597159;8597923	;;	0.022;0.039;0.022	3.503e-04;4.062e-08;5.040e-05	;;	Island;Island;S_Shore	;;	NA;NA;NA	#N/A	#N/A	#N/A	cg05204532;cg12588880;cg21917740;cg26784300	8597177;8597159;8597923;8596908	;;;	0.036;0.064;0.017;0.009	1.184e-07;6.037e-15;3.309e-04;1.562e-05	;;;	Island;Island;S_Shore;Island	;;;	NA;NA;NA;NA	ID2	-0.109	3.333e-03
rs74702681	2	66652885	C	MEIS1-AS3	#N/A	#N/A	#N/A	#N/A	#N/A	#N/A	#N/A	#N/A	#N/A	#N/A	#N/A	#N/A	#N/A	#N/A	#N/A	cg08225529;cg21467252	66660107;66660038	;	-0.115;-0.093	4.583e-05;1.643e-04	;	N_Shore;N_Shore	;	NA;NA	#N/A	#N/A	#N/A
rs11691517	2	111893096	G	BCL2L11	#N/A	#N/A	#N/A	cg00997280;cg15995935	111876752;111871839	;ACOXL	-0.015;-0.014	3.947e-06;1.463e-04	;Body	Island;N_Shelf	;	NA;NA	#N/A	#N/A	#N/A	cg04202892	111875749	ACOXL	-0.02	6.864e-05	3'UTR	Island		TRUE	#N/A	#N/A	#N/A
rs34925593	2	174234547	T	CDCA7;SP3	ZAK	-0.196	6.780e-04	#N/A	#N/A	#N/A	#N/A	#N/A	#N/A	#N/A	#N/A	#N/A	#N/A	#N/A	#N/A	#N/A	#N/A	#N/A	#N/A	#N/A	#N/A	#N/A	#N/A	#N/A	CDCA7;ZAK	-0.463;-0.068	1.167e-18;1.322e-03
rs59308963	2	202123479	TATTCTGTC	CASP8	#N/A	#N/A	#N/A	cg04286206	202123825	CASP8	-0.032	3.372e-05	5'UTR|Body|TSS1500			#N/A	ALS2CR12	0.319	4.355e-06	cg04286206;cg23280754;cg26627956;cg26799474	202123825;202221892;202004766;202098951	CASP8;ALS2CR12;CFLAR;CASP8	-0.049;0.004;0.009;-0.042	3.306e-05;1.565e-04;2.003e-04;4.431e-04	5'UTR|Body|TSS1500;1stExon|5'UTR;Body;5'UTR	;;;	;;;	NA;NA;NA;NA	ALS2CR12;BZW1;CASP10;CASP8;PPIL3	0.299;0.105;0.159;-0.185;0.192	4.651e-06;1.031e-03;1.650e-04;1.801e-04;1.892e-03
rs1283104	3	106962521	C	DUBR	#N/A	#N/A	#N/A	#N/A	#N/A	#N/A	#N/A	#N/A	#N/A	#N/A	#N/A	#N/A	#N/A	#N/A	#N/A	cg11741004	107810678	CD47	-0.016	5.038e-04	TSS1500	S_Shore		#N/A	#N/A	#N/A	#N/A
rs182314334	3	152004202	C	MBNL1	#N/A	#N/A	#N/A	#N/A	#N/A	#N/A	#N/A	#N/A	#N/A	#N/A	#N/A	#N/A	MBNL1	-0.271	1.252e-08	#N/A	#N/A	#N/A	#N/A	#N/A	#N/A	#N/A	#N/A	#N/A	MBNL1	-0.352	1.792e-27
rs142436749	3	169093100	A	MECOM	#N/A	#N/A	#N/A	#N/A	#N/A	#N/A	#N/A	#N/A	#N/A	#N/A	#N/A	#N/A	#N/A	#N/A	#N/A	#N/A	#N/A	#N/A	#N/A	#N/A	#N/A	#N/A	#N/A	#N/A	#N/A	#N/A	#N/A
rs10793821	5	133836209	C	LOC102546229;LINC01843	#N/A	#N/A	#N/A	#N/A	#N/A	#N/A	#N/A	#N/A	#N/A	#N/A	#N/A	#N/A	#N/A	#N/A	#N/A	cg26074535;cg26284174	134094528;133860141	DDX46;	0.001;-0.005	1.008e-04;2.620e-04	5'UTR|1stExon;	Island;Island	Promoter_Associated;Promoter_Associated	NA;NA	CDKL3;CDKN2AIPNL	0.138;0.132	9.766e-04;7.606e-04
rs76551843	5	169172133	G	DOCK2	#N/A	#N/A	#N/A	#N/A	#N/A	#N/A	#N/A	#N/A	#N/A	#N/A	#N/A	#N/A	#N/A	#N/A	#N/A	#N/A	#N/A	#N/A	#N/A	#N/A	#N/A	#N/A	#N/A	#N/A	#N/A	#N/A	#N/A
rs4976790	5	177968915	G	COL23A1	#N/A	#N/A	#N/A	#N/A	#N/A	#N/A	#N/A	#N/A	#N/A	#N/A	#N/A	#N/A	#N/A	#N/A	#N/A	cg08632081	177892911	COL23A1	0.031	4.255e-05	Body			#N/A	#N/A	#N/A	#N/A
rs12665339	6	30601232	A	ATAT1	HCG4P6	0.288	3.454e-04	cg04017513;cg12792044;cg25540824;cg00206463;cg02703235;cg05119316;cg07873154;cg09002049;cg09841150;cg10409680;cg11409139;cg15070894;cg17451015;cg17633074;cg21740359;cg22028727;cg24838316;cg24847621;cg26888012;cg27154651	30658894;30181237;30139686;30179435;30123198;29716135;30122544;30434552;30106949;31239320;30292481;29894162;30123226;30878864;30434324;30796243;29895260;30122565;31091383;30796209	NRM;TRIM26;TRIM15;TRIM26;TRIM10;LOC285830;TRIM10;;TRIM40;HLA-C;HCG18;HCG4P6;TRIM10;GTF2H4;;;;TRIM10;PSORS1C1;	-0.004;0.009;0.026;-0.027;-0.016;0.031;-0.065;-0.026;0.046;-0.033;-0.034;0.032;-0.028;0.024;-0.012;0.03;0.028;-0.086;-0.036;0.057	1.934e-04;2.907e-04;1.593e-07;1.074e-04;2.869e-04;3.431e-04;1.104e-08;2.207e-05;1.567e-05;1.963e-04;4.409e-05;1.686e-04;1.900e-04;3.967e-04;3.167e-04;7.408e-09;3.705e-04;1.636e-09;1.996e-04;2.386e-11	TSS200;TSS200;Body;5'UTR;Body;Body;Body;;Body;Body;Body;TSS1500;Body;Body;;;;Body;5'UTR;	S_Shelf;Island;N_Shore;N_Shore;;N_Shore;;S_Shore;;Island;N_Shore;Island;;N_Shelf;Island;;S_Shore;;;	Promoter_Associated;Promoter_Associated;Unclassified;;;;;Unclassified;;Promoter_Associated;;Promoter_Associated;;;Unclassified;Promoter_Associated;Promoter_Associated;;;Promoter_Associated	NA;NA;TRUE;NA;NA;NA;NA;NA;NA;NA;NA;NA;NA;NA;NA;TRUE;NA;NA;NA;TRUE	#N/A	#N/A	#N/A	cg00206463;cg01336390;cg01499815;cg01641092;cg03599622;cg03798603;cg04072928;cg04246123;cg05793094;cg06251929;cg06486622;cg07873154;cg08984202;cg09609649;cg11946459;cg12758147;cg15070894;cg15411272;cg15671450;cg17014345;cg17451015;cg17974398;cg18786623;cg19382642;cg20927575;cg22028727;cg22829821;cg23606396;cg23681866;cg24100841;cg24838316;cg24847621;cg25540824;cg26121931;cg26884376;cg27154651	30179435;29895059;29895074;30094300;30640355;30899145;31125950;29893273;30123034;30539459;29718119;30122544;30421649;30458060;29911558;30103696;29894162;29895187;29895116;29716186;30123226;31239324;29894050;30071496;29716340;30796243;30434421;29717917;29895175;29649024;29895260;30122565;30139686;29895204;30539453;30796209	TRIM26;;;;DHX16;SFTA2;CCHCR1|TCF19;HCG4P6;TRIM10;ABCF1;LOC285830;TRIM10;;HLA-E;HLA-A;TRIM40;HCG4P6;;;LOC285830;TRIM10;HLA-C;HCG4P6;TRIM31;LOC285830;;;LOC285830;;;;TRIM10;TRIM15;;ABCF1;	-0.041;0.045;0.04;0.029;-0.002;0.03;0.001;0.049;-0.049;0.004;-0.028;-0.069;0.003;0.039;0.035;-0.07;0.042;0.05;0.033;0.047;-0.035;-0.017;0.041;0.015;0.038;0.024;-0.017;-0.043;0.053;-0.058;0.042;-0.079;0.027;0.054;0.006;0.041	1.165e-07;3.688e-04;1.271e-04;2.989e-07;3.855e-05;2.785e-04;5.912e-04;1.284e-04;3.185e-05;2.314e-20;1.085e-04;6.288e-07;1.696e-07;1.784e-05;1.845e-04;9.973e-11;1.979e-08;2.195e-05;2.639e-04;2.538e-04;1.835e-04;5.121e-05;1.664e-05;4.140e-04;4.311e-04;1.332e-04;3.877e-07;3.145e-04;8.486e-06;6.076e-04;4.418e-05;8.150e-08;3.139e-04;2.673e-05;7.860e-15;2.171e-06	5'UTR;;;;Body;3'UTR;TSS1500|1stExon|5'UTR;Body;Body;Body;TSS1500;Body;;Body;Body;TSS1500;TSS1500;;;Body;Body;Body;TSS1500;Body;Body;;;TSS1500;;;;Body;Body;;Body;	N_Shore;Island;Island;N_Shore;N_Shore;;Island;N_Shore;;Island;S_Shore;;S_Shelf;Island;S_Shore;;Island;S_Shore;Island;N_Shore;;Island;N_Shore;S_Shore;N_Shore;;Island;S_Shore;S_Shore;;S_Shore;;N_Shore;S_Shore;Island;	;Promoter_Associated;Promoter_Associated;;Promoter_Associated;;Promoter_Associated;;;Promoter_Associated;;;Unclassified;Promoter_Associated;;;Promoter_Associated;Promoter_Associated;Promoter_Associated;;;Promoter_Associated;;;;Promoter_Associated;Unclassified;;Promoter_Associated;Unclassified_Cell_type_specific;Promoter_Associated;;Unclassified;Promoter_Associated;Promoter_Associated;Promoter_Ass…	NA;NA;NA;NA;NA;NA;NA;NA;NA;NA;NA;NA;NA;NA;NA;NA;NA;NA;NA;NA;NA;NA;NA;NA;NA;TRUE;NA;NA;NA;NA;NA;NA;TRUE;NA;NA;TRUE	ABCF1;DHX16;GTF2H4;HCG27;HCG4;HLA-G;MICA;PSORS1C3	0.364;-0.233;0.196;-0.229;-0.452;-0.277;-0.353;-0.386	1.429e-10;9.260e-07;5.286e-03;9.953e-04;4.894e-09;1.066e-03;1.984e-06;4.701e-07
rs9296068	6	32988695	G	HLA-DOA;HLA-DPA1	HLA-DPB1	0.209	6.323e-04	cg11945824;cg08693832;cg11076970;cg13661648;cg17071868;cg25744682;cg25955180	32116963;33084554;32978196;33035284;33047056;32797578;32116538	PRRT1;HLA-DPB2;HLA-DOA;HLA-DPA1;HLA-DPB1;TAP2;PRRT1	-0.025;0.03;0.007;-0.045;-0.019;-0.027;-0.016	2.082e-04;2.591e-04;1.277e-04;3.029e-04;6.947e-06;2.955e-06;4.041e-04	3'UTR;Body;TSS1500;3'UTR;Body;Body;3'UTR	Island;N_Shore;S_Shelf;;N_Shore;;N_Shore	Unclassified_Cell_type_specific;;;;;;	NA;NA;NA;NA;NA;NA;NA	#N/A	#N/A	#N/A	cg03083146;cg03639929;cg14309283;cg14475758;cg14833385;cg25744682;cg26262232	32781235;32765402;33282890;32920880;32921142;32797578;32920995	HLA-DOB;;ZBTB22|TAPBP;HLA-DMA;HLA-DMA;TAP2;HLA-DMA	-0.013;0.03;0.012;0.003;0.006;-0.032;0.008	3.918e-04;9.250e-05;4.076e-04;4.231e-05;5.178e-04;3.603e-05;1.646e-04	Body;;Body|TSS1500;5'UTR|1stExon;TSS1500;Body;TSS200	;;Island;;;;	;Unclassified;;Promoter_Associated;Promoter_Associated;;Promoter_Associated	NA;TRUE;NA;TRUE;TRUE;NA;TRUE	BRD2;HLA-DPB1;HLA-DQA2;HLA-DQB2;HSD17B8	-0.111;0.11;-0.172;-0.178;-0.15	3.092e-03;1.771e-05;1.048e-03;3.341e-04;4.676e-03
rs9469899	6	34793124	G	UHRF1BP1	UHRF1BP1	-0.256	1.426e-06	cg17674042;cg07306190	34482479;34760872	PACSIN1;UHRF1BP1	0.019;0.015	3.237e-05;1.945e-11	5'UTR;Body	;S_Shore	Unclassified_Cell_type_specific;Promoter_Associated	TRUE;NA	UHRF1BP1;PACSIN1	-0.246;-0.165	3.879e-20;1.225e-03	cg07306190;cg13137465	34760872;34857473	UHRF1BP1;ANKS1A	0.012;-0.002	3.549e-09;3.092e-06	Body;Body	S_Shore;Island	Promoter_Associated;	NA;NA	C6orf106;NUDT3;SNRPC;TEAD3;TULP1;UHRF1BP1	-0.209;-0.166;0.204;0.1;0.279;-0.599	9.477e-06;2.252e-03;2.865e-08;3.387e-04;5.258e-07;7.476e-79
rs4711748	6	43694598	C	MRPS18A;VEGFA	#N/A	#N/A	#N/A	#N/A	#N/A	#N/A	#N/A	#N/A	#N/A	#N/A	#N/A	#N/A	#N/A	#N/A	#N/A	#N/A	#N/A	#N/A	#N/A	#N/A	#N/A	#N/A	#N/A	#N/A	#N/A	#N/A	#N/A
rs527510716	7	1944537	G	MAD1L1	#N/A	#N/A	#N/A	cg02951883;cg05434287;cg19624444;cg26037026;cg03243669;cg03354898;cg08551333;cg10366028;cg12395958;cg12745145;cg17136255;cg21178979;cg21782813;cg23618217;cg27299047	2050386;2030229;2048497;1641922;1931776;1950403;1894025;1931885;1973573;2261452;2516929;1889533;2030301;1932321;2103248	MAD1L1;MAD1L1;MAD1L1;;MAD1L1;MAD1L1;MAD1L1;MAD1L1;MAD1L1;MAD1L1;;MAD1L1;MAD1L1;MAD1L1;MAD1L1	0.014;-0.015;-0.017;-0.018;0.025;0.023;-0.018;0.036;-0.008;0.017;0.027;-0.042;-0.026;0.018;0.02	1.641e-16;4.747e-08;3.075e-06;1.490e-04;2.737e-08;3.782e-15;6.203e-07;7.175e-08;1.819e-04;1.289e-04;5.097e-05;2.320e-10;1.292e-14;2.330e-05;5.288e-05	Body;Body;Body;;Body;Body;Body;Body;Body;Body;;Body;Body;Body;Body	N_Shelf;S_Shore;S_Shelf;Island;;Island;N_Shelf;;N_Shelf;;;N_Shore;S_Shore;;N_Shelf	;;;;;;;;;;Unclassified;;;;Gene_Associated_Cell_type_specific	NA;NA;NA;NA;NA;NA;NA;NA;NA;NA;TRUE;NA;NA;NA;NA	MRM2	-0.249	6.555e-06	cg02474109;cg02951883;cg03354898;cg04486919;cg05342467;cg05434287;cg05533001;cg05863683;cg06340516;cg08551333;cg12432903;cg13447684;cg13504346;cg14004847;cg15686782;cg16393715;cg18279126;cg18495884;cg19147804;cg21178979;cg21782813;cg22146642;cg23618217;cg24045212;cg25122824;cg27299047	1912065;2050386;1950403;2117171;2029732;2030229;2019608;1912471;1687244;1894025;1882776;1895903;2182182;1930337;2143886;1948819;2041391;2020099;1989927;1889533;2030301;2196808;1932321;2020131;1886917;2103248	MAD1L1;MAD1L1;MAD1L1;MAD1L1;MAD1L1;MAD1L1;MAD1L1;MAD1L1;;MAD1L1;MAD1L1;MAD1L1;MAD1L1;MAD1L1;MAD1L1;MAD1L1;MAD1L1;MAD1L1;MAD1L1;MAD1L1;MAD1L1;MAD1L1;MAD1L1;MAD1L1;MAD1L1;MAD1L1	0.009;0.004;0.03;0.008;-0.002;-0.014;-0.034;-0.019;0.034;-0.018;0.009;-0.006;0.008;0.043;0.014;-0.023;-0.013;-0.028;0.002;-0.032;-0.038;0.038;0.032;-0.025;-0.03;0.018	1.522e-05;1.338e-31;2.313e-21;1.680e-04;3.067e-04;2.928e-07;9.654e-12;2.855e-07;2.806e-04;1.944e-09;1.553e-04;3.021e-04;1.130e-04;1.171e-11;1.194e-04;2.162e-06;3.385e-05;8.860e-09;9.791e-09;1.483e-05;1.840e-27;1.186e-05;1.847e-05;3.647e-06;5.628e-05;2.192e-05	Body;Body;Body;Body;Body;Body;Body;Body;;Body;Body;Body;Body;Body;Body;Body;Body;Body;Body;Body;Body;Body;Body;Body;Body;Body	N_Shore;N_Shelf;Island;S_Shore;S_Shore;S_Shore;N_Shore;N_Shore;S_Shore;N_Shelf;S_Shore;N_Shore;N_Shelf;;;N_Shore;N_Shelf;Island;N_Shore;N_Shore;S_Shore;S_Shore;;S_Shore;S_Shore;N_Shelf	;;;;;;Unclassified_Cell_type_specific;;;;Unclassified_Cell_type_specific;Unclassified_Cell_type_specific;;Unclassified_Cell_type_specific;Unclassified;;;Unclassified_Cell_type_specific;;;;;;;;Gene_Associated_Cell_type_specific	NA;NA;NA;NA;NA;NA;NA;NA;NA;NA;NA;NA;NA;NA;NA;NA;NA;NA;NA;NA;NA;NA;NA;NA;NA;NA	MRM2	-0.247	9.423e-06
rs11452686	7	20414110	TA	ITGB8	#N/A	#N/A	#N/A	#N/A	#N/A	#N/A	#N/A	#N/A	#N/A	#N/A	#N/A	#N/A	#N/A	#N/A	#N/A	#N/A	#N/A	#N/A	#N/A	#N/A	#N/A	#N/A	#N/A	#N/A	#N/A	#N/A	#N/A
rs17621345	7	40875192	C	SUGCT	#N/A	#N/A	#N/A	cg05119115	40866195	C7orf10	-0.015	9.827e-05	Body			TRUE	#N/A	#N/A	#N/A	cg05119115	40866195	C7orf10	-0.022	6.189e-05	Body			TRUE	INHBA	0.241	2.458e-06
rs1048169	9	19055965	T	HAUS6	#N/A	#N/A	#N/A	cg07664183	19103231	HAUS6	0.023	1.066e-04	TSS1500	S_Shore	Promoter_Associated	#N/A	HAUS6	0.195	9.618e-09	cg22937320;cg25822709	19032778;19048850	FAM154A;RRAGA	0.011;-0.006	1.405e-04;3.982e-05	Body;TSS1500	;N_Shore	;Promoter_Associated	NA;NA	HAUS6	0.4	2.157e-22
rs10122495	9	34049779	A	UBAP2;DCAF12	#N/A	#N/A	#N/A	#N/A	#N/A	#N/A	#N/A	#N/A	#N/A	#N/A	#N/A	#N/A	#N/A	#N/A	#N/A	#N/A	#N/A	#N/A	#N/A	#N/A	#N/A	#N/A	#N/A	#N/A	NUDT2;UBE2R2	-0.191;0.116	1.424e-03;3.527e-03
rs1182	9	132576060	C	TOR1A	TOR1B	0.293	2.992e-05	cg13529314	132598258	C9orf78|USP20	-0.003	6.172e-05	TSS1500|5'UTR	Island	Promoter_Associated	#N/A	TOR1B;C9orf78	0.237;0.24	3.928e-04;1.381e-04	cg13529314	132598258	C9orf78|USP20	-0.004	3.882e-26	TSS1500|5'UTR	Island	Promoter_Associated	#N/A	C9orf78;FUBP3;TOR1A;TOR1B;USP20	0.412;-0.119;0.217;0.645;-0.138	2.964e-12;4.168e-03;9.145e-05;7.574e-28;5.248e-04
rs141536087	10	854691	G	LARP4B	#N/A	#N/A	#N/A	cg00683655;cg08457232;cg17079987;cg18964960;cg20335179;cg20503657;cg23042387;cg26597838;cg02700194;cg09361094;cg10017260;cg10041950;cg10556349;cg11351927;cg20035724	839865;1135600;557562;1102726;1068567;835505;652485;835615;834378;834503;834428;557936;835070;557886;856514	;WDR37;DIP2C;WDR37;C10orf110|IDI2;;DIP2C;;;;;DIP2C;;DIP2C;LARP4B	0.008;0.03;0.032;-0.009;0.012;-0.356;-0.01;-0.337;0.013;0.029;0.018;0.012;-0.125;0.019;0.014	7.955e-05;1.561e-05;3.671e-04;3.233e-04;1.242e-04;6.636e-89;1.609e-04;6.279e-111;3.618e-07;1.914e-06;5.752e-05;3.910e-04;1.696e-25;8.099e-05;4.766e-10	;Body;Body;TSS200;TSS200|Body;;Body;;;;;Body;;Body;3'UTR	Island;;;Island;;;Island;N_Shelf;;;;;;;S_Shore	;;Unclassified;Promoter_Associated;;Unclassified;;Unclassified;;;;Unclassified;Unclassified;Unclassified;Gene_Associated_Cell_type_specific	NA;NA;TRUE;NA;NA;TRUE;TRUE;TRUE;NA;NA;NA;NA;NA;NA;NA	#N/A	#N/A	#N/A	cg02228420;cg02700194;cg03528710;cg08457232;cg09361094;cg10017260;cg10556349;cg15764593;cg20035724;cg20503657;cg26597838	840201;834378;833290;1135600;834503;834428;835070;829463;856514;835505;835615	;;;WDR37;;;;;LARP4B;;	0.006;0.022;0.011;0.038;0.031;0.029;-0.145;0.005;0.008;-0.368;-0.416	4.055e-25;6.830e-07;1.529e-05;1.340e-05;6.168e-05;3.010e-07;3.185e-33;1.151e-04;3.235e-05;1.213e-131;2.062e-133	;;;Body;;;;;3'UTR;;	Island;;;;;;;;S_Shore;;N_Shelf	;;;;;;Unclassified;;Gene_Associated_Cell_type_specific;Unclassified;Unclassified	NA;NA;NA;NA;NA;NA;NA;NA;NA;TRUE;TRUE	IDI2;LARP4B	0.462;0.348	1.310e-11;4.453e-15
rs1935581	10	90195149	T	RNLS	#N/A	#N/A	#N/A	cg23809813	90217672	RNLS	0.02	1.149e-08	Body		Unclassified_Cell_type_specific	TRUE	#N/A	#N/A	#N/A	cg23809813	90217672	RNLS	0.016	1.358e-06	Body		Unclassified_Cell_type_specific	TRUE	#N/A	#N/A	#N/A
rs7094871	10	114712154	C	TCF7L2	#N/A	#N/A	#N/A	cg09022607;cg11748187;cg27162705	114712695;114713108;114713024	TCF7L2;TCF7L2;TCF7L2	0.027;0.033;0.027	2.074e-04;1.419e-05;3.492e-04	Body;Body;Body	S_Shore;S_Shore;S_Shore	;;	NA;NA;NA	#N/A	#N/A	#N/A	cg09022607;cg11748187;cg15383705	114712695;114713108;114699120	TCF7L2;TCF7L2;	0.037;0.039;-0.004	2.740e-04;5.029e-04;1.855e-04	Body;Body;	S_Shore;S_Shore;	;;	NA;NA;TRUE	TCF7L2	-0.146	1.210e-03
rs1881502	11	1507512	C	MOB2	#N/A	#N/A	#N/A	cg03836507;cg17416644;cg16723180;cg20027784;cg20825710;cg26244531	1520812;1474841;1503195;1520631;1620352;1603012	HCCA2;BRSK2;HCCA2;HCCA2;HCCA2|KRTAP5-2|LOC338651;HCCA2|LOC338651	-0.01;0.085;-0.011;-0.019;0.041;0.011	5.563e-08;1.722e-09;2.510e-04;1.213e-11;1.076e-05;2.150e-05	Body;Body;Body;Body;Body|TSS1500;Body	;S_Shelf;;;;	;Unclassified;Promoter_Associated_Cell_type_specific;;;	NA;NA;NA;NA;NA;NA	MOB2	0.228	5.489e-07	cg02356640;cg03836507;cg07003668;cg10002860;cg13316472;cg13534999;cg16723180;cg17416644;cg18133074;cg19977004;cg20027784;cg21560819;cg23231692;cg24317122;cg26244531	1501973;1520812;1502195;1482176;1482428;1506936;1503195;1474841;1473084;1482563;1520631;1539711;636167;1705432;1603012	HCCA2;HCCA2;HCCA2;BRSK2;BRSK2;HCCA2;HCCA2;BRSK2;BRSK2;BRSK2;HCCA2;HCCA2;DRD4;HCCA2|FAM99B;HCCA2|LOC338651	-0.019;-0.009;-0.012;-0.058;-0.044;-0.03;-0.008;0.082;-0.018;-0.04;-0.014;-0.001;0.006;0.022;0.015	3.910e-05;4.551e-08;4.108e-06;2.183e-05;2.210e-05;5.681e-04;6.442e-05;3.309e-08;1.442e-05;2.052e-04;2.492e-11;1.004e-07;2.315e-04;2.924e-04;8.395e-05	Body;Body;Body;Body;3'UTR;Body;Body;Body;Body;3'UTR;Body;Body;TSS1500;Body;Body	;;;Island;Island;;;S_Shelf;S_Shore;Island;;S_Shelf;N_Shore;;	;;Promoter_Associated_Cell_type_specific;;;;Promoter_Associated_Cell_type_specific;Unclassified;Unclassified_Cell_type_specific;;;;;;	TRUE;NA;TRUE;NA;NA;NA;NA;NA;NA;NA;NA;NA;NA;NA;NA	BRSK2;MOB2	0.175;0.305	5.322e-03;2.171e-21
rs61890184	11	7547587	G	PPFIBP2	#N/A	#N/A	#N/A	cg11333968;cg16770368	7569641;6673784	PPFIBP2;DCHS1	0.027;0.021	1.805e-05;3.355e-04	5'UTR;5'UTR	;N_Shelf	Unclassified_Cell_type_specific;	TRUE;NA	#N/A	#N/A	#N/A	#N/A	#N/A	#N/A	#N/A	#N/A	#N/A	#N/A	#N/A	#N/A	PPFIBP2	-0.519	1.481e-25
rs547171081	11	47421962	C	SPI1;MIR4487	#N/A	#N/A	#N/A	cg20307385;cg05585544;cg09580214;cg18512352;cg20135002	47447363;47624801;47448534;47633146;47629003	PSMC3;;PSMC3;;	-0.005;-0.005;0.053;-0.044;-0.01	3.610e-05;2.045e-04;1.870e-09;4.974e-10;1.961e-04	Body;;TSS1500;;	N_Shore;;S_Shore;;	;;Promoter_Associated;Unclassified_Cell_type_specific;	NA;NA;NA;NA;TRUE	ARFGAP2;NDUFS3	-0.134;-0.085	1.321e-04;2.080e-04	cg03711944;cg18512352;cg20135002;cg20307385	47377212;47633146;47629003;47447363	SPI1;;;PSMC3	0.013;-0.049;-0.008;-0.005	2.058e-06;2.240e-11;4.029e-05;3.246e-11	Body;;;Body	Island;;;N_Shore	;Unclassified_Cell_type_specific;;	NA;NA;TRUE;NA	C1QTNF4;MADD;MTCH2;PSMC3	-0.201;0.224;-0.094;0.104	8.890e-05;4.142e-09;3.472e-04;3.512e-03
rs2277283	11	61908440	T	INCENP	INCENP	0.888	2.415e-46	cg23876832;cg01772980;cg27033919	62092739;61957695;62622173	;SCGB1D1;SNORD30|SNORD29|SLC3A2|SNORD31|SNORD28|SNHG1	0.029;-0.031;0.006	3.034e-04;8.668e-05;8.749e-05	;TSS200;TSS1500|TSS200|Body	;;N_Shore	Unclassified;;	TRUE;NA;NA	#N/A	#N/A	#N/A	cg01772980;cg01969543;cg05871569;cg23876832	61957695;61895209;61891931;62092739	SCGB1D1;INCENP;INCENP;	-0.046;0.024;-0.041;0.039	2.294e-09;5.854e-08;5.691e-07;1.557e-04	TSS200;5'UTR;5'UTR;	;S_Shelf;S_Shore;	;;Promoter_Associated;Unclassified	NA;NA;NA;TRUE	INCENP;SCGB2A1	0.144;-0.245	6.271e-04;5.235e-08
rs12785905	11	66951965	G	KDM2A	RCE1	0.464	2.815e-04	#N/A	#N/A	#N/A	#N/A	#N/A	#N/A	#N/A	#N/A	#N/A	RAD9A	-0.384	5.775e-08	#N/A	#N/A	#N/A	#N/A	#N/A	#N/A	#N/A	#N/A	#N/A	C11orf80;LOC100130987;PTPRCAP;RAD9A;TCIRG1	-0.211;-0.309;0.241;-1.097;0.357	2.610e-03;2.540e-03;3.451e-03;3.100e-32;1.936e-08
rs11290954	11	76260543	A	EMSY	#N/A	#N/A	#N/A	cg17647271	76299819		-0.052	8.334e-11			Unclassified	TRUE	EMSY	-0.129	8.490e-06	cg10400081;cg17647271	76299682;76299819	;	-0.027;-0.06	3.912e-04;3.079e-11	;	;	Unclassified;Unclassified	NA;TRUE	EMSY	-0.152	1.427e-04
rs1800057	11	108143456	C	ATM	#N/A	#N/A	#N/A	#N/A	#N/A	#N/A	#N/A	#N/A	#N/A	#N/A	#N/A	#N/A	#N/A	#N/A	#N/A	#N/A	#N/A	#N/A	#N/A	#N/A	#N/A	#N/A	#N/A	#N/A	SLC35F2	-0.3	1.733e-03
rs138466039	11	125054793	C	PKNOX2	#N/A	#N/A	#N/A	cg05569124;cg03557426;cg04366300;cg08738386;cg09684429;cg12911763;cg19782243;cg25367332	125495582;125280623;125157962;125080932;124768015;125133335;125133120;125135875	CHEK1;PKNOX2;PKNOX2;PKNOX2;ROBO4;PKNOX2;PKNOX2;PKNOX2	-0.025;0.057;0.111;0.029;0.062;0.157;0.105;0.035	7.879e-05;1.886e-04;1.323e-06;3.519e-04;1.531e-04;6.264e-09;1.416e-06;6.788e-06	TSS1500|1stExon|5'UTR;Body;5'UTR;5'UTR;TSS200;5'UTR;5'UTR;5'UTR	Island;;;;;;;	Promoter_Associated;;;;Unclassified_Cell_type_specific;;;	NA;TRUE;TRUE;TRUE;NA;TRUE;TRUE;TRUE	#N/A	#N/A	#N/A	cg02659232;cg03111502;cg12802819;cg14392966;cg17330460;cg19007412;cg21324936;cg25537846;cg26934062;cg27629782	125772925;124609885;125773242;125773125;125772649;125773116;125175316;125773135;125757419;125073726	DDX25|PUS3;NRGN;DDX25|PUS3;DDX25|PUS3;PUS3;DDX25|PUS3;PKNOX2;DDX25|PUS3;HYLS1;PKNOX2	-0.044;-0.038;-0.033;-0.025;-0.062;-0.033;0.052;-0.03;-0.033;0.064	2.544e-06;1.555e-10;1.856e-04;3.139e-04;9.687e-08;6.534e-05;5.101e-04;1.387e-04;1.277e-05;2.141e-04	TSS1500|5'UTR;5'UTR|1stExon;TSS1500|TSS200;TSS1500|TSS200;5'UTR;TSS1500|TSS200;5'UTR;TSS1500|TSS200;1stExon|5'UTR;5'UTR	N_Shore;Island;N_Shore;N_Shore;N_Shore;N_Shore;;N_Shore;Island;	Promoter_Associated;Unclassified;Promoter_Associated;Promoter_Associated;Promoter_Associated;Promoter_Associated;;Promoter_Associated;Unclassified;	NA;NA;NA;NA;NA;NA;TRUE;NA;NA;TRUE	PKNOX2	1.013	4.887e-09
rs878987	11	134266372	A	B3GAT1	#N/A	#N/A	#N/A	cg26418160	134306122		0.015	3.252e-04				#N/A	B3GAT1	-0.478	1.411e-09	cg21074656	134284116		0.024	3.739e-04		S_Shore		TRUE	B3GAT1	-0.286	1.777e-06
rs2066827	12	12871099	G	CDKN1B	#N/A	#N/A	#N/A	cg19252671	12871110	CDKN1B	0.009	1.761e-10	1stExon	Island	Promoter_Associated	#N/A	#N/A	#N/A	#N/A	cg19252671	12871110	CDKN1B	0.005	5.089e-06	1stExon	Island	Promoter_Associated	#N/A	#N/A	#N/A	#N/A
rs10845938	12	14416918	A	GRIN2B;ATF7IP	#N/A	#N/A	#N/A	#N/A	#N/A	#N/A	#N/A	#N/A	#N/A	#N/A	#N/A	#N/A	#N/A	#N/A	#N/A	#N/A	#N/A	#N/A	#N/A	#N/A	#N/A	#N/A	#N/A	#N/A	#N/A	#N/A	#N/A
rs7968403	12	65012824	C	RASSF3	#N/A	#N/A	#N/A	#N/A	#N/A	#N/A	#N/A	#N/A	#N/A	#N/A	#N/A	#N/A	#N/A	#N/A	#N/A	#N/A	#N/A	#N/A	#N/A	#N/A	#N/A	#N/A	#N/A	#N/A	#N/A	#N/A	#N/A
rs5799921	12	90160530	G	ATP2B1-AS1;LINC02399	#N/A	#N/A	#N/A	#N/A	#N/A	#N/A	#N/A	#N/A	#N/A	#N/A	#N/A	#N/A	ATP2B1	-0.164	1.201e-03	#N/A	#N/A	#N/A	#N/A	#N/A	#N/A	#N/A	#N/A	#N/A	#N/A	#N/A	#N/A
rs7295014	12	133067989	A	FBRSL1	#N/A	#N/A	#N/A	cg05053403;cg07099606;cg14078579;cg25130710;cg04594507;cg06345693;cg09320662;cg18946787;cg19100996;cg22325186;cg25822783	133120676;133051136;133120548;133159752;133120760;133158310;133180698;133052221;133138586;133158791;133050826	FBRSL1;;FBRSL1;FBRSL1;FBRSL1;FBRSL1;;;FBRSL1;FBRSL1;	0.004;0.069;0.009;-0.042;0.009;-0.01;0.03;0.041;-0.019;-0.013;0.043	1.586e-09;4.560e-26;3.332e-08;2.871e-13;3.977e-06;1.728e-05;5.540e-05;1.004e-14;3.315e-05;1.217e-04;6.407e-17	Body;;Body;Body;Body;Body;;;Body;Body;	;Island;;Island;;N_Shore;S_Shore;N_Shore;N_Shore;N_Shore;Island	;Unclassified_Cell_type_specific;;;Unclassified_Cell_type_specific;Gene_Associated;;Unclassified_Cell_type_specific;Promoter_Associated;;Unclassified_Cell_type_specific	NA;NA;NA;NA;NA;NA;NA;NA;NA;NA;NA	#N/A	#N/A	#N/A	cg04594507;cg04803930;cg07099606;cg07116732;cg07529241;cg11548404;cg14078579;cg15843572;cg18039933;cg18946787;cg19967846;cg25130710;cg25822783	133120760;133159472;133051136;133123942;133189335;133076622;133120548;133249005;133132641;133052221;133293493;133159752;133050826	FBRSL1;FBRSL1;;FBRSL1;;FBRSL1;FBRSL1;POLE;FBRSL1;;PGAM5;FBRSL1;	0.008;-0.01;0.083;-0.031;-0.017;-0.006;0.013;0.009;0.002;0.052;0.009;-0.025;0.06	4.431e-07;5.531e-04;2.212e-12;1.926e-08;4.257e-05;2.797e-06;2.994e-16;8.868e-05;5.347e-04;5.814e-11;2.174e-04;4.595e-06;1.503e-11	Body;Body;;Body;;Body;Body;Body;Body;;Body;Body;	;Island;Island;N_Shore;S_Shelf;S_Shelf;;N_Shore;S_Shore;N_Shore;N_Shore;Island;Island	Unclassified_Cell_type_specific;;Unclassified_Cell_type_specific;;;;;;;Unclassified_Cell_type_specific;;;Unclassified_Cell_type_specific	NA;NA;NA;NA;NA;NA;NA;NA;NA;NA;NA;NA;NA	ANKLE2;FBRSL1;P2RX2	-0.157;0.118;-0.264	4.173e-03;6.714e-05;5.762e-06
rs1004030	14	23305649	C	MRPL52;MMP14	MRPL52	-0.455	1.835e-33	cg01508380;cg10599444;cg13094752;cg20301993	23305585;23305941;23305548;23292518	MMP14;MMP14;MMP14;	0.034;0.028;0.023;-0.025	1.796e-05;3.566e-04;4.124e-05;3.902e-04	TSS1500;5'UTR|1stExon;TSS1500;	N_Shore;Island;N_Shore;S_Shore	Gene_Associated;Gene_Associated;Gene_Associated;Unclassified	NA;NA;NA;NA	#N/A	#N/A	#N/A	cg08127876;cg19901940;cg20301993	23755478;22689870;23292518	HOMEZ;;	-0.001;0.034;-0.033	4.952e-04;5.659e-04;3.620e-04	TSS200;;	S_Shore;;S_Shore	Promoter_Associated;;Unclassified	NA;NA;NA	MYH6	0.174	3.132e-03
rs11629412	14	37138294	G	PAX9	#N/A	#N/A	#N/A	#N/A	#N/A	#N/A	#N/A	#N/A	#N/A	#N/A	#N/A	#N/A	#N/A	#N/A	#N/A	cg11194925;cg14449958;cg21207665	37129602;37075527;37129342	PAX9;;PAX9	-0.041;0.027;-0.039	5.699e-06;2.725e-04;3.252e-04	5'UTR;;5'UTR	N_Shore;;N_Shore	;;	NA;TRUE;NA	#N/A	#N/A	#N/A
rs4924487	15	40922915	G	KNL1	#N/A	#N/A	#N/A	cg02792829;cg13045913;cg25498107	40762807;41100308;41100233	CHST14;DNAJC17|ZFYVE19;DNAJC17|ZFYVE19	-0.018;-0.038;-0.078	3.045e-05;1.003e-06;8.880e-08	TSS1500;TSS1500|Body;TSS1500|Body	N_Shore;S_Shore;S_Shore	Promoter_Associated;Promoter_Associated;Promoter_Associated	NA;NA;NA	#N/A	#N/A	#N/A	cg02792829;cg13045913	40762807;41100308	CHST14;DNAJC17|ZFYVE19	-0.017;-0.018	1.787e-04;1.797e-04	TSS1500;TSS1500|Body	N_Shore;S_Shore	Promoter_Associated;Promoter_Associated	NA;NA	C15orf57;DNAJC17;RMDN3;GCHFR;RPAP1	-0.338;-0.153;-0.239;-0.161;0.208	1.491e-06;4.949e-03;1.688e-04;2.818e-03;5.041e-05
rs33984059	15	56385868	G	RFX7	#N/A	#N/A	#N/A	#N/A	#N/A	#N/A	#N/A	#N/A	#N/A	#N/A	#N/A	#N/A	#N/A	#N/A	#N/A	cg13049881	56535674	RFX7	0.005	4.850e-05	TSS200	Island		#N/A	#N/A	#N/A	#N/A
rs112293876	15	66764641	CA	MAP2K1	DIS3L	-0.264	7.850e-13	#N/A	#N/A	#N/A	#N/A	#N/A	#N/A	#N/A	#N/A	#N/A	#N/A	#N/A	#N/A	#N/A	#N/A	#N/A	#N/A	#N/A	#N/A	#N/A	#N/A	#N/A	DIS3L;MAP2K1;SNORD18C;TIPIN	-0.258;0.131;-0.259;0.204	7.233e-06;3.317e-04;5.885e-05;1.827e-03
rs11863709	16	57654576	T	ADGRG1	#N/A	#N/A	#N/A	#N/A	#N/A	#N/A	#N/A	#N/A	#N/A	#N/A	#N/A	#N/A	SLC12A3;CCDC102A	0.825;0.4	5.031e-05;5.680e-04	#N/A	#N/A	#N/A	#N/A	#N/A	#N/A	#N/A	#N/A	#N/A	#N/A	#N/A	#N/A
rs201158093	16	82178893	TA	HSD17B2;MPHOSPH6	#N/A	#N/A	#N/A	#N/A	#N/A	#N/A	#N/A	#N/A	#N/A	#N/A	#N/A	#N/A	#N/A	#N/A	#N/A	cg03354242;cg07918374	82171817;82182319	;MPHOSPH6	0.024;-0.045	6.074e-09;3.504e-30	;3'UTR	;	;	TRUE;NA	HSD17B2;MPHOSPH6;SDR42E1	-0.32;-0.664;-0.243	8.450e-05;2.639e-28;3.317e-04
rs28441558	17	7803118	T	CHD3	#N/A	#N/A	#N/A	cg00582663;cg06890522;cg26236278	7815834;6917393;7323655	CHD3;RNASEK|C17orf49;SPEM1	-0.065;-0.054;0.03	2.549e-05;1.981e-04;1.329e-04	3'UTR;Body|TSS1500;TSS200	N_Shelf;N_Shore;S_Shelf	Unclassified;Promoter_Associated;	NA;NA;NA	#N/A	#N/A	#N/A	cg00220413;cg00582663;cg03839776;cg05465916;cg06941557;cg15853812;cg25732961;cg26892702	7319074;7815834;7750866;7819762;7757543;7757994;7755877;7132489	NLGN2;CHD3;KDM6B;LOC284023;KDM6B|TMEM88;KDM6B|TMEM88;KDM6B;DVL2	0.016;-0.067;0.004;-0.075;0.012;0.012;0.006;0.02	1.317e-05;1.880e-10;1.712e-04;1.587e-06;9.179e-05;2.937e-04;1.174e-06;1.393e-05	Body;3'UTR;Body;TSS1500;3'UTR|TSS1500;3'UTR|TSS1500;Body;Body	N_Shore;N_Shelf;S_Shelf;Island;Island;N_Shore;N_Shore;	;Unclassified;;Promoter_Associated_Cell_type_specific;;;Promoter_Associated;	NA;NA;NA;NA;NA;NA;TRUE;NA	CNTROB;TRAPPC1	0.428;0.469	4.229e-05;2.644e-06
rs142444269	17	30098749	T	MIR365B;COPRS	#N/A	#N/A	#N/A	#N/A	#N/A	#N/A	#N/A	#N/A	#N/A	#N/A	#N/A	#N/A	UTP6	0.169	3.397e-04	#N/A	#N/A	#N/A	#N/A	#N/A	#N/A	#N/A	#N/A	#N/A	COPRS	0.137	1.496e-03
rs2680708	17	56456120	A	RNF43	#N/A	#N/A	#N/A	#N/A	#N/A	#N/A	#N/A	#N/A	#N/A	#N/A	#N/A	#N/A	#N/A	#N/A	#N/A	cg02118635;cg04202465;cg05425664;cg10487724;cg12560992;cg22653469	56770003;55840041;57184151;56770010;57184187;56084369	RAD51C|TEX14;;TRIM37;TEX14|RAD51C;TRIM37;SFRS1	0.006;0.015;-0.005;0.006;0.003;-0.001	2.640e-12;3.099e-04;1.179e-12;6.899e-12;3.521e-13;1.598e-04	5'UTR|TSS1500|1stExon;;1stExon|5'UTR;TSS1500|1stExon;1stExon|5'UTR;1stExon	Island;;Island;Island;Island;Island	Unclassified;;Promoter_Associated;Unclassified;Promoter_Associated;NonGene_Associated	TRUE;TRUE;NA;TRUE;NA;NA	TSPOAP1;LOC100506779;MKS1;MTMR4;SUPT4H1;TEX14;TRIM37	0.091;-0.284;-0.178;-0.114;-0.096;0.147;0.214	1.634e-03;5.260e-14;1.684e-04;2.122e-03;4.405e-03;9.064e-04;2.288e-10
rs8093601	18	51772473	G	MBD2;POLI	POLI	0.24	6.880e-08	cg04730925	51795821	POLI	0.004	1.215e-04	TSS200	Island	Promoter_Associated	#N/A	POLI	0.218	2.158e-11	cg04730925;cg16080643	51795821;51058709	POLI;DCC	0.003;0.032	3.429e-06;3.659e-04	TSS200;3'UTR	Island;	Promoter_Associated;	NA;NA	POLI	0.44	1.930e-28
rs28607662	18	53230859	T	TCF4	#N/A	#N/A	#N/A	#N/A	#N/A	#N/A	#N/A	#N/A	#N/A	#N/A	#N/A	#N/A	#N/A	#N/A	#N/A	#N/A	#N/A	#N/A	#N/A	#N/A	#N/A	#N/A	#N/A	#N/A	#N/A	#N/A	#N/A
rs12956892	18	56746315	G	OACYLP;SEC11C	#N/A	#N/A	#N/A	cg11786338	56809717	SEC11C	-0.03	3.790e-06	Body	S_Shelf		#N/A	#N/A	#N/A	#N/A	#N/A	#N/A	#N/A	#N/A	#N/A	#N/A	#N/A	#N/A	#N/A	SEC11C;ZNF532	0.268;0.147	2.807e-10;1.219e-06
rs533722308	18	60961193	C	BCL2	KDSR;VPS4B	-0.731;0.242	1.979e-22;2.049e-04	cg23707289	60988099	BCL2	-0.006	4.504e-05	TSS1500	Island		#N/A	#N/A	#N/A	#N/A	cg05927017;cg23707289	60988155;60988099	;BCL2	-0.003;-0.007	2.104e-04;3.543e-09	;TSS1500	Island;Island	;	NA;NA	#N/A	#N/A	#N/A
rs10460109	18	73036165	C	TSHZ1;SMIM21	#N/A	#N/A	#N/A	#N/A	#N/A	#N/A	#N/A	#N/A	#N/A	#N/A	#N/A	#N/A	#N/A	#N/A	#N/A	#N/A	#N/A	#N/A	#N/A	#N/A	#N/A	#N/A	#N/A	#N/A	#N/A	#N/A	#N/A
rs11666569	19	17214073	T	MYO9B	#N/A	#N/A	#N/A	cg19418318	17219073	MYO9B	0.092	1.142e-25	Body			TRUE	MYO9B;HAUS8	-0.221;-0.122	3.557e-11;1.423e-05	cg16202187;cg19418318	17186497;17219073	HAUS8|MYO9B;MYO9B	0;0.115	5.556e-10;2.511e-30	TSS200;Body	Island;	Promoter_Associated;	NA;TRUE	HAUS8;MYO9B	-0.349;-0.342	4.592e-11;6.377e-27
rs118005503	19	32167803	C	THEG5;LINC01533	#N/A	#N/A	#N/A	#N/A	#N/A	#N/A	#N/A	#N/A	#N/A	#N/A	#N/A	#N/A	#N/A	#N/A	#N/A	#N/A	#N/A	#N/A	#N/A	#N/A	#N/A	#N/A	#N/A	#N/A	#N/A	#N/A	#N/A
rs61088131	19	42700947	C	LOC100505622;DEDD2	#N/A	#N/A	#N/A	#N/A	#N/A	#N/A	#N/A	#N/A	#N/A	#N/A	#N/A	#N/A	#N/A	#N/A	#N/A	cg19234935	42728860	ZNF526	0.012	7.534e-06	Body	N_Shore		#N/A	GRIK5	0.167	9.982e-04
rs11480453	20	31347512	CA	COMMD7;DNMT3B	#N/A	#N/A	#N/A	cg13636640;cg09065199;cg09149842;cg13127741;cg13788819;cg17475857;cg20716932;cg24303062	31349939;30947141;31351091;31331821;31352228;31366466;31331814;31327760	DNMT3B;ASXL1;DNMT3B;COMMD7;DNMT3B;DNMT3B;COMMD7;COMMD7	0.06;0.004;-0.007;-0.03;-0.01;0.017;-0.014;-0.021	3.325e-33;2.778e-04;2.323e-04;1.258e-16;2.284e-05;1.382e-04;1.071e-08;5.723e-05	TSS1500;Body;5'UTR;TSS200;5'UTR;5'UTR|TSS1500;TSS200;Body	N_Shore;S_Shore;Island;S_Shore;S_Shore;;S_Shore;N_Shelf	Promoter_Associated;;;Promoter_Associated;;Unclassified;Promoter_Associated;	NA;NA;NA;NA;NA;NA;NA;NA	MAPRE1	0.141	1.434e-04	cg13636640;cg13788819;cg23396732	31349939;31352228;31332170	DNMT3B;DNMT3B;COMMD7	0.098;-0.012;-0.028	8.104e-93;1.836e-08;3.041e-04	TSS1500;5'UTR;TSS1500	N_Shore;S_Shore;S_Shore	Promoter_Associated;;Promoter_Associated	NA;NA;NA	COMMD7;DNMT3B;MAPRE1	0.209;0.352;0.117	3.152e-12;3.874e-10;2.765e-07
rs6091758	20	52455205	A	LOC105372672;SUMO1P1	#N/A	#N/A	#N/A	#N/A	#N/A	#N/A	#N/A	#N/A	#N/A	#N/A	#N/A	#N/A	#N/A	#N/A	#N/A	#N/A	#N/A	#N/A	#N/A	#N/A	#N/A	#N/A	#N/A	#N/A	ZNF217	-0.115	4.514e-03
rs9625483	22	28888939	G	TTC28	#N/A	#N/A	#N/A	#N/A	#N/A	#N/A	#N/A	#N/A	#N/A	#N/A	#N/A	#N/A	#N/A	#N/A	#N/A	cg15146966	29196915	XBP1	-0.009	3.177e-05	TSS1500	Island		#N/A	#N/A	#N/A	#N/A
rs17321482	X	11482634	T	ARHGAP6	#N/A	#N/A	#N/A	#N/A	#N/A	#N/A	#N/A	#N/A	#N/A	#N/A	#N/A	#N/A	#N/A	#N/A	#N/A	#N/A	#N/A	#N/A	#N/A	#N/A	#N/A	#N/A	#N/A	#N/A	ARHGAP6	-0.157	3.819e-07
rs17599629	1	150658287	G	GOLPH3L	ARNT	-0.203	2.723e-04	cg04414720;cg07929029;cg09365446;cg18016565	150670196;150623203;150670422;150552671	GOLPH3L;GOLPH3L;GOLPH3L;MCL1	-0.033;-0.024;-0.043;-0.053	2.600e-10;9.225e-07;1.861e-06;4.453e-09	TSS1500;Body;TSS1500;TSS1500	;;;S_Shore	Promoter_Associated;;;Unclassified	NA;NA;NA;NA	GOLPH3L	0.204	8.017e-04	cg10589385;cg15448220;cg18016565	150898437;150897856;150552671	SETDB1;SETDB1;MCL1	-0.031;-0.055;-0.081	3.181e-07;3.680e-05;1.212e-16	TSS1500;TSS1500;TSS1500	N_Shore;N_Shore;S_Shore	Promoter_Associated;;Unclassified	NA;NA;NA	CERS2;CTSS;LYSMD1;SV2A	-0.159;-0.142;0.184;-0.223	3.423e-03;3.895e-07;2.674e-04;2.896e-06
rs1218582	1	154834183	G	KCNN3	#N/A	#N/A	#N/A	cg06221963;cg08472142;cg09359103	154839813;155007166;154839909	KCNN3;DCST1|DCST2;KCNN3	-0.113;-0.025;-0.08	4.257e-48;9.212e-05;3.521e-39	Body;Body|TSS1500;Body	;;	Unclassified;;Unclassified	NA;NA;NA	#N/A	#N/A	#N/A	cg03351412;cg06221963;cg08472142;cg09359103;cg10535919;cg12436631;cg16318349;cg24250549	154909251;154839813;155007166;154839909;154909428;155007014;154917307;154909240	PMVK;KCNN3;DCST1|DCST2;KCNN3;PMVK;DCST1|DCST2;PBXIP1;PMVK	0.001;-0.082;-0.026;-0.065;-0.001;0.018;-0.012;0.001	2.992e-24;1.857e-36;5.073e-06;4.538e-24;5.389e-05;1.914e-10;4.637e-06;8.240e-44	5'UTR|1stExon;Body;Body|TSS1500;Body;5'UTR|1stExon;Body|TSS1500;3'UTR;5'UTR|1stExon	Island;;;;Island;;;Island	Promoter_Associated;Unclassified;;Unclassified;Promoter_Associated;;Promoter_Associated;Promoter_Associated	NA;NA;NA;NA;NA;NA;TRUE;NA	KCNN3;LOC100505666;PMVK	-0.226;-0.129;-0.139	1.888e-06;1.177e-03;4.216e-05
rs4245739	1	204518842	A	MDM4	#N/A	#N/A	#N/A	cg20240347	204465584		-0.018	1.965e-08		S_Shore		#N/A	#N/A	#N/A	#N/A	cg20240347;cg21195376	204465584;204449827	;PIK3C2B	-0.016;-0.013	1.036e-05;3.262e-05	;5'UTR	S_Shore;	;Unclassified_Cell_type_specific	NA;TRUE	#N/A	#N/A	#N/A
rs9287719	2	10710730	C	LOC101929715;NOL10	#N/A	#N/A	#N/A	cg01299579;cg05042697;cg26236235	10830716;10830656;10584541	NOL10;NOL10;ODC1	0.065;0.015;0.024	1.294e-13;6.491e-06;3.466e-05	TSS1500;TSS1500;Body	S_Shore;S_Shore;N_Shelf	Promoter_Associated_Cell_type_specific;Promoter_Associated_Cell_type_specific;	NA;NA;NA	#N/A	#N/A	#N/A	cg01299579;cg26236235	10830716;10584541	NOL10;ODC1	0.061;0.025	1.729e-11;2.815e-04	TSS1500;Body	S_Shore;N_Shelf	Promoter_Associated_Cell_type_specific;	NA;NA	NOL10;ODC1	-0.293;-0.168	9.948e-22;1.744e-04
rs9306895	2	20878153	C	GDF7	LDAH	-0.219	4.239e-04	cg14757738	20928037	C2orf43	0.031	2.473e-05	Body			TRUE	#N/A	#N/A	#N/A	cg07755735;cg12334488;cg14780466	20870362;20871173;20870812	GDF7;GDF7;GDF7	-0.016;-0.011;-0.021	5.330e-05;1.273e-04;5.706e-06	Body;Body;Body	Island;Island;Island	;Unclassified_Cell_type_specific;	NA;NA;NA	LDAH;GDF7	-0.554;-0.147	6.766e-23;5.074e-05
rs1465618	2	43553949	T	THADA	#N/A	#N/A	#N/A	cg02881939	43860690		-0.019	4.537e-06		N_Shelf		#N/A	#N/A	#N/A	#N/A	cg02881939	43860690		-0.045	4.610e-11		N_Shelf		#N/A	LOC100129726	-0.156	3.405e-03
rs721048	2	63131731	A	EHBP1	#N/A	#N/A	#N/A	cg24726965	63606136	C2orf86	-0.03	1.365e-04	Body			TRUE	#N/A	#N/A	#N/A	cg17519650;cg23861541;cg24726965	63277830;62934207;63606136	OTX1;EHBP1;C2orf86	0.002;-0.029;-0.036	5.979e-08;4.147e-04;9.594e-06	TSS200;5'UTR|1stExon;Body	Island;S_Shore;	Unclassified;;	NA;NA;TRUE	#N/A	#N/A	#N/A
rs10187424	2	85794297	T	GGCX;VAMP8	#N/A	#N/A	#N/A	cg02493740;cg17127132	85810744;85788382	VAMP5;GGCX	0.037;-0.004	1.151e-09;6.436e-06	TSS1500;Body	N_Shore;N_Shore	;Promoter_Associated	NA;NA	#N/A	#N/A	#N/A	cg02493740;cg09391128;cg17127132;cg23902361	85810744;85843380;85788382;85810844	VAMP5;USP39;GGCX;VAMP5	0.042;0;-0.005;0.009	3.968e-10;3.421e-04;5.895e-22;2.000e-05	TSS1500;1stExon;Body;TSS1500	N_Shore;Island;N_Shore;N_Shore	;Promoter_Associated;Promoter_Associated;	NA;NA;NA;NA	GGCX;GNLY;MAT2A;TMEM150A;VAMP8	-0.248;0.176;-0.101;0.209;0.145	1.109e-07;3.067e-03;3.584e-03;5.053e-05;1.987e-08
rs12621278	2	173311553	A	ITGA6	#N/A	#N/A	#N/A	cg05731808;cg10155853;cg15890754;cg22061832	173293392;173293328;173294093;173293627	ITGA6;ITGA6;ITGA6;ITGA6	-0.058;-0.029;-0.077;-0.144	2.261e-08;2.894e-05;1.211e-10;3.433e-17	Body;Body;Body;Body	S_Shore;S_Shore;S_Shore;S_Shore	;;;	TRUE;TRUE;NA;TRUE	ITGA6	0.549	5.170e-07	cg05731808;cg10155853;cg15890754;cg19134705;cg22061832	173293392;173293328;173294093;173293182;173293627	ITGA6;ITGA6;ITGA6;ITGA6;ITGA6	-0.105;-0.021;-0.089;-0.023;-0.153	5.284e-14;4.708e-08;1.311e-15;3.239e-06;9.904e-17	Body;Body;Body;Body;Body	S_Shore;S_Shore;S_Shore;Island;S_Shore	;;;Promoter_Associated_Cell_type_specific;	TRUE;TRUE;NA;TRUE;TRUE	ITGA6	0.429	8.976e-05
rs2292884	2	238443226	G	MLPH	MLPH	-0.274	2.678e-06	cg03076319;cg08992911;cg00285317;cg03190769;cg14458575;cg16989719;cg17187163;cg27051686	238395764;238395768;238406108;238382720;238380390;238392110;238395007;238398490	MLPH;MLPH;MLPH;;;;MLPH;MLPH	0.005;0.007;0.036;-0.029;0.055;-0.071;0.015;0.041	5.149e-05;1.550e-06;1.571e-06;7.990e-11;2.512e-25;8.595e-22;2.559e-04;8.201e-07	TSS200;TSS200;Body;;;;TSS1500;5'UTR	Island;Island;;N_Shore;N_Shelf;N_Shelf;N_Shore;S_Shelf	;;;;Unclassified;Unclassified_Cell_type_specific;;	NA;NA;TRUE;NA;NA;TRUE;NA;TRUE	MLPH	-0.263	3.866e-07	cg00285317;cg03190769;cg08992911;cg11271282;cg14458575;cg16426459;cg16989719;cg17187163;cg27051686	238406108;238382720;238395768;238384023;238380390;238396155;238392110;238395007;238398490	MLPH;;MLPH;;;MLPH;;MLPH;MLPH	0.053;-0.029;0.006;0.002;0.025;0.009;-0.04;0.013;0.058	1.997e-08;3.365e-11;8.996e-22;2.800e-15;7.180e-07;9.516e-05;1.524e-06;1.524e-06;1.270e-11	Body;;TSS200;;;5'UTR;;TSS1500;5'UTR	;N_Shore;Island;Island;N_Shelf;Island;N_Shelf;N_Shore;S_Shelf	;;;Promoter_Associated;Unclassified;;Unclassified_Cell_type_specific;;	TRUE;NA;NA;NA;NA;NA;TRUE;NA;TRUE	MLPH;RAB17;RBM44	-0.43;-0.26;-0.196	9.206e-32;2.342e-09;3.342e-03
rs3771570	2	242382864	T	FARP2	#N/A	#N/A	#N/A	cg21155796;cg04955912	242212141;242294876	HDLBP;FARP2	0.007;0.05	8.826e-06;1.873e-08	5'UTR;TSS1500	Island;N_Shore	Promoter_Associated;Unclassified_Cell_type_specific	NA;NA	#N/A	#N/A	#N/A	cg10631368;cg19488206;cg21155796	242089547;242435732;242212141	PPP1R7|PASK;STK25;HDLBP	-0.003;-0.02;0.005	2.577e-04;9.756e-05;2.021e-44	TSS1500;Body;5'UTR	Island;;Island	;;Promoter_Associated	NA;NA;NA	HDLBP;SEPT2	0.182;-0.241	1.636e-06;9.706e-06
rs2660753	3	87110674	T	VGLL3;LINC00506	#N/A	#N/A	#N/A	#N/A	#N/A	#N/A	#N/A	#N/A	#N/A	#N/A	#N/A	#N/A	#N/A	#N/A	#N/A	cg20888019	87309463	POU1F1	-0.022	3.763e-04	Body		Unclassified_Cell_type_specific	#N/A	CHMP2B;VGLL3	0.218;0.268	9.677e-05;3.837e-04
rs7611694	3	113275624	A	SIDT1	#N/A	#N/A	#N/A	cg05709162;cg12596171;cg26100303	113160071;113251061;114099712	WDR52;SIDT1;ZBTB20	0.01;0.006;0.012	4.112e-05;2.741e-04;8.777e-05	5'UTR;TSS200;5'UTR	N_Shore;N_Shore;	;;	NA;NA;TRUE	#N/A	#N/A	#N/A	cg12596171	113251061	SIDT1	0.004	2.274e-05	TSS200	N_Shore		#N/A	CFAP44	0.144	2.453e-05
rs10934853	3	128038373	A	EEFSEC	#N/A	#N/A	#N/A	cg17068417	128081087	EEFSEC|MIR1280	0.026	3.457e-05	Body			#N/A	RUVBL1	0.12	1.074e-04	cg00340326;cg01693830;cg17068417	127988088;127790462;128081087	EEFSEC;SEC61A1;EEFSEC|MIR1280	-0.008;-0.013;0.037	1.667e-07;3.206e-04;4.441e-08	Body;3'UTR;Body	;N_Shelf;	;;	TRUE;NA;NA	ACAD9;LOC653712;RPN1;RUVBL1	0.128;-0.243;0.121;0.22	5.177e-03;1.545e-04;1.856e-04;2.329e-07
rs6763931	3	141102833	A	ZBTB38	#N/A	#N/A	#N/A	cg04352534	141104523	ZBTB38	-0.009	1.403e-04	5'UTR			TRUE	#N/A	#N/A	#N/A	#N/A	#N/A	#N/A	#N/A	#N/A	#N/A	#N/A	#N/A	#N/A	ZBTB38	0.17	4.131e-07
rs10936632	3	170130102	A	SKIL;CLDN11	#N/A	#N/A	#N/A	#N/A	#N/A	#N/A	#N/A	#N/A	#N/A	#N/A	#N/A	#N/A	#N/A	#N/A	#N/A	#N/A	#N/A	#N/A	#N/A	#N/A	#N/A	#N/A	#N/A	#N/A	PRKCI;SKIL	0.086;0.136	3.296e-03;5.721e-06
rs10009409	4	73855253	T	ADAMTS3;COX18	#N/A	#N/A	#N/A	#N/A	#N/A	#N/A	#N/A	#N/A	#N/A	#N/A	#N/A	#N/A	#N/A	#N/A	#N/A	#N/A	#N/A	#N/A	#N/A	#N/A	#N/A	#N/A	#N/A	#N/A	#N/A	#N/A	#N/A
rs1894292	4	74349158	G	AFM	RASSF6	0.22	5.713e-05	cg15525263	74449313	RASSF6	-0.011	1.440e-04	Body			TRUE	#N/A	#N/A	#N/A	cg15525263	74449313	RASSF6	-0.016	4.305e-05	Body			TRUE	RASSF6	0.16	2.919e-05
rs12500426	4	95514609	A	PDLIM5	BMPR1B;PDLIM5	-0.149;-0.221	2.555e-04;1.579e-04	cg18836661	95683604	BMPR1B	0.023	2.361e-05	5'UTR	S_Shelf		#N/A	BMPR1B	-0.312	2.884e-10	cg07677047;cg12554857;cg23210521;cg27186013	95587592;95264019;95680414;95264127	PDLIM5;HPGDS;BMPR1B;HPGDS	0.029;0.032;0.021;0.03	1.347e-05;2.449e-04;2.962e-04;3.840e-04	3'UTR|Body;5'UTR|1stExon;5'UTR;TSS200	;;S_Shore;	;;;	NA;NA;NA;NA	BMPR1B	-0.274	8.566e-20
rs17021918	4	95562877	C	PDLIM5	#N/A	#N/A	#N/A	cg07677047;cg11021082	95587592;95130006	PDLIM5;SMARCAD1	0.027;-0.022	3.534e-05;2.503e-06	3'UTR|Body;Body	;S_Shore	;	NA;TRUE	BMPR1B	-0.208	1.267e-04	cg07677047	95587592	PDLIM5	0.045	1.560e-10	3'UTR|Body			#N/A	BMPR1B	-0.194	1.309e-09
rs7679673	4	106061534	C	CXXC4-AS1;TET2	#N/A	#N/A	#N/A	cg17862558	106137048	TET2	0.067	3.755e-23	5'UTR			TRUE	#N/A	#N/A	#N/A	cg17862558	106137048	TET2	0.06	4.128e-17	5'UTR			TRUE	TET2	-0.156	1.138e-05
rs2242652	5	1280028	G	TERT	#N/A	#N/A	#N/A	cg03935379;cg06531176	1282703;1282723	TERT;TERT	0.097;0.07	3.041e-28;1.794e-23	Body;Body	Island;Island	;	NA;NA	#N/A	#N/A	#N/A	cg03935379;cg06531176;cg14869487;cg16594311;cg24131141	1282703;1282723;1730143;818145;1270787	TERT;TERT;;ZDHHC11;TERT	0.107;0.1;0.013;0.013;0.011	1.737e-17;3.917e-17;5.089e-04;9.440e-05;3.115e-04	Body;Body;;Body;Body	Island;Island;S_Shore;;Island	;;;;	NA;NA;NA;NA;NA	#N/A	#N/A	#N/A
rs12653946	5	1895829	T	CTD-2194D22.4	IRX4	-0.467	7.476e-14	cg00059399;cg00327669;cg00597492;cg01072076;cg02005490;cg04849541;cg07565505;cg08569799;cg11439596;cg14451382;cg14564616;cg14977875;cg16210248;cg17629929;cg18172877;cg18349911;cg20707230;cg21982950;cg26894484;cg00085370;cg00089823;cg00483562;cg00626856;cg02122367;cg02363766;cg02381172;cg02742069;cg03225093;cg03287574;cg03587843;cg04064644;cg04195425;cg05658487;cg05966371;cg06161964;cg06505010;cg0…	2008272;1950782;1463562;1930801;1959850;1931620;1887300;1886828;1931376;1876397;1876337;2008364;1973774;1875548;1878672;1877135;1950701;1876200;1912101;1855960;1932098;1931781;1885950;1841622;2008270;1835210;1912167;2008713;1886956;1885516;1876719;2007611;1887583;1974013;1884513;1923653;1854953;1962554;1948552;1876215;1962501;1875188;1885367;1851828;1885778;1841594;2006146;2008188;2007691;1931544…	;;LPCAT1;;;;;;;;;;;;IRX4;;;;;;;;;;;;;;;;;;;;;;;;;;;;;;;;;;;;;;;IRX4;;;;IRX4;;;;;;;;;;	-0.031;-0.009;0.003;0.081;-0.016;0.082;0.043;0.022;0.074;-0.047;-0.065;-0.024;-0.03;-0.057;-0.016;-0.03;-0.02;-0.04;-0.015;-0.017;0.101;0.11;0.163;-0.026;-0.046;-0.022;-0.011;-0.032;0.043;0.1;-0.037;-0.043;0.047;-0.045;0.136;-0.015;-0.015;-0.038;-0.024;-0.037;-0.03;-0.029;0.139;-0.037;0.137;-0.019;-0.018;-0.034;-0.023;0.051;-0.04;0.123;-0.016;0.121;-0.013;-0.012;0.046;-0.012;-0.034;0.023;-0.023;-…	1.426e-09;2.803e-05;3.816e-04;3.995e-13;4.681e-05;3.371e-09;1.088e-06;1.402e-06;4.032e-10;1.063e-10;3.854e-11;1.549e-04;2.396e-05;3.439e-11;1.790e-04;1.088e-06;2.015e-08;5.689e-09;6.662e-07;1.557e-06;8.681e-18;4.310e-17;1.482e-37;7.872e-09;1.022e-09;3.515e-06;3.536e-04;1.600e-11;1.347e-06;8.206e-28;1.224e-08;4.437e-11;2.431e-11;9.535e-07;5.984e-35;5.037e-06;3.101e-04;9.339e-14;2.337e-07;3.231e-06…	;;3'UTR;;;;;;;;;;;;Body;;;;;;;;;;;;;;;;;;;;;;;;;;;;;;;;;;;;;;;TSS1500;;;;3'UTR;;;;;;;;;;	Island;Island;Island;Island;;Island;Island;Island;Island;Island;Island;Island;;Island;Island;Island;Island;Island;;N_Shore;S_Shore;Island;Island;;Island;;;S_Shore;Island;Island;Island;Island;Island;;Island;;N_Shore;;N_Shore;Island;;Island;Island;S_Shore;Island;;N_Shore;Island;Island;Island;Island;Island;;Island;;;N_Shore;Island;;N_Shore;;S_Shelf;S_Shelf;N_Shore;Island;Island;Island;	;;;NonGene_Associated_Cell_type_specific;;;;Unclassified_Cell_type_specific;Unclassified_Cell_type_specific;;;;;;;Unclassified_Cell_type_specific;;Unclassified_Cell_type_specific;;;;;;;;;;;Unclassified_Cell_type_specific;;;;;;Unclassified_Cell_type_specific;;;;;Unclassified_Cell_type_specific;;;Unclassified_Cell_type_specific;;;;;;;;;;;Unclassified_Cell_type_specific;;;;;;;;Unclassified_Cell_type…	NA;NA;NA;NA;NA;NA;NA;TRUE;NA;TRUE;TRUE;NA;NA;NA;NA;NA;NA;TRUE;NA;NA;NA;NA;NA;NA;NA;NA;NA;NA;TRUE;NA;TRUE;NA;NA;NA;NA;NA;NA;NA;NA;TRUE;NA;NA;NA;TRUE;NA;NA;NA;NA;NA;NA;NA;TRUE;NA;NA;NA;NA;NA;NA;NA;NA;TRUE;NA;TRUE;NA;TRUE;TRUE;NA;TRUE	IRX4	-0.633	2.319e-32	cg00059399;cg00085370;cg00089823;cg00327669;cg00483562;cg00626856;cg00643311;cg01072076;cg01181259;cg01414487;cg02122367;cg02363766;cg02699436;cg03225093;cg03287574;cg03587843;cg04064644;cg04195425;cg04310802;cg04441405;cg04600077;cg04849541;cg05257086;cg05658487;cg05966371;cg06161964;cg06446548;cg06505010;cg06541760;cg07144328;cg07151966;cg07278634;cg07464977;cg07565505;cg07779423;cg07961015;cg0…	2008272;1855960;1932098;1950782;1931781;1885950;1924173;1930801;1856259;1910518;1841622;2008270;1950842;2008713;1886956;1885516;1876719;2007611;2005957;1877309;1852839;1931620;1913983;1887583;1974013;1884513;1840181;1923653;1866725;1854953;2005968;1962554;2097136;1887300;1948552;1876215;1962501;1850140;2007128;1750682;1950271;1875188;1885367;1851828;1934165;2097052;1850261;1885778;1931376;2006146…	;;;;;;;;;;;;;;;;;;;;;;;;;;;;;;;;;;;;;;;;;;;;;;;;;;;;;;;;;;;;;;IRX4;;;;;;;;;;;;;;;;;;;;;;;;;;;;;;;;;;	-0.082;-0.024;0.067;-0.019;0.071;0.169;-0.014;0.075;-0.018;-0.023;-0.019;-0.077;-0.014;-0.045;0.083;0.112;-0.022;-0.067;-0.013;-0.025;-0.026;0.079;-0.021;0.09;-0.056;0.153;-0.018;-0.034;-0.018;-0.042;-0.016;-0.053;-0.046;0.109;-0.066;-0.037;-0.049;-0.02;-0.021;-0.015;-0.024;-0.025;0.171;-0.029;-0.03;-0.039;-0.032;0.173;0.067;-0.025;-0.037;-0.05;-0.052;-0.026;-0.015;-0.022;0.045;0.164;0.057;-0.028…	8.207e-13;9.120e-08;4.769e-08;2.719e-06;2.916e-09;9.354e-55;9.371e-08;1.898e-08;4.071e-06;2.477e-08;5.094e-04;7.825e-15;1.593e-04;3.040e-10;1.595e-18;2.820e-50;8.165e-05;6.060e-16;1.515e-05;1.439e-05;3.274e-09;6.348e-08;1.931e-05;8.549e-26;1.388e-09;5.899e-53;2.594e-06;5.912e-09;1.380e-04;4.566e-11;3.623e-06;2.638e-16;5.962e-07;7.933e-16;3.034e-14;5.230e-07;4.726e-11;9.972e-05;9.855e-06;2.344e-04…	;;;;;;;;;;;;;;;;;;;;;;;;;;;;;;;;;;;;;;;;;;;;;;;;;;;;;;;;;;;;;;TSS1500;;;;;;;;;;;;;;;;;;;;;;;;;;;;;;;;;;	Island;N_Shore;S_Shore;Island;Island;Island;;Island;N_Shore;;;Island;Island;S_Shore;Island;Island;Island;Island;N_Shore;Island;S_Shore;Island;;Island;;Island;;;;N_Shore;N_Shore;;;Island;N_Shore;Island;;N_Shore;N_Shore;S_Shelf;N_Shore;Island;Island;S_Shore;S_Shelf;;N_Shore;Island;Island;N_Shore;Island;Island;Island;N_Shore;N_Shore;;Island;Island;Island;Island;Island;;Island;;;;;S_Shelf;Island;Isla…	;;;;;;;NonGene_Associated_Cell_type_specific;Unclassified_Cell_type_specific;;;;;;Unclassified_Cell_type_specific;;;;;;;;;;;Unclassified_Cell_type_specific;;;;;;;;;;Unclassified_Cell_type_specific;;;;;;;Unclassified_Cell_type_specific;;;;;;Unclassified_Cell_type_specific;;;;;;;;;;Unclassified_Cell_type_specific;;;;Unclassified_Cell_type_specific;;;;;;;;;Unclassified_Cell_type_specific;;Unclassifi…	NA;NA;NA;NA;NA;NA;NA;NA;NA;NA;NA;NA;NA;NA;TRUE;NA;TRUE;NA;NA;NA;NA;NA;NA;NA;NA;NA;NA;NA;NA;NA;NA;NA;NA;NA;NA;TRUE;NA;NA;NA;NA;NA;NA;NA;TRUE;NA;NA;NA;NA;NA;NA;NA;NA;NA;NA;NA;NA;NA;TRUE;TRUE;TRUE;TRUE;NA;NA;NA;NA;NA;NA;NA;NA;NA;NA;NA;NA;NA;NA;NA;NA;NA;NA;NA;TRUE;TRUE;NA;NA;NA;TRUE;NA;TRUE;NA;NA;NA;NA;TRUE;NA;NA;TRUE;NA	IRX4;NDUFS6	-0.75;-0.099	2.417e-67;1.113e-03
rs2121875	5	44365545	C	FGF10	#N/A	#N/A	#N/A	#N/A	#N/A	#N/A	#N/A	#N/A	#N/A	#N/A	#N/A	#N/A	#N/A	#N/A	#N/A	cg25000938	43484273	C5orf28	0.006	7.019e-06	TSS1500	Island	Promoter_Associated	#N/A	#N/A	#N/A	#N/A
rs4713266	6	11219030	C	NEDD9	#N/A	#N/A	#N/A	cg12887840	11218486	NEDD9	-0.019	3.501e-07	Body			TRUE	#N/A	#N/A	#N/A	cg00525496;cg12887840	11203784;11218486	NEDD9;NEDD9	-0.01;-0.037	2.219e-04;2.381e-09	Body;Body	;	;	TRUE;TRUE	SMIM13	0.113	3.401e-03
rs7767188	6	30073776	A	TRIM31	HCG4;VARS2	0.404;0.231	2.762e-07;4.476e-04	cg00126638;cg00409917;cg01336390;cg01499815;cg03521696;cg07723510;cg10181330;cg10978585;cg11946459;cg12007166;cg12792044;cg13118072;cg14747086;cg15931205;cg18280909;cg18327128;cg18580274;cg19178742;cg21809927;cg22711111;cg23003315;cg24276787;cg25540824;cg26121931;cg00206463;cg00588198;cg00599564;cg01870681;cg01963633;cg02703235;cg02749752;cg03361297;cg03432955;cg03449857;cg03781123;cg04007531;cg0…	29795583;29894679;29895059;29895074;29795595;30228063;29818243;30079102;29911558;30228058;30181237;30181194;30070087;29894820;29723301;30079139;30070074;30070099;30079265;30139979;30070109;30045068;30139686;29895204;30179435;29648452;29943209;29933925;30079177;30123198;30176093;29976906;29795501;29648623;30168380;29933511;29893273;30176816;30123034;30033850;30029935;29718119;29987491;30113978;300…	HLA-G;HCG4P6;;;HLA-G;HLA-L;;TRIM31;HLA-A;HLA-L;TRIM26;TRIM26;;HCG4P6;;TRIM31;;;TRIM31;TRIM15;;RNF39;TRIM15;;TRIM26;;HCG9;;TRIM31;TRIM10;TRIM26;HLA-J|NCRNA00171;HLA-G;;TRIM26;;HCG4P6;TRIM26;TRIM10;PPP1R11;ZNRD1|NCRNA00171;LOC285830;NCRNA00171;TRIM40;ZNRD1|NCRNA00171;TRIM26;TRIM31;TRIM10;TRIM31;TRIM40;VARS2;HCG18;TRIM26;TRIM40;TRIM31;;TRIM31;;ZNRD1|NCRNA00171;HCG9;TRIM26;TRIM26;HCG4P6;HLA-F;;;RNF39…	0.026;-0.031;-0.055;-0.057;0.039;-0.035;0.026;-0.063;-0.044;-0.03;-0.012;-0.008;0.05;-0.052;0.024;-0.052;0.055;0.039;-0.047;-0.026;0.034;0.032;-0.049;-0.035;0.048;0.028;0.022;-0.012;-0.071;0.017;0.04;0.018;0.029;0.035;0.016;-0.063;-0.024;0.023;0.051;-0.024;-0.02;0.037;0.015;0.027;-0.022;0.036;-0.012;0.082;-0.028;-0.103;-0.02;0.043;0.034;0.078;-0.027;-0.024;-0.034;0.042;-0.016;-0.026;0.04;0.051;-0…	3.772e-07;3.828e-04;7.115e-11;1.032e-11;4.964e-06;4.699e-05;1.715e-04;1.041e-11;4.164e-10;7.211e-05;2.315e-07;2.708e-04;6.272e-09;1.871e-04;4.380e-06;5.460e-08;6.830e-12;7.124e-09;3.842e-04;2.048e-04;3.576e-06;7.829e-07;2.562e-29;1.505e-06;4.959e-14;3.012e-04;4.265e-05;1.766e-05;5.995e-10;5.593e-05;3.240e-13;2.394e-05;1.524e-08;1.545e-04;3.248e-04;2.277e-11;4.200e-06;2.153e-04;2.706e-08;3.227e-05…	5'UTR;TSS1500;;;5'UTR;Body;;Body;Body;Body;TSS200;TSS200;;TSS1500;;Body;;;Body;Body;;TSS1500;Body;;5'UTR;;Body;;Body;Body;5'UTR;Body;5'UTR;;5'UTR;;Body;5'UTR;Body;TSS1500;Body|TSS1500;TSS1500;Body;Body;Body|TSS1500;5'UTR;Body;Body;Body;Body;Body|5'UTR;Body;5'UTR;TSS1500;Body;;Body;;Body|TSS1500;Body;5'UTR;5'UTR;TSS1500;Body;;;TSS1500;;Body;TSS200;Body;Body;Body;TSS1500;TSS200;Body;Body;Body;5'UTR…	Island;Island;Island;Island;Island;Island;Island;;S_Shore;Island;Island;Island;Island;Island;S_Shelf;;Island;Island;;Island;Island;S_Shore;N_Shore;S_Shore;N_Shore;;N_Shore;;;;;S_Shore;N_Shore;;;;N_Shore;;;;S_Shore;S_Shore;;;S_Shore;;;;;;S_Shore;N_Shore;;;Island;S_Shelf;S_Shore;;S_Shore;N_Shore;;;Island;S_Shore;Island;S_Shore;S_Shore;Island;;;;S_Shore;N_Shore;N_Shore;N_Shore;S_Shore;N_Shore;Island…	;Promoter_Associated;Promoter_Associated;Promoter_Associated;;Promoter_Associated;;;;Promoter_Associated;Promoter_Associated;Promoter_Associated;;Promoter_Associated;;;;;;Unclassified;;;Unclassified;Promoter_Associated;;Unclassified_Cell_type_specific;Unclassified_Cell_type_specific;Unclassified_Cell_type_specific;;;;;;Unclassified_Cell_type_specific;;;;;;;;;;;;;;;;;Promoter_Associated;;;;;;;Uncl…	NA;NA;NA;NA;NA;NA;NA;NA;NA;NA;NA;NA;NA;NA;NA;NA;NA;NA;NA;TRUE;NA;NA;TRUE;NA;NA;NA;TRUE;TRUE;NA;NA;NA;NA;NA;NA;NA;TRUE;NA;NA;NA;NA;NA;NA;NA;NA;NA;TRUE;NA;NA;NA;NA;TRUE;NA;TRUE;NA;NA;NA;NA;NA;NA;TRUE;TRUE;TRUE;NA;TRUE;NA;NA;NA;NA;NA;NA;NA;NA;NA;NA;NA;NA;TRUE;NA;TRUE;NA;TRUE;NA;NA;NA;NA;NA;NA;NA;NA;TRUE;NA	ZFP57;TRIM26	-0.302;-0.247	1.898e-04;2.849e-05	cg00126638;cg00206463;cg00409917;cg00588198;cg00599564;cg01336390;cg01499815;cg01641092;cg01867419;cg01870681;cg01963633;cg02749752;cg03361297;cg03432955;cg03449857;cg03521696;cg03977339;cg04071440;cg04109898;cg04186657;cg04246123;cg05581314;cg06063598;cg06486622;cg06938705;cg06962275;cg07134666;cg07523043;cg07723510;cg07732971;cg07873154;cg08022281;cg08397993;cg08560874;cg08696107;cg09084877;cg0…	29795583;30179435;29894679;29648452;29943209;29895059;29895074;30094300;30421515;29933925;30079177;30176093;29976906;29795501;29648623;29795595;29924256;29648275;29943455;29690893;29893273;30176816;30314177;29718119;30095281;30010203;29648400;30175299;30228063;30421526;30122544;29648345;29981250;29759947;29759949;30181302;29895016;30106949;29818243;29648348;30079102;29690766;29648590;30228069;296…	HLA-G;TRIM26;HCG4P6;;HCG9;;;;;;TRIM31;TRIM26;HLA-J|NCRNA00171;HLA-G;;HLA-G;;;HCG9;HLA-F;HCG4P6;TRIM26;RPP21;LOC285830;;NCRNA00171;;TRIM26;HLA-L;;TRIM10;;NCRNA00171;HCG4;HCG4;TRIM26;;TRIM40;;;TRIM31;HLA-F;;HLA-L;;HLA-F;HLA-A;HLA-L;HLA-J|NCRNA00171;;TRIM40;TRIM26;TRIM31;HCG4;;;;HCG4P6;;TRIM26;HCG4P6;LOC285830;;;RNF39;;;;HCG4P6;;VARS2;LOC285830;HCG4;LOC285830;;TRIM31;LOC285830;;;;HCG9;HCG4P6;HLA-A;;…	0.026;0.059;-0.031;0.048;0.022;-0.081;-0.07;-0.053;0.024;-0.014;-0.054;0.053;0.018;0.036;0.065;0.042;-0.014;0.034;0.036;0.057;-0.089;0.051;-0.027;0.051;-0.012;-0.025;0.038;0.064;-0.032;0.024;0.081;0.057;-0.037;-0.056;-0.054;-0.007;-0.072;-0.087;0.06;0.058;-0.044;0.066;0.05;-0.029;0.037;0.052;-0.06;-0.027;-0.031;0.046;0.111;-0.003;-0.033;-0.054;0.033;0.026;0.078;-0.026;0.058;0.084;-0.066;-0.043;0.…	2.473e-08;4.228e-18;3.194e-07;3.261e-08;5.092e-07;3.662e-13;2.709e-14;1.037e-28;7.832e-05;3.562e-04;2.042e-05;1.384e-12;9.510e-07;2.772e-13;5.385e-09;8.890e-08;4.399e-06;3.858e-06;1.286e-05;6.875e-06;6.829e-15;1.025e-09;7.963e-07;9.062e-16;2.317e-04;2.305e-05;1.175e-05;2.405e-13;5.039e-05;8.532e-05;6.400e-11;3.908e-07;4.934e-04;1.851e-06;1.278e-06;5.348e-04;4.592e-11;1.278e-16;1.888e-08;1.006e-07…	5'UTR;5'UTR;TSS1500;;Body;;;;;;Body;5'UTR;Body;5'UTR;;5'UTR;;;Body;TSS1500;Body;5'UTR;Body;TSS1500;;Body;;5'UTR;Body;;Body;;Body;Body;Body;TSS200;;Body;;;Body;TSS1500;;Body;;TSS1500;Body;Body;Body;;TSS1500;TSS200;Body;Body;;;;TSS1500;;5'UTR;TSS1500;Body;;;TSS1500;;;;TSS1500;;Body|5'UTR;Body;Body;TSS1500;;Body;Body;;;;Body;TSS1500;TSS200;;Body;Body;Body;5'UTR;5'UTR;Body;Body;TSS1500;;;TSS1500;;;;T…	Island;N_Shore;Island;;N_Shore;Island;Island;N_Shore;S_Shore;;;;S_Shore;N_Shore;;Island;Island;;N_Shore;N_Shore;N_Shore;;S_Shore;S_Shore;Island;;;;Island;S_Shore;;;;Island;Island;Island;Island;;Island;;;N_Shore;;Island;;N_Shore;S_Shore;Island;S_Shore;;;Island;Island;Island;;N_Shore;;Island;Island;;Island;;Island;S_Shore;S_Shore;;Island;;Island;;S_Shore;N_Shore;Island;S_Shore;S_Shelf;;;S_Shelf;Isl…	;;Promoter_Associated;Unclassified_Cell_type_specific;Unclassified_Cell_type_specific;Promoter_Associated;Promoter_Associated;;Unclassified;Unclassified_Cell_type_specific;;;;;Unclassified_Cell_type_specific;;;Unclassified_Cell_type_specific;Unclassified_Cell_type_specific;Promoter_Associated;;;;;;;Unclassified_Cell_type_specific;;Promoter_Associated;Unclassified;;Unclassified_Cell_type_specific;…	NA;NA;NA;NA;TRUE;NA;NA;NA;NA;TRUE;NA;NA;NA;NA;NA;NA;NA;NA;TRUE;NA;NA;NA;NA;NA;NA;NA;NA;TRUE;NA;NA;NA;NA;NA;NA;NA;NA;NA;NA;NA;NA;NA;NA;NA;NA;NA;NA;NA;NA;NA;NA;NA;NA;NA;NA;TRUE;NA;NA;NA;NA;TRUE;NA;NA;NA;NA;NA;NA;NA;NA;NA;NA;TRUE;NA;NA;NA;NA;NA;NA;NA;NA;NA;NA;NA;NA;NA;NA;TRUE;NA;NA;TRUE;NA;NA;NA;NA;TRUE;NA;NA;TRUE;NA;NA;NA;NA;NA;TRUE;NA;NA;NA;NA;NA;NA;NA	HCG4;HLA-A;HLA-F-AS1;HLA-H;HLA-L;VARS2	0.737;0.192;-0.158;0.214;0.223;0.356	1.582e-27;9.068e-04;5.111e-03;4.351e-03;2.236e-03;1.311e-08
rs3096702	6	32192331	A	NOTCH4;LOC101929163	HLA-DQB1;HLA-DRB5	-0.257;0.33	5.812e-05;2.117e-06	cg09018483;cg10709727;cg21588215;cg00119778;cg01220720;cg02072940;cg02446475;cg03555881;cg05383619;cg06431527;cg07180897;cg07984380;cg08269402;cg09713850;cg10466124;cg11404906;cg12076350;cg12672189;cg13249850;cg14294076;cg14700707;cg15343510;cg15752756;cg17250082;cg22798756;cg27071793;cg27258561	32191496;31698145;32632937;32466447;32167020;31656126;31275807;31275551;32553920;32158513;32729130;32547019;32549631;32921791;32498285;32551749;31275791;32427868;32634508;31697306;32191840;31582285;32634481;31275875;32938295;31275718;31275767	NOTCH4;DDAH2;HLA-DQB1;;NOTCH4;BAT5;;;HLA-DRB1;PBX2;HLA-DQB2;HLA-DRB1;HLA-DRB1;HLA-DMA;HLA-DRB5;HLA-DRB1;;;HLA-DQB1;DDAH2;NOTCH4;AIF1;HLA-DQB1;;BRD2;;	0.016;-0.006;-0.046;0.054;0.009;-0.009;-0.039;-0.026;0.046;0.017;0.04;0.09;-0.068;-0.022;0.031;-0.046;-0.038;0.052;0.009;0.004;0.023;-0.022;-0.026;-0.04;0.008;-0.035;-0.044	2.516e-04;1.457e-04;2.831e-06;6.069e-08;3.567e-05;2.811e-04;1.448e-04;2.694e-04;3.893e-05;1.721e-06;7.439e-08;1.269e-08;6.150e-07;1.421e-04;9.509e-09;1.431e-04;5.266e-05;1.507e-05;2.829e-05;1.576e-04;1.100e-07;2.543e-07;2.021e-04;2.703e-04;3.622e-04;1.009e-04;2.477e-05	Body;TSS200;Body;;Body;Body;;;Body;TSS1500;Body;Body;Body;TSS1500;TSS1500;Body;;;TSS200;5'UTR;1stExon|5'UTR;TSS1500;TSS200;;TSS1500|5'UTR;;	;Island;Island;;S_Shelf;;N_Shore;N_Shore;S_Shore;;N_Shore;;N_Shelf;;;N_Shore;N_Shore;;S_Shore;Island;;;S_Shore;N_Shore;N_Shore;N_Shore;N_Shore	;Promoter_Associated;Unclassified;;;;Promoter_Associated;;;;;;;;;;Promoter_Associated;;Unclassified;Promoter_Associated;;;Unclassified;Promoter_Associated;Promoter_Associated;Promoter_Associated;Promoter_Associated	TRUE;NA;NA;NA;NA;NA;TRUE;TRUE;NA;NA;NA;NA;NA;TRUE;NA;NA;TRUE;NA;NA;NA;TRUE;NA;NA;TRUE;NA;TRUE;TRUE	C2;HLA-DQB1;HLA-DRB5	-0.191;0.225;0.312	2.568e-04;1.468e-06;1.879e-09	cg00440797;cg01815645;cg01978236;cg02000145;cg02707277;cg04985163;cg05383619;cg06431527;cg06570818;cg07180897;cg07481886;cg07984380;cg08269402;cg09555323;cg09618893;cg09684381;cg09878914;cg10466124;cg11404906;cg11617964;cg12179641;cg13409674;cg15264752;cg15343510;cg16505946;cg19609334;cg19754746;cg25744682;cg27370696	32493873;32548627;32191479;31509402;32945906;31476231;32553920;32158513;32146466;32729130;32014510;32547019;32549631;32629786;31856773;31697988;31507316;32498285;32551749;32118399;32188404;32014476;31697973;31582285;31870305;32056249;31795171;32797578;32146529	HLA-DRB5;HLA-DRB1;NOTCH4;BAT1|SNORD84;BRD2;MICB;HLA-DRB1;PBX2;AGPAT1|RNF5|RNF5P1;HLA-DQB2;TNXB;HLA-DRB1;HLA-DRB1;HLA-DQB1;EHMT2;DDAH2;BAT1;HLA-DRB5;HLA-DRB1;PRRT1;NOTCH4;TNXB;DDAH2;AIF1;ZBTB12;TNXB;HSPA1B;TAP2;AGPAT1|RNF5|RNF5P1	0.051;0.032;0.021;-0.004;-0.013;-0.004;0.08;0.012;0.008;0.052;-0.016;0.085;-0.093;-0.034;0.017;-0.018;0.02;0.027;-0.079;-0.014;-0.024;-0.033;-0.019;-0.025;-0.002;-0.022;0.002;0.034;0.006	6.041e-06;2.903e-04;1.032e-04;1.080e-04;1.014e-04;2.555e-05;3.588e-07;6.049e-06;9.579e-06;1.270e-08;3.451e-04;2.628e-07;8.044e-09;1.198e-04;5.886e-04;6.153e-05;3.638e-04;7.719e-06;2.934e-09;1.652e-04;9.592e-06;8.094e-06;1.005e-05;1.666e-06;3.218e-05;3.690e-07;4.463e-04;1.698e-05;5.081e-04	Body;Body;Body;5'UTR|TSS1500;Body;Body;Body;TSS1500;TSS1500|Body;Body;Body|TSS1500;Body;Body;Body;Body;1stExon|5'UTR;Body;TSS1500;Body;Body;Body;Body|TSS1500;1stExon|5'UTR;TSS1500;TSS1500;Body;TSS1500;Body;TSS1500|Body	S_Shelf;N_Shelf;;N_Shore;;;S_Shore;;;N_Shore;;;N_Shelf;N_Shelf;N_Shore;Island;N_Shelf;;N_Shore;Island;;;Island;;Island;S_Shore;N_Shore;;	;;;Unclassified;;;;;;;;;;;Unclassified;Promoter_Associated;;;;;;;Promoter_Associated;;Promoter_Associated;;Promoter_Associated;;	NA;NA;TRUE;NA;NA;NA;NA;NA;NA;NA;NA;NA;NA;NA;NA;NA;NA;NA;NA;NA;NA;NA;NA;NA;NA;NA;NA;NA;NA	CYP21A2;HCG23;HLA-DQB1;HLA-DRB5;HLA-DRB6;MICA;NOTCH4;PBX2;ZBTB12	-0.169;-0.139;0.343;0.472;-0.154;0.295;0.445;-0.116;-0.107	2.271e-04;4.192e-03;1.057e-11;8.194e-23;2.292e-03;5.393e-07;3.613e-23;3.136e-03;1.979e-03
rs3129859	6	32400939	G	LOC101929163;HLA-DRA	HLA-DRB5	0.277	2.385e-04	cg00330953;cg10709727;cg19350197;cg00119778;cg01812434;cg02308296;cg02707277;cg03239580;cg03619586;cg04771084;cg05198093;cg05383619;cg06245776;cg06793162;cg07151443;cg07180897;cg08905753;cg09514561;cg09548893;cg09713850;cg09889836;cg10466124;cg10632955;cg11239749;cg12296550;cg12672189;cg13081526;cg13600781;cg14475758;cg14740554;cg14833385;cg15837308;cg16656520;cg16753237;cg17851230;cg18067840;cg1…	31733810;31698145;32782988;32466447;32526702;31964315;32945906;31973051;31705409;31973255;32315772;32553920;31461748;32452388;32920962;32729130;32783347;32373620;32028946;32921791;32035027;32498285;31606872;32781307;32728862;32427868;32449961;33256632;32920880;32713607;32921142;32427751;31800885;32407689;32289373;32375672;32005786;32729876;32549496;32317143;32730130;32797578;32407289;32920995;316…	C6orf27;DDAH2;HLA-DOB;;HLA-DRB6;C4B|C4A;BRD2;CYP21A2;CLIC1;CYP21A2;C6orf10;HLA-DRB1;;;HLA-DMA;HLA-DQB2;HLA-DOB;BTNL2;TNXB;HLA-DMA;TNXB;HLA-DRB5;BAT3;HLA-DOB;HLA-DQB2;;;PFDN6|WDR46;HLA-DMA;HLA-DQA2;HLA-DMA;;;HLA-DRA;C6orf10;BTNL2;CYP21A2;HLA-DQB2;HLA-DRB1;C6orf10;HLA-DQB2;TAP2;HLA-DRA;HLA-DMA;LY6G6C	0.017;-0.009;0.013;0.061;0.074;0.024;-0.026;0.013;-0.021;0.04;-0.044;0.089;-0.011;0.033;-0.035;0.03;0.024;0.014;0.008;-0.024;0.024;0.027;0.016;0.02;-0.043;0.105;0.039;-0.004;-0.008;0.02;-0.014;0.074;0.023;0.041;0.007;0.026;0.012;0.024;-0.04;0.014;0.028;0.052;0.035;-0.02;0.006	1.374e-04;1.931e-07;2.697e-04;8.988e-09;8.664e-11;1.854e-08;8.177e-08;1.753e-04;5.575e-07;1.758e-08;3.797e-08;1.896e-14;4.945e-05;4.569e-10;2.493e-08;2.080e-04;5.074e-06;1.632e-05;1.663e-05;1.574e-04;9.299e-06;4.310e-06;1.656e-05;6.116e-05;4.211e-08;3.272e-17;1.463e-09;3.175e-04;1.498e-04;8.459e-06;3.163e-06;6.302e-11;2.118e-04;1.072e-05;7.934e-05;1.048e-04;3.904e-04;4.416e-06;1.792e-06;3.278e-05…	Body;TSS200;Body;;Body;Body;Body;TSS1500;TSS1500;TSS200;Body;Body;;;TSS200;Body;Body;Body;Body;TSS1500;Body;TSS1500;3'UTR;Body;Body;;;TSS1500|Body;5'UTR|1stExon;Body;TSS1500;;;5'UTR|1stExon;Body;TSS1500;TSS1500;Body;Body;Body;Body;Body;TSS1500;TSS200;Body	;Island;;;;;;;N_Shelf;;;S_Shore;Island;;;N_Shore;;;;;;;;;N_Shore;;;Island;;;;;N_Shore;;;;;Island;N_Shelf;;S_Shore;;;;N_Shelf	;Promoter_Associated;;;;;;;Promoter_Associated;;;;Promoter_Associated;;Promoter_Associated;;;;;;;;;;;;;NonGene_Associated;Promoter_Associated;;Promoter_Associated;;;Unclassified;;;;;;;;;Unclassified;Promoter_Associated;	NA;NA;NA;NA;NA;NA;NA;NA;TRUE;NA;NA;NA;NA;NA;TRUE;NA;NA;NA;NA;TRUE;NA;NA;NA;NA;NA;NA;NA;NA;TRUE;NA;TRUE;NA;NA;NA;NA;NA;NA;NA;NA;NA;NA;NA;NA;TRUE;NA	HLA-DRB1;HLA-DQA1;HLA-DRB5;RNF5;FKBPL;HLA-DQB2;HLA-DQA2	-0.113;-0.151;0.331;0.233;0.159;0.24;0.373	5.362e-04;5.421e-05;6.770e-10;6.687e-05;3.760e-04;2.831e-07;1.813e-10	cg00440797;cg00811535;cg01860396;cg01889448;cg01937212;cg02210149;cg02707277;cg02814864;cg03520342;cg04090745;cg05182583;cg05383619;cg05500783;cg05889186;cg06192961;cg06267728;cg06431527;cg07151443;cg07180897;cg08376583;cg08665801;cg09555323;cg10466124;cg10709727;cg11505404;cg11530659;cg12672189;cg13022993;cg13074835;cg13076785;cg13081526;cg13279700;cg13778567;cg14110444;cg14475758;cg14723918;cg1…	32493873;31587543;32264336;32635871;32295097;32096599;32945906;31598504;32920784;32724369;31598464;32553920;32410873;32064842;32294470;32097116;32158513;32920962;32729130;32222492;33378936;32629786;32498285;31698145;32730243;32730001;32427868;32409856;31515196;32520916;32449961;32313583;32609783;31689996;32920880;31763435;32713607;32921142;32223098;32711102;32525960;32825045;31870305;32407689;316…	HLA-DRB5;BAT2;C6orf10;HLA-DQB1;C6orf10;ATF6B|FKBPL;BRD2;BAT2;HLA-DMA;HLA-DQB2;BAT2;HLA-DRB1;HLA-DRA;TNXB;C6orf10;ATF6B|FKBPL;PBX2;HLA-DMA;HLA-DQB2;;PHF1;HLA-DQB1;HLA-DRB5;DDAH2;HLA-DQB2;HLA-DQB2;;HLA-DRA;NFKBIL1|ATP6V1G2;HLA-DRB6;;C6orf10;HLA-DQA1;C6orf25|LY6G6C;HLA-DMA;VARS;HLA-DQA2;HLA-DMA;;HLA-DQA2;HLA-DRB6;PSMB9;ZBTB12;HLA-DRA;APOM;HLA-DMA;;HLA-DOB;BRD2;HLA-DQA2;HLA-DQA2;C6orf10;;HLA-DRA;HLA-…	0.043;0.018;0.013;-0.072;0.015;-0.018;-0.019;-0.013;-0.039;0.037;-0.028;0.077;0.05;0.032;0.022;-0.017;0.012;-0.032;0.043;0.028;-0.001;0.034;0.024;-0.01;0.026;0.019;0.059;0.017;0.011;0.044;0.085;0.024;0.047;-0.013;-0.004;-0.001;0.034;-0.01;0.021;0.043;0.035;0.004;-0.002;0.048;0.028;-0.026;0.027;0.018;0.007;0.035;0.021;0.029;0.028;0.027;0.043;0.049;0.045;-0.026;0.031;0.002;0.024;0.055;0.059;-0.015;…	3.002e-04;2.118e-06;3.084e-04;4.618e-08;3.179e-04;3.154e-04;3.110e-08;5.993e-04;2.413e-06;1.027e-05;4.779e-06;2.259e-06;2.356e-08;2.466e-04;1.651e-04;4.854e-04;1.120e-05;4.025e-08;5.680e-06;3.049e-05;1.166e-04;1.502e-04;1.391e-04;4.204e-05;2.625e-05;7.794e-05;3.370e-08;3.565e-04;9.372e-05;6.633e-05;1.534e-17;9.496e-07;9.328e-11;1.792e-04;4.041e-08;5.308e-05;2.043e-07;3.122e-08;2.774e-04;6.683e-07…	Body;TSS1500;Body;TSS1500;Body;TSS1500|Body;Body;Body;1stExon;Body;Body;Body;Body;Body;Body;TSS1500|Body;TSS1500;TSS200;Body;;1stExon|5'UTR|Body;Body;TSS1500;TSS200;Body;Body;;Body;TSS200|5'UTR|TSS1500;Body;;Body;Body;TSS1500;5'UTR|1stExon;1stExon|5'UTR;Body;TSS1500;;Body;Body;Body;TSS1500;5'UTR|1stExon;TSS1500;TSS1500;;3'UTR;1stExon|5'UTR;Body;TSS1500;Body;;Body;Body;Body;Body;;Body;TSS1500|Body…	S_Shelf;N_Shore;;S_Shelf;;N_Shore;;N_Shore;;;N_Shore;S_Shore;;Island;;N_Shore;;;N_Shore;;Island;N_Shelf;;Island;S_Shore;S_Shore;;;;;;;;N_Shore;;Island;;;;;;S_Shelf;Island;;S_Shore;;;;Island;;;;;;;;S_Shore;N_Shore;S_Shore;Island;;;;;	;;;;;;;;Promoter_Associated;;;;;Unclassified_Cell_type_specific;;;;Promoter_Associated;;Unclassified;Promoter_Associated;;;Promoter_Associated;;;;;Promoter_Associated;;;;;;Promoter_Associated;Promoter_Associated;;Promoter_Associated;Unclassified;;;;Promoter_Associated;Unclassified;;Promoter_Associated;Unclassified;;Promoter_Associated;;;;Unclassified;;;;;Unclassified;;Promoter_Associated;;;Unclas…	NA;NA;NA;NA;NA;NA;NA;NA;TRUE;NA;NA;NA;NA;NA;NA;NA;NA;TRUE;NA;TRUE;NA;NA;NA;NA;NA;NA;NA;NA;NA;NA;NA;NA;NA;NA;TRUE;NA;NA;TRUE;TRUE;NA;NA;NA;NA;NA;NA;TRUE;TRUE;NA;NA;NA;NA;NA;TRUE;NA;NA;NA;NA;NA;NA;NA;NA;NA;NA;TRUE;NA	DDAH2;HLA-DQA1;HLA-DQA2;HLA-DQB2;HLA-DRB1;HLA-DRB5;HLA-DRB6;MICB;NEU1;NOTCH4;SLC44A4;VWA7	0.124;-0.308;0.327;0.271;-0.201;0.419;0.16;-0.164;-0.106;0.155;-0.118;0.275	3.985e-03;3.125e-12;7.172e-09;4.256e-07;1.743e-07;9.115e-15;4.136e-03;5.069e-04;3.078e-03;2.876e-03;2.833e-03;5.492e-06
rs1983891	6	41536427	T	FOXP4	#N/A	#N/A	#N/A	cg03431741;cg18912520;cg20847580;cg01508045;cg04617914;cg05734456;cg10571987;cg20046343	41528502;41528623;41528750;41516162;41512853;41516085;41528395;41528785	FOXP4;FOXP4;FOXP4;FOXP4;FOXP4;FOXP4;FOXP4;FOXP4	0.014;0.017;0.013;0.06;0.03;0.066;0.019;0.013	1.641e-06;6.521e-05;4.302e-05;1.831e-07;2.356e-09;6.236e-09;9.322e-06;5.311e-06	5'UTR;5'UTR;5'UTR;5'UTR;TSS1500;5'UTR;5'UTR;5'UTR	Island;Island;Island;Island;N_Shore;Island;Island;Island	Promoter_Associated;Promoter_Associated;Promoter_Associated;;;;Promoter_Associated;Promoter_Associated	TRUE;NA;NA;NA;NA;NA;TRUE;NA	FOXP4	-0.24	9.423e-06	cg01508045;cg03431741;cg04617914;cg05734456;cg08696640;cg10571987;cg13816423;cg15051332;cg18912520;cg20847580	41516162;41528502;41512853;41516085;41531327;41528395;41513166;41514432;41528623;41528750	FOXP4;FOXP4;FOXP4;FOXP4;FOXP4;FOXP4;FOXP4;FOXP4;FOXP4;FOXP4	0.045;0.011;0.029;0.052;0.02;0.013;0.02;0.002;0.015;0.009	4.070e-06;1.634e-04;1.561e-07;6.611e-07;4.953e-04;2.093e-04;3.686e-04;9.230e-05;3.305e-05;2.547e-04	5'UTR;5'UTR;TSS1500;5'UTR;5'UTR;5'UTR;TSS1500;1stExon|5'UTR;5'UTR;5'UTR	Island;Island;N_Shore;Island;S_Shelf;Island;N_Shore;Island;Island;Island	;Promoter_Associated;;;;Promoter_Associated;Unclassified_Cell_type_specific;Unclassified;Promoter_Associated;Promoter_Associated	NA;TRUE;NA;NA;NA;TRUE;NA;NA;NA;NA	FOXP4	-0.317	8.559e-11
rs9443189	6	76495882	A	MYO6	MYO6	-0.298	4.876e-05	cg01950844;cg18997901	76311363;76461321	SENP6;MYO6	-0.016;0.041	4.418e-15;2.771e-04	TSS1500;5'UTR	Island;S_Shelf	;	NA;NA	IMPG1;MYO6	-0.354;-0.343	2.653e-07;3.429e-08	cg01950844;cg22803222	76311363;76636725	SENP6;IMPG1	-0.014;0.035	9.918e-19;1.806e-05	TSS1500;Body	Island;	;	NA;TRUE	MYO6	-0.312	1.730e-11
rs2273669	6	109285189	G	ARMC2	#N/A	#N/A	#N/A	cg05315195	109294784	ARMC2	-0.016	6.740e-06	3'UTR			#N/A	SESN1	0.309	3.780e-05	cg01304950;cg05315195;cg27364012	109416612;109294784;109322605	SESN1|C6orf182;ARMC2;SESN1	0.002;-0.019;-0.026	2.927e-04;3.847e-10;5.226e-05	TSS1500|5'UTR|1stExon;3'UTR;Body	Island;;	Promoter_Associated;;	NA;NA;NA	ARMC2;CEP57L1;FOXO3;SESN1	-0.223;-0.301;0.096;0.35	5.407e-04;1.047e-04;4.717e-03;4.961e-16
rs339331	6	117210052	T	RFX6	#N/A	#N/A	#N/A	#N/A	#N/A	#N/A	#N/A	#N/A	#N/A	#N/A	#N/A	#N/A	#N/A	#N/A	#N/A	#N/A	#N/A	#N/A	#N/A	#N/A	#N/A	#N/A	#N/A	#N/A	#N/A	#N/A	#N/A
rs1933488	6	153441079	A	RGS17	RGS17	0.558	1.850e-27	cg01535733;cg02006257;cg08029996;cg16924337;cg17264670;cg03661775;cg06080941;cg13800812;cg16716750;cg19904233;cg22867315;cg23651356;cg24028809;cg24312610;cg24317255	153452320;153450999;153451869;153452724;153452732;153552436;153448268;153451812;153451251;153452791;153476415;153452954;153414101;153484006;153452233	RGS17;RGS17;RGS17;RGS17;RGS17;;RGS17;RGS17;RGS17;RGS17;;RGS17;RGS17;;RGS17	-0.03;-0.011;-0.007;-0.055;-0.075;-0.019;-0.052;-0.014;-0.021;-0.044;0.047;-0.057;0.056;0.047;-0.023	1.857e-07;3.263e-04;1.297e-04;4.080e-13;1.028e-15;2.342e-05;3.021e-18;8.876e-05;1.114e-05;4.065e-12;3.260e-16;4.200e-13;2.346e-14;1.933e-16;9.876e-09	5'UTR|1stExon;5'UTR;5'UTR;TSS1500;TSS1500;;5'UTR;5'UTR;5'UTR;TSS1500;;TSS1500;5'UTR;;5'UTR	Island;Island;Island;Island;Island;;N_Shelf;Island;Island;Island;;S_Shore;;;Island	Unclassified_Cell_type_specific;;;;;Unclassified_Cell_type_specific;;;;;;;Unclassified_Cell_type_specific;;Unclassified_Cell_type_specific	NA;NA;NA;NA;NA;NA;NA;NA;NA;NA;TRUE;NA;TRUE;TRUE;NA	RGS17	0.497	4.385e-27	cg01535733;cg03661775;cg12989544;cg13800812;cg16716750;cg16924337;cg17264670;cg17502989;cg19904233;cg22867315;cg23651356;cg24028809;cg24312610;cg24317255	153452320;153552436;153429875;153451812;153451251;153452724;153452732;153451486;153452791;153476415;153452954;153414101;153484006;153452233	RGS17;;RGS17;RGS17;RGS17;RGS17;RGS17;RGS17;RGS17;;RGS17;RGS17;;RGS17	-0.037;-0.017;0.025;-0.018;-0.028;-0.088;-0.123;-0.014;-0.06;0.073;-0.066;0.084;0.078;-0.025	3.141e-09;1.050e-06;5.163e-05;1.832e-07;2.602e-09;9.906e-19;3.449e-22;1.366e-04;2.590e-17;1.842e-23;7.024e-20;2.038e-15;1.504e-16;1.979e-09	5'UTR|1stExon;;5'UTR;5'UTR;5'UTR;TSS1500;TSS1500;5'UTR;TSS1500;;TSS1500;5'UTR;;5'UTR	Island;;;Island;Island;Island;Island;Island;Island;;S_Shore;;;Island	Unclassified_Cell_type_specific;Unclassified_Cell_type_specific;;;;;;;;;;Unclassified_Cell_type_specific;;Unclassified_Cell_type_specific	NA;NA;TRUE;NA;NA;NA;NA;NA;NA;TRUE;NA;TRUE;TRUE;NA	RGS17	0.815	6.671e-77
rs9364554	6	160833664	T	SLC22A3	SLC22A3	-0.339	3.404e-06	cg06295784;cg07883823;cg18460675;cg22117918;cg25313204	160771074;160769116;160581828;160769114;160768801	SLC22A3;SLC22A3;;SLC22A3;SLC22A3	0.029;0.031;0.044;0.024;0.038	1.081e-05;7.266e-06;9.141e-07;4.842e-05;1.020e-07	Body;TSS1500;;TSS1500;TSS1500	S_Shore;Island;;Island;Island	Unclassified_Cell_type_specific;;;;	NA;TRUE;TRUE;TRUE;NA	#N/A	#N/A	#N/A	cg18460675;cg22117918;cg25313204;cg27624424	160581828;160769114;160768801;160112604	;SLC22A3;SLC22A3;SOD2	0.039;0.031;0.026;0.013	4.234e-05;4.388e-04;4.395e-04;5.407e-04	;TSS1500;TSS1500;Body	;Island;Island;N_Shore	;;;Promoter_Associated_Cell_type_specific	TRUE;TRUE;NA;NA	SLC22A1;SLC22A2;SLC22A3	-0.166;-0.35;-0.31	9.003e-04;2.952e-11;3.124e-11
rs12155172	7	20994491	A	LINC01162	#N/A	#N/A	#N/A	#N/A	#N/A	#N/A	#N/A	#N/A	#N/A	#N/A	#N/A	#N/A	#N/A	#N/A	#N/A	cg07305574	20820629		0.02	4.192e-06		N_Shelf	Unclassified_Cell_type_specific	#N/A	SP8	-0.191	2.157e-04
rs10486567	7	27976563	G	JAZF1	#N/A	#N/A	#N/A	#N/A	#N/A	#N/A	#N/A	#N/A	#N/A	#N/A	#N/A	#N/A	#N/A	#N/A	#N/A	cg05786569;cg20902566;cg25967031	27702416;28038455;27171203	HIBADH;JAZF1;HOXA4	-0.001;0.035;-0.018	1.568e-07;1.623e-05;4.938e-04	5'UTR|1stExon;Body;TSS1500	Island;;S_Shore	Promoter_Associated;;	NA;TRUE;NA	HIBADH;HOTTIP;HOXA10;HOXA13;HOXA11-AS;MIR196B;TAX1BP1	-0.146;-0.406;-0.125;-0.204;-0.151;-0.216;-0.126	8.595e-05;8.378e-13;4.119e-04;2.556e-07;1.442e-03;3.073e-03;1.115e-06
rs56232506	7	47437244	A	TNS3	#N/A	#N/A	#N/A	cg03958512;cg23694490	47443041;47445681	TNS3;TNS3	0.011;0.107	1.040e-04;2.605e-52	Body;Body	;	;	TRUE;TRUE	#N/A	#N/A	#N/A	cg03958512;cg23694490	47443041;47445681	TNS3;TNS3	0.019;0.101	1.135e-05;4.280e-43	Body;Body	;	;	TRUE;TRUE	TNS3	-0.144	1.747e-04
rs6465657	7	97816327	C	LMTK2	BHLHA15	0.258	7.315e-07	cg08684580;cg11914962;cg14446979;cg22884541;cg26032392;cg00625845;cg02258139;cg04421713;cg06204800;cg11352847;cg13918611;cg14975238;cg17341174;cg18676790;cg20320158;cg23184226;cg24418182;cg24562669;cg26380479;cg26980996	98029266;97842268;97841071;97841864;97826745;97841502;97841513;97841334;97847111;97841440;97841998;97841591;97923834;97680731;97847054;97880563;97841447;97807699;97908229;98026481	BAIAP2L1;BHLHA15;BHLHA15;BHLHA15;LMTK2;BHLHA15;BHLHA15;BHLHA15;TECPR1;BHLHA15;BHLHA15;BHLHA15;BAIAP2L1;;TECPR1;TECPR1;BHLHA15;LMTK2;;BAIAP2L1	0.011;-0.033;-0.015;-0.04;-0.014;-0.037;-0.036;-0.02;0.02;-0.029;-0.022;-0.024;-0.016;-0.046;0.026;-0.02;-0.028;-0.022;0.03;0.014	5.448e-05;2.750e-05;1.065e-05;1.680e-04;3.298e-06;2.852e-06;1.867e-05;3.224e-04;1.691e-05;1.386e-05;1.705e-04;2.053e-05;1.184e-04;5.620e-07;1.010e-05;7.197e-06;6.828e-06;1.272e-05;3.286e-12;3.458e-06	Body;1stExon|3'UTR;TSS1500;1stExon;Body;TSS200;TSS200;TSS1500;Body;TSS200;1stExon;1stExon|5'UTR;Body;;Body;5'UTR;TSS200;Body;;Body	N_Shore;S_Shore;N_Shore;Island;S_Shelf;N_Shore;N_Shore;N_Shore;;N_Shore;Island;N_Shore;;;;N_Shore;N_Shore;;N_Shelf;N_Shelf	;;Unclassified;;;Unclassified;Unclassified;Unclassified;;Unclassified;;Unclassified;Unclassified;Unclassified_Cell_type_specific;;;Unclassified;;;	NA;NA;NA;NA;NA;NA;NA;NA;NA;NA;NA;NA;TRUE;NA;NA;NA;NA;TRUE;NA;NA	LMTK2;BHLHA15;TECPR1	0.132;0.159;0.166	1.231e-04;8.338e-04;7.278e-05	cg09267113;cg11366934;cg12615150;cg13397024;cg18676790;cg24562669;cg26032392;cg26380479	98030324;97912641;97821037;97797637;97680731;97807699;97826745;97908229	BAIAP2L1;BRI3;LMTK2;LMTK2;;LMTK2;LMTK2;	-0.002;-0.012;-0.006;0.009;-0.04;-0.028;-0.02;0.015	9.279e-07;2.782e-04;1.248e-04;1.933e-04;9.125e-05;4.319e-11;3.824e-06;1.274e-04	5'UTR|1stExon;Body;Body;Body;;Body;Body;	Island;S_Shore;N_Shelf;N_Shelf;;;S_Shelf;N_Shelf	Unclassified;Promoter_Associated_Cell_type_specific;;Unclassified;Unclassified_Cell_type_specific;;;	NA;NA;NA;NA;NA;TRUE;NA;NA	BHLHA15;LMTK2;TECPR1	0.324;0.157;0.128	5.543e-18;6.928e-10;1.966e-05
rs2928679	8	23438975	A	SLC25A37;NKX3-1	#N/A	#N/A	#N/A	#N/A	#N/A	#N/A	#N/A	#N/A	#N/A	#N/A	#N/A	#N/A	#N/A	#N/A	#N/A	#N/A	#N/A	#N/A	#N/A	#N/A	#N/A	#N/A	#N/A	#N/A	#N/A	#N/A	#N/A
rs1512268	8	23526463	T	SLC25A37;NKX3-1	#N/A	#N/A	#N/A	cg00013451	23711589	STC1	-0.027	3.531e-04	Body		Unclassified_Cell_type_specific	#N/A	#N/A	#N/A	#N/A	#N/A	#N/A	#N/A	#N/A	#N/A	#N/A	#N/A	#N/A	#N/A	NKX3-1	-0.099	3.809e-04
rs11135910	8	25892142	T	EBF2	EBF2	-0.291	6.015e-04	cg09559189;cg14855519;cg18239431;cg22324567;cg22841810;cg00424572;cg02745262;cg03150515;cg03573945;cg03595881;cg04679712;cg05643464;cg05748163;cg07616828;cg11006995;cg13390388;cg15441392;cg16792842;cg20683656;cg20944195;cg21925968;cg22280475;cg24295381;cg24489983;cg25777549	25898412;25898191;25898220;25899434;25902284;25903209;25905636;25836888;25897342;25895105;25898839;25905134;25897763;25775184;25902611;25792193;25900020;25899459;25902551;25800212;25899683;25897534;25902594;25904914;25902400	EBF2;EBF2;EBF2;EBF2;EBF2;EBF2;;EBF2;EBF2;EBF2;EBF2;;EBF2;EBF2;EBF2;EBF2;EBF2;EBF2;EBF2;EBF2;EBF2;EBF2;EBF2;;EBF2	-0.032;-0.034;-0.036;-0.036;0.035;0.009;-0.027;-0.033;-0.104;0.04;-0.04;-0.051;-0.052;-0.036;0.021;-0.017;-0.036;-0.046;0.036;-0.038;-0.02;-0.098;0.031;-0.046;0.038	3.505e-06;3.402e-06;1.377e-07;2.520e-05;7.678e-07;1.788e-04;2.055e-05;4.380e-06;6.270e-21;5.991e-07;2.660e-08;1.997e-07;4.032e-12;7.550e-05;7.022e-05;7.736e-07;2.050e-06;9.212e-10;1.769e-07;6.066e-06;1.652e-04;9.600e-16;6.141e-05;1.372e-08;4.910e-07	Body;Body;Body;Body;1stExon;TSS1500;;Body;Body;Body;Body;;Body;Body;TSS1500;Body;Body;Body;TSS200;Body;Body;Body;TSS1500;;TSS200	N_Shore;N_Shore;N_Shore;Island;Island;Island;Island;;Island;N_Shelf;N_Shore;Island;N_Shore;;Island;;N_Shore;Island;Island;;Island;Island;Island;Island;Island	;;;Unclassified_Cell_type_specific;;Unclassified_Cell_type_specific;;;Unclassified_Cell_type_specific;;;;;;;;;Unclassified_Cell_type_specific;;;;;;;	NA;NA;NA;NA;NA;TRUE;NA;NA;NA;TRUE;NA;NA;NA;TRUE;TRUE;NA;NA;NA;TRUE;TRUE;NA;NA;TRUE;NA;NA	EBF2	-0.363	4.886e-06	cg00424572;cg02681163;cg02745262;cg03150515;cg03573945;cg04679712;cg05397631;cg05643464;cg05748163;cg06078892;cg06541501;cg06877669;cg07616828;cg08322280;cg09430976;cg09559189;cg10724965;cg11006995;cg13390388;cg14855519;cg14933159;cg15268740;cg15441392;cg16154155;cg16792842;cg16895719;cg18239431;cg18506390;cg20683656;cg20944195;cg21925968;cg22280475;cg22324567;cg22841810;cg24295381;cg24489983;cg2…	25903209;25501771;25905636;25836888;25897342;25898839;25903919;25905134;25897763;25836544;25903852;25904216;25775184;25793539;25907314;25898412;25543202;25902611;25792193;25898191;25904270;25906154;25900020;25906990;25899459;25899257;25898220;25903554;25902551;25800212;25899683;25897534;25899434;25902284;25902594;25904914;25902400	EBF2;;;EBF2;EBF2;EBF2;;;EBF2;EBF2;EBF2;;EBF2;EBF2;;EBF2;;EBF2;EBF2;EBF2;;;EBF2;;EBF2;EBF2;EBF2;EBF2;EBF2;EBF2;EBF2;EBF2;EBF2;EBF2;EBF2;;EBF2	0.021;-0.04;-0.049;-0.049;-0.115;-0.092;0.03;-0.038;-0.048;-0.038;0.005;0.021;-0.07;-0.024;-0.051;-0.062;-0.026;0.031;-0.049;-0.063;0.005;-0.045;-0.054;-0.017;-0.075;-0.062;-0.066;0.01;0.064;-0.06;-0.039;-0.113;-0.077;0.024;0.031;-0.072;0.036	1.708e-10;8.073e-05;5.327e-10;5.194e-09;4.184e-30;6.023e-24;7.396e-14;1.231e-04;8.642e-14;4.448e-06;1.103e-08;1.173e-08;2.025e-13;4.734e-04;1.427e-06;9.534e-15;2.899e-04;1.423e-14;2.761e-11;5.480e-15;4.153e-04;4.362e-07;1.331e-12;4.675e-04;2.633e-19;8.079e-20;7.474e-16;3.664e-05;5.252e-11;1.351e-12;9.336e-14;4.869e-27;1.176e-18;9.598e-05;4.299e-07;1.491e-14;3.879e-08	TSS1500;;;Body;Body;Body;;;Body;Body;TSS1500;;Body;Body;;Body;;TSS1500;Body;Body;;;Body;;Body;Body;Body;TSS1500;TSS200;Body;Body;Body;Body;1stExon;TSS1500;;TSS200	Island;;Island;;Island;N_Shore;Island;Island;N_Shore;;Island;Island;;;N_Shore;N_Shore;;Island;;N_Shore;Island;S_Shore;N_Shore;S_Shore;Island;N_Shore;N_Shore;Island;Island;;Island;Island;Island;Island;Island;Island;Island	Unclassified_Cell_type_specific;Unclassified_Cell_type_specific;;;Unclassified_Cell_type_specific;;Unclassified;;;;Unclassified;Unclassified;;;;;;;;;Unclassified;;;;Unclassified_Cell_type_specific;;;Unclassified_Cell_type_specific;;;;;Unclassified_Cell_type_specific;;;;	TRUE;TRUE;NA;NA;NA;NA;NA;NA;NA;NA;NA;NA;TRUE;TRUE;NA;NA;NA;TRUE;NA;NA;NA;TRUE;NA;NA;NA;NA;NA;NA;TRUE;TRUE;NA;NA;NA;NA;TRUE;NA;NA	#N/A	#N/A	#N/A
rs12543663	8	127924659	C	FAM84B;PCAT1	#N/A	#N/A	#N/A	#N/A	#N/A	#N/A	#N/A	#N/A	#N/A	#N/A	#N/A	#N/A	#N/A	#N/A	#N/A	cg07268245	127990758		0.02	1.771e-05				TRUE	#N/A	#N/A	#N/A
rs10086908	8	128011937	T	FAM84B;PCAT1	#N/A	#N/A	#N/A	#N/A	#N/A	#N/A	#N/A	#N/A	#N/A	#N/A	#N/A	#N/A	#N/A	#N/A	#N/A	#N/A	#N/A	#N/A	#N/A	#N/A	#N/A	#N/A	#N/A	#N/A	PCAT1	-0.217	1.747e-04
rs183373024	8	128104117	G	PRNCR1	#N/A	#N/A	#N/A	cg01413249;cg17505251	128906126;128749414	PVT1;MYC	0.045;-0.018	1.058e-04;1.783e-04	Body;Body	;Island	;	TRUE;NA	#N/A	#N/A	#N/A	#N/A	#N/A	#N/A	#N/A	#N/A	#N/A	#N/A	#N/A	#N/A	#N/A	#N/A	#N/A
rs16901979	8	128124916	A	PRNCR1;CASC19	#N/A	#N/A	#N/A	#N/A	#N/A	#N/A	#N/A	#N/A	#N/A	#N/A	#N/A	#N/A	#N/A	#N/A	#N/A	#N/A	#N/A	#N/A	#N/A	#N/A	#N/A	#N/A	#N/A	#N/A	#N/A	#N/A	#N/A
rs620861	8	128335673	G	CASC21	#N/A	#N/A	#N/A	#N/A	#N/A	#N/A	#N/A	#N/A	#N/A	#N/A	#N/A	#N/A	#N/A	#N/A	#N/A	#N/A	#N/A	#N/A	#N/A	#N/A	#N/A	#N/A	#N/A	#N/A	#N/A	#N/A	#N/A
rs6983267	8	128413305	G	CCAT2	#N/A	#N/A	#N/A	#N/A	#N/A	#N/A	#N/A	#N/A	#N/A	#N/A	#N/A	#N/A	#N/A	#N/A	#N/A	#N/A	#N/A	#N/A	#N/A	#N/A	#N/A	#N/A	#N/A	#N/A	#N/A	#N/A	#N/A
rs1447295	8	128485038	A	CASC8	#N/A	#N/A	#N/A	#N/A	#N/A	#N/A	#N/A	#N/A	#N/A	#N/A	#N/A	#N/A	#N/A	#N/A	#N/A	#N/A	#N/A	#N/A	#N/A	#N/A	#N/A	#N/A	#N/A	#N/A	#N/A	#N/A	#N/A
rs17694493	9	22041998	G	CDKN2B-AS1	#N/A	#N/A	#N/A	#N/A	#N/A	#N/A	#N/A	#N/A	#N/A	#N/A	#N/A	#N/A	#N/A	#N/A	#N/A	#N/A	#N/A	#N/A	#N/A	#N/A	#N/A	#N/A	#N/A	#N/A	#N/A	#N/A	#N/A
rs76934034	10	46082985	T	MARCH8	#N/A	#N/A	#N/A	#N/A	#N/A	#N/A	#N/A	#N/A	#N/A	#N/A	#N/A	#N/A	#N/A	#N/A	#N/A	cg15223267	46222474	FAM21C	0.001	4.797e-04	TSS200	Island	Promoter_Associated_Cell_type_specific	#N/A	WASHC2C	-0.387	3.921e-04
rs10993994	10	51549496	T	TIMM23B	MSMB	-0.351	4.818e-13	cg01330312;cg10326726;cg00807366;cg17620335;cg21033494	51567670;51549505;51553061;51566824;51550114	NCOA4;MSMB;MSMB;NCOA4;MSMB	-0.014;0.024;0.032;-0.019;0.041	4.269e-05;1.223e-06;3.393e-05;1.131e-04;7.527e-12	5'UTR;TSS200;Body;5'UTR;Body	S_Shelf;;;S_Shore;	;;;Promoter_Associated_Cell_type_specific;	NA;NA;TRUE;NA;NA	MSMB;TIMM23;NCOA4	-0.316;0.119;0.183	6.514e-08;8.127e-04;1.336e-06	cg00807366	51553061	MSMB	0.04	5.979e-06	Body			TRUE	AGAP7;MSMB;NCOA4	0.309;-0.546;0.717	1.474e-10;4.489e-37;1.515e-61
rs3850699	10	104414221	A	TRIM8	BORCS7;NT5C2;MFSD13A	0.492;0.145;0.329	6.331e-13;6.135e-04;2.651e-06	cg22532475;cg06169961;cg10872209;cg18151487	104410764;104502638;104475308;104475340	TRIM8;C10orf26;SFXN2|ARL3;SFXN2|ARL3	-0.012;-0.028;-0.019;-0.017	2.174e-04;3.075e-06;3.847e-05;1.846e-06	Body;TSS1500;5'UTR|TSS1500;5'UTR|TSS1500	;;S_Shore;S_Shore	Unclassified;;;	TRUE;NA;NA;NA	MFSD13A;BORCS7;TRIM8	0.32;0.146;0.237	1.961e-06;1.051e-04;1.644e-06	cg04362960;cg05805172;cg05855489;cg06169961;cg06361405;cg10992686;cg11453585;cg12290779;cg14087083;cg16396933;cg20028483;cg22532475	104952993;104417083;104503620;104502638;104434010;104437694;104263688;104211761;104575064;104954103;104949090;104410764	NT5C2;TRIM8;C10orf26;C10orf26;ARL3;ARL3;ACTR1A|SUFU;C10orf95;C10orf26;NT5C2;NT5C2;TRIM8	-0.01;-0.023;-0.057;-0.04;0.019;-0.015;0.024;-0.009;-0.006;0.04;-0.043;-0.013	3.696e-05;2.083e-06;8.694e-28;7.699e-07;4.093e-04;2.487e-04;6.197e-12;2.616e-04;5.770e-04;8.089e-06;4.347e-06;1.055e-07	1stExon|5'UTR;Body;TSS200;TSS1500;3'UTR;Body;TSS1500|TSS200;TSS1500;3'UTR;TSS1500;5'UTR;Body	Island;Island;;;;;Island;S_Shore;;S_Shore;N_Shelf;	Promoter_Associated;;Promoter_Associated;;Unclassified_Cell_type_specific;;Promoter_Associated;;;Promoter_Associated;;Unclassified	NA;NA;NA;NA;NA;TRUE;NA;NA;TRUE;NA;NA;TRUE	ARL3;AS3MT;BORCS7;C10orf95;CYP17A1;FBXL15;LOC100505761;NT5C2;PDCD11;SFXN2;MFSD13A;TRIM8	-0.136;0.496;0.386;0.235;-0.27;0.123;0.192;0.158;-0.156;0.173;0.412;0.168	1.219e-05;3.287e-13;8.525e-17;5.925e-06;1.046e-04;2.242e-03;3.210e-07;4.491e-04;6.425e-04;1.502e-04;4.135e-10;5.805e-06
rs4962416	10	126696872	C	CTBP2	#N/A	#N/A	#N/A	cg02627875;cg02872914;cg09559798;cg26632162	126686891;126713578;126688792;126632159	CTBP2;CTBP2;CTBP2;ZRANB1	-0.011;-0.015;-0.028;0.018	6.163e-05;8.571e-05;5.648e-08;1.830e-04	Body;Body;Body;Body	Island;S_Shore;S_Shore;	;;;	NA;TRUE;TRUE;TRUE	CTBP2	0.403	4.243e-10	cg02627875;cg02727811;cg02872914;cg09559798	126686891;126736988;126713578;126688792	CTBP2;CTBP2;CTBP2;CTBP2	-0.011;-0.017;-0.029;-0.042	5.362e-04;2.887e-04;2.116e-05;8.081e-11	Body;5'UTR;Body;Body	Island;;S_Shore;S_Shore	;Unclassified_Cell_type_specific;;	NA;TRUE;TRUE;TRUE	CTBP2;ZRANB1	0.748;0.103	5.183e-37;4.186e-03
rs7127900	11	2233574	A	MIR4686;ASCL2	ASCL2	0.465	5.599e-10	cg12659626;cg21191514;cg27252164;cg27655512;cg01452169;cg01732465;cg06577223;cg12428727;cg13649441;cg15579389;cg22364204;cg22656940;cg24758181;cg25080747;cg25635251	2234975;2187921;2292373;2287421;2243973;2243935;2243955;2234665;1276661;2323059;2287347;2261658;2285802;2289117;2234043	;TH;ASCL2;;;;;;MUC5B;C11orf21|TSPAN32;;;;;	-0.021;0.062;-0.028;-0.02;-0.034;-0.03;-0.043;-0.084;-0.021;0.017;-0.036;0.029;-0.009;-0.023;-0.17	9.365e-07;5.831e-07;2.936e-04;4.055e-06;4.385e-06;7.048e-06;1.091e-06;4.256e-28;3.081e-04;2.884e-04;3.139e-08;6.242e-05;9.135e-05;2.176e-08;2.061e-97	;Body;TSS200;;;;;;Body;Body|1stExon|TSS200;;;;;	;Island;Island;N_Shelf;;;;;S_Shelf;;N_Shelf;;;N_Shore;	Unclassified_Cell_type_specific;Unclassified_Cell_type_specific;;Unclassified_Cell_type_specific;;;;Unclassified_Cell_type_specific;Unclassified_Cell_type_specific;;Unclassified_Cell_type_specific;;;Unclassified_Cell_type_specific;	TRUE;NA;NA;NA;NA;NA;NA;TRUE;NA;NA;NA;NA;NA;NA;NA	#N/A	#N/A	#N/A	cg00041575;cg00214856;cg01211906;cg01236384;cg02537342;cg02613624;cg02964724;cg03983837;cg04548926;cg04650653;cg05509777;cg06263495;cg07489413;cg10290276;cg12428727;cg13930892;cg14271862;cg15194251;cg15790820;cg16711450;cg20912770;cg23390871;cg25080747;cg25635251;cg25915434;cg27252164	2322741;2242500;2322286;1247831;2322729;2154386;2292361;2323801;2219053;1890901;2322517;2292004;2321937;2291754;2234665;2292000;2222076;2239813;2292510;2183505;2292428;2183708;2289117;2234043;2290953;2292373	C11orf21|TSPAN32;;C11orf21|TSPAN32;MUC5B;C11orf21|TSPAN32;INS-IGF2|IGF2;ASCL2;TSPAN32|C11orf21;;LSP1;C11orf21|TSPAN32;ASCL2;C11orf21|TSPAN32;ASCL2;;ASCL2;;;ASCL2;INS|INS-IGF2;ASCL2;INS|INS-IGF2;;;ASCL2;ASCL2	0.026;0.05;0.028;-0.026;0.03;-0.031;-0.045;0.012;0.023;-0.044;0.021;-0.044;0.018;-0.044;-0.083;-0.047;0.028;0.047;-0.045;0.03;-0.035;0.025;-0.025;-0.256;-0.019;-0.053	4.325e-04;5.902e-10;5.022e-06;2.900e-04;2.778e-04;2.268e-06;1.050e-07;2.576e-04;6.828e-05;1.032e-04;2.857e-04;1.404e-05;2.204e-04;3.628e-05;2.253e-50;5.800e-04;2.941e-04;1.706e-10;2.750e-04;2.329e-05;5.102e-04;3.883e-06;4.613e-09;4.468e-131;2.452e-04;1.997e-10	Body|TSS1500;;Body|TSS1500;Body;Body|TSS1500;Body;TSS200;Body|TSS1500;;5'UTR|TSS1500|Body;Body|TSS1500;1stExon|5'UTR;Body|TSS1500;1stExon|5'UTR;;1stExon|5'UTR;;;TSS1500;TSS1500;TSS1500;TSS1500;;;3'UTR;TSS200	;;;Island;;Island;Island;;;N_Shore;;Island;;Island;;Island;;;Island;N_Shelf;Island;N_Shelf;N_Shore;;Island;Island	;;;;;Unclassified_Cell_type_specific;;;Unclassified_Cell_type_specific;Unclassified;;;;;Unclassified_Cell_type_specific;;;;;;;Unclassified_Cell_type_specific;Unclassified_Cell_type_specific;;;	NA;NA;NA;NA;NA;NA;NA;NA;NA;NA;NA;NA;NA;NA;TRUE;NA;NA;NA;NA;NA;NA;NA;NA;NA;NA;NA	ASCL2	0.388	9.098e-09
rs7931342	11	68994497	G	LOC338694;MYEOV	#N/A	#N/A	#N/A	cg25179853	68924577		0.013	1.177e-04		N_Shore	Unclassified_Cell_type_specific	TRUE	#N/A	#N/A	#N/A	cg14574066	68984142		-0.032	1.967e-08				TRUE	#N/A	#N/A	#N/A
rs11568818	11	102401661	T	MMP7;MMP20	MMP7	0.291	2.075e-09	cg01813071;cg17707274;cg20645973;cg25511807	102401616;102401523;102402091;102401438	MMP7;MMP7;MMP7;MMP7	-0.069;-0.071;-0.013;-0.098	4.267e-29;1.044e-25;9.238e-06;1.990e-48	TSS200;TSS200;TSS1500;1stExon|5'UTR	;;;	;;;	NA;NA;NA;NA	MMP7	0.33	1.307e-08	cg01813071;cg04059146;cg17707274;cg20645973;cg25511807	102401616;102402233;102401523;102402091;102401438	MMP7;MMP7;MMP7;MMP7;MMP7	-0.093;0.007;-0.099;-0.012;-0.126	2.033e-59;4.109e-04;9.466e-36;1.956e-04;6.698e-46	TSS200;TSS1500;TSS200;TSS1500;1stExon|5'UTR	;;;;	;;;;	NA;NA;NA;NA;NA	BIRC3;DCUN1D5;MMP7	-0.105;0.1;0.244	1.600e-03;2.260e-03;8.940e-09
rs11214775	11	113807181	G	HTR3B	#N/A	#N/A	#N/A	cg12522722	113604256	ZW10	0.032	6.920e-07	3'UTR			#N/A	CLDN25	-0.261	1.796e-04	cg04690319;cg07340922;cg12522722	113604277;114548759;113604256	ZW10;FAM55B;ZW10	0.022;-0.011;0.016	3.693e-11;5.257e-04;6.099e-07	3'UTR;TSS1500;3'UTR	;;	;;	NA;NA;NA	#N/A	#N/A	#N/A
rs80130819	12	48419618	A	COL2A1;SENP1	#N/A	#N/A	#N/A	cg23069305	48500318	SENP1|PFKM	-0.009	3.061e-04	TSS1500|5'UTR	S_Shore	Promoter_Associated	#N/A	#N/A	#N/A	#N/A	#N/A	#N/A	#N/A	#N/A	#N/A	#N/A	#N/A	#N/A	#N/A	COL2A1;TMEM106C	-0.697;-0.358	2.740e-08;2.000e-07
rs10875943	12	49676010	C	TUBA1C;LOC101927267	TUBA1C	0.324	5.256e-07	cg04797936;cg10246081;cg14846292;cg10048986;cg11949060;cg12073537;cg17570948;cg22606869;cg25751371	49659154;49726893;49726500;49631720;49726761;49658926;49726661;49658703;49659053	TUBA1C;C1QL4;C1QL4;;C1QL4;TUBA1C;C1QL4;TUBA1C;TUBA1C	-0.031;-0.018;-0.023;-0.016;-0.028;-0.046;-0.03;-0.017;-0.047	1.768e-05;2.754e-04;1.768e-09;2.709e-04;4.750e-11;5.884e-06;4.827e-08;8.805e-05;1.103e-06	Body;Body;3'UTR;;3'UTR;5'UTR|1stExon;3'UTR;TSS200;Body	Island;Island;N_Shore;S_Shelf;Island;Island;Island;Island;Island	Promoter_Associated;Unclassified_Cell_type_specific;Gene_Associated;;;Promoter_Associated;;Promoter_Associated;Promoter_Associated	NA;NA;NA;NA;NA;NA;NA;NA;NA	TUBA1C;C1QL4	0.225;0.271	2.400e-05;6.670e-05	cg00690271;cg01581974;cg04797936;cg10246081;cg11949060;cg12073537;cg12760869;cg14846292;cg17570948;cg22606869;cg25751371	49658716;49658713;49659154;49726893;49726761;49658926;49727110;49726500;49726661;49658703;49659053	TUBA1C;TUBA1C;TUBA1C;C1QL4;C1QL4;TUBA1C;C1QL4;C1QL4;C1QL4;TUBA1C;TUBA1C	-0.022;-0.029;-0.055;-0.025;-0.041;-0.069;-0.023;-0.066;-0.043;-0.033;-0.062	2.057e-04;4.570e-05;1.769e-07;5.184e-07;2.230e-13;1.015e-07;3.492e-04;1.009e-23;2.252e-15;6.844e-06;2.375e-07	TSS200;TSS200;Body;Body;3'UTR;5'UTR|1stExon;Body;3'UTR;3'UTR;TSS200;Body	Island;Island;Island;Island;Island;Island;Island;N_Shore;Island;Island;Island	Promoter_Associated;Promoter_Associated;Promoter_Associated;Unclassified_Cell_type_specific;;Promoter_Associated;Unclassified_Cell_type_specific;Gene_Associated;;Promoter_Associated;Promoter_Associated	NA;NA;NA;NA;NA;NA;NA;NA;NA;NA;NA	CCDC65;DNAJC22;TUBA1B;TUBA1C	0.178;0.236;-0.197;0.178	4.221e-03;1.862e-04;1.483e-04;5.300e-04
rs902774	12	53273904	A	KRT78;KRT8	#N/A	#N/A	#N/A	cg14581129;cg25025879	53358946;53359317	;	-0.028;-0.051	6.780e-07;1.568e-07	;	N_Shore;Island	;	TRUE;TRUE	KRT8	-0.277	5.383e-05	cg14581129;cg25025879	53358946;53359317	;	-0.035;-0.054	3.996e-11;9.635e-09	;	N_Shore;Island	;	TRUE;TRUE	KRT18;KRT8	-0.156;-0.264	3.521e-05;1.821e-08
rs1270884	12	114685571	A	LINC02459;TBX5	#N/A	#N/A	#N/A	#N/A	#N/A	#N/A	#N/A	#N/A	#N/A	#N/A	#N/A	#N/A	#N/A	#N/A	#N/A	cg13671409	114677042		0.04	1.162e-05				TRUE	#N/A	#N/A	#N/A
rs8008270	14	53372330	C	FERMT2	#N/A	#N/A	#N/A	cg17091770	53197072	STYX	0.009	1.543e-04	5'UTR|1stExon	Island	Promoter_Associated	#N/A	#N/A	#N/A	#N/A	cg17091770;cg19909334	53197072;53418212	STYX;FERMT2	0.026;-0.001	7.661e-06;5.172e-04	5'UTR|1stExon;TSS1500	Island;Island	Promoter_Associated;	NA;NA	GNPNAT1	0.113	2.590e-04
rs7141529	14	69126744	C	RAD51B	#N/A	#N/A	#N/A	cg02299497	69095570		-0.036	2.587e-04		S_Shore	Unclassified_Cell_type_specific	TRUE	#N/A	#N/A	#N/A	cg10127375;cg18446708	69134577;69421531	;ACTN1	0.066;0.005	1.988e-10;1.755e-04	;Body	;	;	TRUE;TRUE	#N/A	#N/A	#N/A
rs8014671	14	71092256	G	LOC101928075	#N/A	#N/A	#N/A	cg21484985;cg08322580;cg26146732	70690525;70690538;70690454	;;	0.038;0.035;0.049	2.718e-07;2.641e-08;1.069e-07	;;	;;	;;	NA;NA;NA	#N/A	#N/A	#N/A	#N/A	#N/A	#N/A	#N/A	#N/A	#N/A	#N/A	#N/A	#N/A	COX16;SYNJ2BP	0.084;0.329	1.427e-03;2.285e-15
rs684232	17	618965	C	VPS53;FAM57A	FAM57A;VPS53	-0.34;-0.303	5.304e-08;5.524e-09	cg12880095;cg02084467;cg08881796;cg13073302;cg25186143	629613;632478;618545;637000;635064	;;VPS53;FAM57A;FAM57A	0.033;0.027;-0.014;0.026;0.051	3.461e-05;9.161e-08;1.103e-09;5.024e-08;1.185e-14	;;TSS1500;Body;TSS1500	;N_Shelf;Island;S_Shore;N_Shore	;;Promoter_Associated;;	TRUE;NA;NA;NA;NA	VPS53;FAM57A;GEMIN4	-0.359;-0.473;-0.281	9.715e-11;3.393e-19;4.817e-09	cg00430613;cg00758533;cg04370829;cg04486417;cg08489349;cg08881796;cg12384639;cg12732883;cg12880095;cg13073302;cg16835101;cg17863660;cg20761395;cg25186143	406426;656901;406249;685659;656181;618545;618140;612398;629613;637000;406380;612420;511517;635064	;ELP2P|GEMIN4;;GLOD4|RNMTL1;ELP2P|GEMIN4;VPS53;VPS53;VPS53;;FAM57A;;VPS53;VPS53;FAM57A	-0.044;0.019;-0.036;0.001;0.011;-0.011;-0.002;0.003;0.041;0.019;-0.041;0.003;0.005;0.062	2.426e-04;2.802e-05;3.084e-04;5.294e-08;2.391e-04;2.910e-07;6.392e-10;1.705e-06;5.424e-04;1.809e-06;4.928e-04;8.660e-08;1.910e-04;8.410e-13	;Body|TSS1500;;TSS200|1stExon;Body|TSS1500;TSS1500;TSS200;Body;;Body;;Body;Body;TSS1500	Island;S_Shore;Island;Island;Island;Island;Island;;;S_Shore;Island;;;N_Shore	;;Unclassified_Cell_type_specific;Promoter_Associated;Promoter_Associated;Promoter_Associated;Promoter_Associated;;;;Unclassified_Cell_type_specific;;;	NA;NA;NA;NA;NA;NA;NA;NA;TRUE;NA;NA;NA;TRUE;NA	DBIL5P;FAM57A;GEMIN4;GLOD4;VPS53	-0.348;-0.759;-0.464;-0.134;-0.497	2.963e-08;1.128e-63;8.200e-34;4.934e-05;4.411e-47
rs11649743	17	36074979	G	HNF1B	#N/A	#N/A	#N/A	#N/A	#N/A	#N/A	#N/A	#N/A	#N/A	#N/A	#N/A	#N/A	CISD3	-0.22	3.692e-04	cg21250756	36077300	HNF1B	0.01	1.535e-04	Body			TRUE	HNF1B	0.21	1.295e-03
rs4430796	17	36098040	A	HNF1B	#N/A	#N/A	#N/A	cg04198914;cg12788467;cg16672659	36106025;36105335;36098223	HNF1B;HNF1B;HNF1B	-0.049;-0.039;-0.013	9.685e-07;1.940e-04;3.390e-05	TSS1500;TSS1500;Body	S_Shore;Island;N_Shelf	;Unclassified;	NA;NA;NA	#N/A	#N/A	#N/A	cg04198914	36106025	HNF1B	-0.036	5.800e-04	TSS1500	S_Shore		#N/A	ACACA;HNF1B	-0.063;0.403	5.191e-03;4.388e-15
rs138213197	17	46805705	T	HOXB13	#N/A	#N/A	#N/A	cg18208707;cg26176726;cg03167683;cg20020844;cg24687229;cg25116388	47210318;46101089;47210368;45929963;45973466;46692422	B4GALNT2;;B4GALNT2;SP6;SP2;HOXB8	0.288;0.171;0.207;-0.24;0.065;-0.281	6.831e-05;1.474e-04;1.165e-04;1.741e-05;6.320e-06;2.879e-04	TSS200|Body|5'UTR;;1stExon|Body|5'UTR;5'UTR;TSS200;TSS200	Island;Island;Island;S_Shore;Island;S_Shore	Unclassified_Cell_type_specific;;Unclassified_Cell_type_specific;;Promoter_Associated;Unclassified	TRUE;NA;TRUE;TRUE;NA;NA	#N/A	#N/A	#N/A	cg00682096;cg12245530;cg18260218;cg25351614	46672924;46178618;47266493;47543493	LOC404266;CBX1;;	-0.116;0.004;-0.05;-0.097	4.065e-04;1.460e-05;3.296e-05;1.632e-04	Body|TSS1500;TSS200|5'UTR;;	N_Shore;Island;N_Shelf;N_Shelf	;Promoter_Associated;;Unclassified_Cell_type_specific	NA;NA;NA;NA	#N/A	#N/A	#N/A
rs11650494	17	47345186	A	FLJ40194;MIR6129	#N/A	#N/A	#N/A	cg08112188	47440006	ZNF652	0.022	3.903e-05	TSS200|TSS1500	S_Shore	Promoter_Associated	#N/A	ZNF652	0.284	1.052e-05	cg05310240;cg08112188	47979069;47440006	;ZNF652	0.024;0.023	3.598e-04;2.849e-51	;TSS200|TSS1500	N_Shore;S_Shore	Unclassified_Cell_type_specific;Promoter_Associated	NA;NA	#N/A	#N/A	#N/A
rs1859962	17	69108753	G	CASC17	#N/A	#N/A	#N/A	#N/A	#N/A	#N/A	#N/A	#N/A	#N/A	#N/A	#N/A	#N/A	#N/A	#N/A	#N/A	#N/A	#N/A	#N/A	#N/A	#N/A	#N/A	#N/A	#N/A	#N/A	#N/A	#N/A	#N/A
rs7241993	18	76773973	C	SALL3;ATP9B	#N/A	#N/A	#N/A	cg26544932	77134537	ATP9B	0.012	2.459e-07	Body	Island		#N/A	#N/A	#N/A	#N/A	cg12236129;cg14334245;cg20559816;cg26544932	76734785;76782696;76985797;77134537	;;ATP9B;ATP9B	-0.042;-0.015;0.007;0.013	5.666e-07;2.960e-04;8.952e-05;8.728e-08	;;Body;Body	S_Shore;Island;Island;Island	;;;	TRUE;NA;NA;NA	ATP9B	-0.098	2.503e-03
rs8102476	19	38735613	C	DPF1;PPP1R14A	PPP1R14A	0.212	6.768e-08	cg05234415;cg23474379	38743744;37865648	PPP1R14A;ZNF527	-0.017;0.005	1.132e-07;7.734e-06	Body;Body	N_Shelf;S_Shelf	;	TRUE;NA	CATSPERG;PPP1R14A	0.19;0.122	6.538e-05;6.664e-04	cg05234415	38743744	PPP1R14A	-0.009	4.277e-04	Body	N_Shelf		TRUE	CATSPERG;PPP1R14A;SPINT2	0.248;0.652;-0.19	9.063e-08;6.901e-76;5.200e-11
rs11672691	19	41985587	G	PCAT19	#N/A	#N/A	#N/A	cg14054120	41945352	ATP5SL	0.012	2.367e-04	Body	N_Shore	Promoter_Associated	#N/A	#N/A	#N/A	#N/A	cg04695635	42510823	GRIK5	0.018	3.672e-04	Body	S_Shore		#N/A	CEACAM21;LOC100505495	0.221;0.396	5.951e-06;1.877e-11
rs2735839	19	51364623	G	KLK3;KLK2	#N/A	#N/A	#N/A	#N/A	#N/A	#N/A	#N/A	#N/A	#N/A	#N/A	#N/A	#N/A	#N/A	#N/A	#N/A	#N/A	#N/A	#N/A	#N/A	#N/A	#N/A	#N/A	#N/A	#N/A	#N/A	#N/A	#N/A
rs12480328	20	49527922	T	ADNP	#N/A	#N/A	#N/A	#N/A	#N/A	#N/A	#N/A	#N/A	#N/A	#N/A	#N/A	#N/A	#N/A	#N/A	#N/A	#N/A	#N/A	#N/A	#N/A	#N/A	#N/A	#N/A	#N/A	#N/A	MOCS3	0.22	3.228e-03
rs2427345	20	61015611	C	RBBP8NL;GATA5	#N/A	#N/A	#N/A	cg11154879	61001775	C20orf151	-0.02	1.612e-05	5'UTR			#N/A	#N/A	#N/A	#N/A	cg11154879;cg23825981;cg25957332	61001775;60982038;61562955	C20orf151;CABLES2;DIDO1	-0.025;-0.001;0.008	2.571e-05;3.322e-04;1.139e-04	5'UTR;1stExon;5'UTR	;N_Shore;S_Shelf	;Promoter_Associated;	NA;NA;NA	CABLES2;SS18L1	-0.174;0.111	9.963e-04;4.882e-03
rs6062509	20	62362563	T	ZGPAT	#N/A	#N/A	#N/A	cg01176363;cg02966332;cg15813550;cg20749510;cg21849932;cg22961457;cg25814743;cg04140932;cg05643964;cg07294624;cg08715226;cg18725573;cg19655510	62369445;62369605;62221886;62374070;62369462;62370310;62402068;61674143;62369504;62374166;62327732;62368956;62374329	LIME1;LIME1;GMEB2;SLC2A4RG;LIME1;LIME1|SLC2A4RG;ZBTB46;;LIME1;SLC2A4RG;TNFRSF6B;LIME1;SLC2A4RG	-0.072;-0.044;-0.035;-0.037;-0.07;0.047;0.005;0.02;-0.038;-0.038;-0.027;-0.069;-0.045	2.637e-13;1.269e-18;1.529e-07;6.560e-05;5.508e-12;5.312e-06;8.984e-06;3.958e-04;7.497e-06;4.655e-05;2.104e-05;3.473e-15;1.181e-06	Body;Body;Body;Body;Body;3'UTR|TSS1500;Body;;Body;Body;5'UTR|TSS1500;Body;Body	Island;Island;Island;Island;Island;Island;Island;N_Shore;Island;Island;N_Shore;Island;Island	;;;;;Unclassified;;Unclassified;;Unclassified;Unclassified_Cell_type_specific;;	NA;NA;NA;NA;NA;NA;NA;NA;NA;NA;TRUE;NA;NA	ARFRP1;SLC2A4RG	0.135;0.194	1.355e-05;5.091e-04	cg00622799;cg01176363;cg02966332;cg03339910;cg05276137;cg06338376;cg07294624;cg08258867;cg08668772;cg14758556;cg15813550;cg16989086;cg17534029;cg18725573;cg19655510;cg20749510;cg21849932;cg22961457;cg27236539	62318588;62369445;62369605;62318482;62370796;62031739;62374166;62373333;62223604;62440591;62221886;62203971;62318426;62368956;62374329;62374070;62369462;62370310;62289627	RTEL1;LIME1;LIME1;RTEL1;SLC2A4RG;;SLC2A4RG;SLC2A4RG;GMEB2;;GMEB2;PRIC285;RTEL1;LIME1;SLC2A4RG;SLC2A4RG;LIME1;LIME1|SLC2A4RG;RTEL1	0.019;-0.064;-0.039;0.022;0.003;0.026;-0.101;-0.052;-0.012;-0.012;-0.069;-0.009;0.024;-0.059;-0.08;-0.086;-0.06;0.059;0.001	4.502e-04;3.116e-15;8.399e-18;4.130e-05;2.307e-04;1.195e-04;1.023e-16;1.463e-11;4.270e-05;8.327e-08;5.835e-11;1.470e-04;4.018e-04;6.331e-14;1.199e-15;1.253e-14;1.419e-14;1.384e-08;1.570e-09	Body;Body;Body;Body;TSS1500;;Body;Body;Body;;Body;5'UTR;Body;Body;Body;Body;Body;3'UTR|TSS1500;TSS200	Island;Island;Island;Island;Island;Island;Island;N_Shore;Island;Island;Island;Island;Island;Island;Island;Island;Island;Island;Island	;;;Unclassified_Cell_type_specific;;;Unclassified;;;;;;Unclassified_Cell_type_specific;;;;;Unclassified;Promoter_Associated	TRUE;NA;NA;TRUE;NA;NA;NA;TRUE;NA;NA;NA;NA;TRUE;NA;NA;NA;NA;NA;NA	ARFRP1;GMEB2;LIME1;SLC2A4RG;ZGPAT	0.112;0.184;-0.202;0.16;0.166	2.214e-03;4.714e-08;1.382e-07;6.940e-05;1.740e-06
rs1041449	21	42901421	G	TMPRSS2;LINC00111	#N/A	#N/A	#N/A	#N/A	#N/A	#N/A	#N/A	#N/A	#N/A	#N/A	#N/A	#N/A	#N/A	#N/A	#N/A	#N/A	#N/A	#N/A	#N/A	#N/A	#N/A	#N/A	#N/A	#N/A	FAM3B;TMPRSS2	-0.121;0.151	1.252e-03;5.181e-07
rs58133635	22	40471188	T	TNRC6B	#N/A	#N/A	#N/A	cg05033341;cg02839123	40419857;40390264	FAM83F;FAM83F	-0.01;0.031	3.002e-06;2.487e-07	Body;TSS1500	S_Shore;N_Shore	;Unclassified	NA;NA	#N/A	#N/A	#N/A	cg02839123;cg05033341	40390264;40419857	FAM83F;FAM83F	0.038;-0.013	1.135e-06;4.909e-14	TSS1500;Body	N_Shore;S_Shore	Unclassified;	NA;NA	#N/A	#N/A	#N/A
rs5759167	22	43500212	G	TTLL1;BIK	#N/A	#N/A	#N/A	cg00343092	43547974	TSPO	0.012	3.533e-04	5'UTR	Island		TRUE	BIK	-0.136	3.884e-04	#N/A	#N/A	#N/A	#N/A	#N/A	#N/A	#N/A	#N/A	#N/A	BIK;POLDIP3;TSPO	-0.11;-0.124;-0.082	1.320e-03;3.621e-03;1.525e-03
rs2405942	X	9814135	A	SHROOM2	#N/A	#N/A	#N/A	cg04557963;cg20980021	9863617;9757870	SHROOM2;SHROOM2	0.015;0.027	2.393e-05;2.648e-04	Body;Body	Island;S_Shelf	;	NA;TRUE	GPR143;SHROOM2	-0.195;-0.2	8.141e-06;1.640e-06	#N/A	#N/A	#N/A	#N/A	#N/A	#N/A	#N/A	#N/A	#N/A	GPR143;SHROOM2	-0.416;-0.253	2.572e-24;1.486e-33
rs5945619	X	51241672	C	NUDT11;LINC01496	MAGED4;NUDT11;SNORA11D	0.173;0.524;0.133	3.233e-05;5.067e-29;3.778e-04	cg05897571;cg16065628	51148629;51237838	CXorf67;NUDT11	0.017;-0.069	3.232e-04;9.540e-18	TSS1500;Body	N_Shore;N_Shore	;	NA;NA	NUDT11	0.599	1.537e-56	cg03605858;cg10361547;cg10581449;cg15953310;cg16065628;cg19180514;cg19541233;cg20081453;cg20482568;cg20931907	51150443;51151797;51238781;51139025;51237838;51361516;51152273;51138790;51138541;51149742	CXorf67;;NUDT11;;NUDT11;;;;;CXorf67	0.014;0.026;-0.032;0.04;-0.095;-0.021;0.01;0.041;0.043;0.027	2.637e-04;6.821e-08;9.602e-09;7.736e-07;2.800e-30;3.808e-05;2.184e-04;8.893e-06;1.635e-09;8.373e-11	1stExon;;Body;;Body;;;;;TSS200	Island;S_Shore;Island;Island;N_Shore;Island;S_Shore;N_Shore;N_Shore;Island	;;;Unclassified_Cell_type_specific;;;;Unclassified_Cell_type_specific;Unclassified_Cell_type_specific;	NA;NA;NA;TRUE;NA;NA;NA;TRUE;TRUE;NA	GSPT2;MAGED1;NUDT11	0.104;0.075;0.711	8.762e-04;9.371e-04;8.261e-132
rs2807031	X	52896949	C	XAGE3	#N/A	#N/A	#N/A	cg02392508	52961668		-0.023	1.447e-10		N_Shelf		#N/A	#N/A	#N/A	#N/A	cg08366073	52897549	XAGE3	-0.024	1.250e-05	TSS1500			#N/A	#N/A	#N/A	#N/A
rs5919432	X	67021550	T	AR;OPHN1	#N/A	#N/A	#N/A	cg16735667	66788193	AR	0.017	8.465e-06	TSS1500|Body			#N/A	#N/A	#N/A	#N/A	#N/A	#N/A	#N/A	#N/A	#N/A	#N/A	#N/A	#N/A	#N/A	#N/A	#N/A	#N/A
rs6625711	X	70139850	A	TEX11;SLC7A3	#N/A	#N/A	#N/A	#N/A	#N/A	#N/A	#N/A	#N/A	#N/A	#N/A	#N/A	#N/A	#N/A	#N/A	#N/A	#N/A	#N/A	#N/A	#N/A	#N/A	#N/A	#N/A	#N/A	#N/A	#N/A	#N/A	#N/A
