# Supplementary material for: DNA methylation and cis-regulation of gene expression by prostate cancer risk SNPs
Source: PLoS Genet. 2020 Mar 30;16(3):e1008667. doi: 10.1371/journal.pgen.1008667 (PMC7145271; doi:10.1371/journal.pgen.1008667)
Supplement: S3 Table — (XLSX) [file pgen.1008667.s005.xlsx]

## Sheet: Mayo_egenes_IPA_0905_Canonical_
2000-2019 QIAGEN. All rights reserved.
Ingenuity Canonical Pathways	-log(p-value)	Ratio	z-score	Molecules
Antigen Presentation Pathway	9.65	0.231	NaN	HLA-A,HLA-DPB1,HLA-DQA1,HLA-DQA2,HLA-DQB1,HLA-DQB2,HLA-DRB1,HLA-DRB5,HLA-G
PD-1, PD-L1 cancer immunotherapy pathway	6.69	0.0935	NaN	HLA-A,HLA-DPB1,HLA-DQA1,HLA-DQA2,HLA-DQB1,HLA-DQB2,HLA-DRB1,HLA-DRB5,HLA-G,ZBTB12
Allograft Rejection Signaling	6.5	0.105	NaN	HLA-A,HLA-DPB1,HLA-DQA1,HLA-DQA2,HLA-DQB1,HLA-DQB2,HLA-DRB1,HLA-DRB5,HLA-G
OX40 Signaling Pathway	6.33	0.1	NaN	HLA-A,HLA-DPB1,HLA-DQA1,HLA-DQA2,HLA-DQB1,HLA-DQB2,HLA-DRB1,HLA-DRB5,HLA-G
Th1 Pathway	5.19	0.0732	NaN	HLA-A,HLA-DPB1,HLA-DQA1,HLA-DQA2,HLA-DQB1,HLA-DQB2,HLA-DRB1,HLA-DRB5,NOTCH4
Graft-versus-Host Disease Signaling	4.96	0.125	NaN	HLA-A,HLA-DQA1,HLA-DQB1,HLA-DRB1,HLA-DRB5,HLA-G
Cdc42 Signaling	4.93	0.0599	NaN	HLA-A,HLA-DPB1,HLA-DQA1,HLA-DQA2,HLA-DQB1,HLA-DQB2,HLA-DRB1,HLA-DRB5,HLA-G,PRKCI
Autoimmune Thyroid Disease Signaling	4.91	0.122	NaN	HLA-A,HLA-DQA1,HLA-DQB1,HLA-DRB1,HLA-DRB5,HLA-G
Th2 Pathway	4.78	0.0652	NaN	HLA-A,HLA-DPB1,HLA-DQA1,HLA-DQA2,HLA-DQB1,HLA-DQB2,HLA-DRB1,HLA-DRB5,NOTCH4
B Cell Development	4.44	0.139	NaN	HLA-A,HLA-DQA1,HLA-DQB1,HLA-DRB1,HLA-DRB5
Systemic Lupus Erythematosus In T Cell Signaling Pathway	4.21	0.0388	NaN	CASP10,CASP8,CREB3L4,HLA-A,HLA-DPB1,HLA-DQA1,HLA-DQA2,HLA-DQB1,HLA-DQB2,HLA-DRB1,HLA-DRB5,HLA-G,MAP2K1
Calcium-induced T Lymphocyte Apoptosis	4.16	0.0909	NaN	HLA-A,HLA-DQA1,HLA-DQB1,HLA-DRB1,HLA-DRB5,PRKCI
Th1 and Th2 Activation Pathway	4.01	0.052	NaN	HLA-A,HLA-DPB1,HLA-DQA1,HLA-DQA2,HLA-DQB1,HLA-DQB2,HLA-DRB1,HLA-DRB5,NOTCH4
T Cell Exhaustion Signaling Pathway	3.96	0.0511	NaN	HLA-A,HLA-DPB1,HLA-DQA1,HLA-DQA2,HLA-DQB1,HLA-DQB2,HLA-DRB1,HLA-DRB5,HLA-G
Type I Diabetes Mellitus Signaling	3.75	0.0631	NaN	CASP8,HLA-A,HLA-DQA1,HLA-DQB1,HLA-DRB1,HLA-DRB5,HLA-G
Phagosome Maturation	3.7	0.0533	NaN	CTSS,HLA-A,HLA-DRB1,HLA-DRB5,TCIRG1,TUBA1B,TUBA1C,ZBTB12
Crosstalk between Dendritic Cells and Natural Killer Cells	3.44	0.0674	NaN	HLA-A,HLA-DRB1,HLA-DRB5,HLA-G,MICA,MICB
Nur77 Signaling in T Lymphocytes	3.4	0.0847	NaN	HLA-A,HLA-DQA1,HLA-DQB1,HLA-DRB1,HLA-DRB5
D-myo-inositol (1,4,5,6)-Tetrakisphosphate Biosynthesis	3.12	0.0496	NaN	MTMR4,NUDT11,NUDT2,NUDT3,PPFIBP2,PPP1R14A,TNS3
D-myo-inositol (3,4,5,6)-tetrakisphosphate Biosynthesis	3.12	0.0496	NaN	MTMR4,NUDT11,NUDT2,NUDT3,PPFIBP2,PPP1R14A,TNS3
Dendritic Cell Maturation	3.11	0.0435	NaN	COL2A1,CREB3L4,HLA-A,HLA-DQA1,HLA-DQB1,HLA-DRB1,HLA-DRB5,ZBTB12
T Helper Cell Differentiation	2.98	0.0685	NaN	HLA-A,HLA-DQA1,HLA-DQB1,HLA-DRB1,HLA-DRB5
3-phosphoinositide Degradation	2.88	0.0452	NaN	MTMR4,NUDT11,NUDT2,NUDT3,PPFIBP2,PPP1R14A,TNS3
D-myo-inositol-5-phosphate Metabolism	2.86	0.0449	NaN	MTMR4,NUDT11,NUDT2,NUDT3,PPFIBP2,PPP1R14A,TNS3
CD28 Signaling in T Helper Cells	2.74	0.0496	NaN	HLA-A,HLA-DQA1,HLA-DQB1,HLA-DRB1,HLA-DRB5,MAP2K1
3-phosphoinositide Biosynthesis	2.71	0.0422	NaN	MTMR4,NUDT11,NUDT2,NUDT3,PPFIBP2,PPP1R14A,TNS3
IL-4 Signaling	2.66	0.0581	NaN	HLA-A,HLA-DQA1,HLA-DQB1,HLA-DRB1,HLA-DRB5
Altered T Cell and B Cell Signaling in Rheumatoid Arthritis	2.57	0.0556	NaN	HLA-A,HLA-DQA1,HLA-DQB1,HLA-DRB1,HLA-DRB5
Neuroinflammation Signaling Pathway	2.31	0.0299	NaN	BIRC3,CASP8,CREB3L4,HLA-A,HLA-DQA1,HLA-DQB1,HLA-DRB1,HLA-DRB5,ZBTB12
Superpathway of Inositol Phosphate Compounds	2.27	0.0352	NaN	MTMR4,NUDT11,NUDT2,NUDT3,PPFIBP2,PPP1R14A,TNS3
Cytotoxic T Lymphocyte-mediated Apoptosis of Target Cells	2.26	0.0882	NaN	CASP8,HLA-A,ZBTB12
Glucocorticoid Biosynthesis	2.24	0.182	NaN	CYP17A1,CYP21A2
iCOS-iCOSL Signaling in T Helper Cells	2.17	0.0446	NaN	HLA-A,HLA-DQA1,HLA-DQB1,HLA-DRB1,HLA-DRB5
Osteoarthritis Pathway	2.12	0.0329	NaN	C1QTNF4,CASP10,CASP8,COL2A1,CREB3L4,FOXO3,TCF7L2
Mevalonate Pathway I	2.1	0.154	NaN	IDI2,PMVK
Protein Ubiquitination Pathway	2.06	0.0293	NaN	BIRC3,DNAJC17,DNAJC22,HLA-A,PSMC3,UBE2R2,USP20,ZBTB12
Role of NFAT in Regulation of the Immune Response	1.89	0.033	NaN	HLA-A,HLA-DQA1,HLA-DQB1,HLA-DRB1,HLA-DRB5,MAP2K1
Superpathway of Geranylgeranyldiphosphate Biosynthesis I (via Mevalonate)	1.87	0.118	NaN	IDI2,PMVK
TNFR1 Signaling	1.8	0.06	NaN	BIRC3,CASP8,MADD
Endocannabinoid Cancer Inhibition Pathway	1.73	0.0347	NaN	CASP10,CASP8,CREB3L4,MAP2K1,TCF7L2
Communication between Innate and Adaptive Immune Cells	1.72	0.0417	NaN	HLA-A,HLA-DRB1,HLA-DRB5,HLA-G
Apoptosis Signaling	1.68	0.0404	NaN	BIRC3,CASP10,CASP8,MAP2K1
Putrescine Biosynthesis III	1.68	0.5	NaN	ODC1
Methionine Degradation I (to Homocysteine)	1.65	0.0909	NaN	MAT2A,MRM2
Epithelial Adherens Junction Signaling	1.63	0.0327	NaN	MYH6,NOTCH4,TCF7L2,TUBA1B,TUBA1C
PKC胃 Signaling in T LymphocytesC	1.6	0.0321	NaN	HLA-A,HLA-DQA1,HLA-DQB1,HLA-DRB1,HLA-DRB5
Cysteine Biosynthesis III (mammalia)	1.58	0.0833	NaN	MAT2A,MRM2
Virus Entry via Endocytic Pathways	1.56	0.037	NaN	HLA-A,ITGA6,PRKCI,ZBTB12
Biotin-carboxyl Carrier Protein Assembly	1.5	0.333	NaN	ACACA
Thiosulfate Disproportionation III (Rhodanese)	1.5	0.333	NaN	MOCS3
S-adenosyl-L-methionine Biosynthesis	1.5	0.333	NaN	MAT2A
Superpathway of Cholesterol Biosynthesis	1.45	0.0714	NaN	IDI2,PMVK
Remodeling of Epithelial Adherens Junctions	1.44	0.0435	NaN	MAPRE1,TUBA1B,TUBA1C
Arsenate Detoxification I (Glutaredoxin)	1.38	0.25	NaN	AS3MT
Molybdenum Cofactor Biosynthesis	1.38	0.25	NaN	MOCS3
Caveolar-mediated Endocytosis Signaling	1.38	0.0411	NaN	HLA-A,ITGA6,ZBTB12
Estrogen-Dependent Breast Cancer Signaling	1.35	0.04	NaN	CREB3L4,HSD17B2,HSD17B8
14-3-3-mediated Signaling	1.33	0.0312	NaN	MAP2K1,PRKCI,TUBA1B,TUBA1C
Synaptic Long Term Potentiation	1.32	0.031	NaN	CREB3L4,MAP2K1,PPP1R14A,PRKCI
VDR/RXR Activation	1.3	0.0385	NaN	HOXA10,HSD17B2,PRKCI
Trans, trans-farnesyl Diphosphate Biosynthesis	1.29	0.2	NaN	IDI2
TWEAK Signaling	1.28	0.0571	NaN	BIRC3,CASP8
PEDF Signaling	1.24	0.0361	NaN	CASP8,HNF1B,TCF7L2
Superpathway of Methionine Degradation	1.24	0.0541	NaN	MAT2A,MRM2
HIPPO signaling	1.21	0.0353	NaN	PPP1R14A,RASSF6,TEAD3
BMP signaling pathway	1.21	0.0353	NaN	BMPR1B,MAGED1,MAP2K1
Insulin Receptor Signaling	1.21	0.0286	NaN	FOXO3,MAP2K1,PPP1R14A,PRKCI
UDP-N-acetyl-D-glucosamine Biosynthesis II	1.21	0.167	NaN	GNPNAT1
Breast Cancer Regulation by Stathmin1	1.2	0.0249	NaN	MAP2K1,PPP1R14A,PRKCI,TUBA1B,TUBA1C
Mechanisms of Viral Exit from Host Cells	1.16	0.0488	NaN	CHMP2B,PRKCI
Estrogen Biosynthesis	1.16	0.0488	NaN	HSD17B2,HSD17B8
Glycoaminoglycan-protein Linkage Region Biosynthesis	1.15	0.143	NaN	B3GAT1
Death Receptor Signaling	1.14	0.033	NaN	BIRC3,CASP10,CASP8
Prostate Cancer Signaling	1.13	0.0326	NaN	CREB3L4,MAP2K1,NKX3-1
Factors Promoting Cardiogenesis in Vertebrates	1.12	0.0323	NaN	BMPR1B,PRKCI,TCF7L2
Role of RIG1-like Receptors in Antiviral Innate Immunity	1.1	0.0455	NaN	CASP10,CASP8
TGF-尾 Signalingk	1.09	0.0312	NaN	BMPR1B,INHBA,MAP2K1
Role of IL-17F in Allergic Inflammatory Airway Diseases	1.09	0.0444	NaN	CREB3L4,MAP2K1
PFKFB4 Signaling Pathway	1.07	0.0435	NaN	CREB3L4,MAP2K1
Aldosterone Signaling in Epithelial Cells	1.05	0.0252	NaN	DNAJC17,DNAJC22,MAP2K1,PRKCI
UDP-N-acetyl-D-galactosamine Biosynthesis II	1.04	0.111	NaN	GNPNAT1
Mouse Embryonic Stem Cell Pluripotency	1.01	0.0288	NaN	ID2,MAP2K1,TCF7L2
IGF-1 Signaling	1	0.0286	NaN	FOXO3,MAP2K1,PRKCI
Thyroid Cancer Signaling	0.996	0.0392	NaN	MAP2K1,TCF7L2
Mineralocorticoid Biosynthesis	0.996	0.1	NaN	CYP21A2
UVC-Induced MAPK Signaling	0.996	0.0392	NaN	MAP2K1,PRKCI
CDK5 Signaling	0.975	0.0278	NaN	ITGA6,MAP2K1,PPP1R14A
CD27 Signaling in Lymphocytes	0.967	0.0377	NaN	CASP8,MAP2K1
UVB-Induced MAPK Signaling	0.967	0.0377	NaN	MAP2K1,PRKCI
Germ Cell-Sertoli Cell Junction Signaling	0.955	0.0231	NaN	ITGA6,MAP2K1,TUBA1B,TUBA1C
Guanosine Nucleotides Degradation III	0.921	0.0833	NaN	NT5C2
Neuroprotective Role of THOP1 in Alzheimer's Disease	0.903	0.0259	NaN	HLA-A,HLA-G,TMPRSS2
Cancer Drug Resistance By Drug Efflux	0.903	0.0345	NaN	FOXO3,MAP2K1
Urate Biosynthesis/Inosine 5'-phosphate Degradation	0.889	0.0769	NaN	NT5C2
Induction of Apoptosis by HIV1	0.866	0.0328	NaN	BIRC3,CASP8
IL-15 Production	0.866	0.0248	NaN	LMTK2,MAP2K1,PRKCI
Endometrial Cancer Signaling	0.866	0.0328	NaN	FOXO3,MAP2K1
Glutaryl-CoA Degradation	0.86	0.0714	NaN	HSD17B8
Androgen Biosynthesis	0.86	0.0714	NaN	CYP17A1
Production of Nitric Oxide and Reactive Oxygen Species in Macrophages	0.854	0.0212	NaN	HOXA10,MAP2K1,PPP1R14A,PRKCI
Thrombopoietin Signaling	0.833	0.0312	NaN	MAP2K1,PRKCI
Adenosine Nucleotides Degradation II	0.833	0.0667	NaN	NT5C2
PTEN Signaling	0.827	0.0238	NaN	BMPR1B,FOXO3,MAP2K1
Regulation of the Epithelial-Mesenchymal Transition Pathway	0.824	0.0206	NaN	ID2,MAP2K1,NOTCH4,TCF7L2
ERK/MAPK Signaling	0.824	0.0206	NaN	CREB3L4,MAP2K1,PPP1R14A,PRKCI
P2Y Purigenic Receptor Signaling Pathway	0.812	0.0234	NaN	CREB3L4,MAP2K1,PRKCI
Granzyme B Signaling	0.807	0.0625	NaN	CASP8
Leukocyte Extravasation Signaling	0.796	0.0201	NaN	ARHGAP6,ITGA6,MMP7,PRKCI
Gap Junction Signaling	0.796	0.0201	NaN	MAP2K1,PRKCI,TUBA1B,TUBA1C
ErbB4 Signaling	0.783	0.029	NaN	MAP2K1,PRKCI
Androgen Signaling	0.759	0.0221	NaN	GTF2H4,NCOA4,PRKCI
Valine Degradation I	0.759	0.0556	NaN	HIBADH
Purine Nucleotides Degradation II (Aerobic)	0.759	0.0556	NaN	NT5C2
Melatonin Signaling	0.754	0.0278	NaN	MAP2K1,PRKCI
ERK5 Signaling	0.754	0.0278	NaN	CREB3L4,FOXO3
Estrogen Receptor Signaling	0.752	0.0219	NaN	CTBP2,GTF2H4,MAP2K1
CREB Signaling in Neurons	0.75	0.0192	NaN	CREB3L4,GRIK5,MAP2K1,PRKCI
PI3K Signaling in B Lymphocytes	0.747	0.0217	NaN	FOXO3,MAP2K1,PRKCI
DNA damage-induced 14-3-3_ Signaling	0.738	0.0526	NaN	RAD9A
Non-Small Cell Lung Cancer Signaling	0.735	0.027	NaN	FOXO3,MAP2K1
Hypoxia Signaling in the Cardiovascular System	0.735	0.027	NaN	CREB3L4,UBE2R2
Ovarian Cancer Signaling	0.733	0.0214	NaN	MAP2K1,MMP7,TCF7L2
Cardiomyocyte Differentiation via BMP Receptors	0.719	0.05	NaN	BMPR1B
Inflammasome pathway	0.719	0.05	NaN	CASP8
Erythropoietin Signaling	0.71	0.026	NaN	MAP2K1,PRKCI
Neurotrophin/TRK Signaling	0.71	0.026	NaN	CREB3L4,MAP2K1
Sirtuin Signaling Pathway	0.706	0.0171	NaN	FOXO3,NDUFS6,TSPO,TUBA1B,TUBA1C
Corticotropin Releasing Hormone Signaling	0.703	0.0207	NaN	CREB3L4,MAP2K1,PRKCI
Role of Wnt/GSK-3尾 Signaling in the Pathogenesis of Influenzar	0.701	0.0256	NaN	NCOA4,TCF7L2
Maturity Onset Diabetes of Young (MODY) Signaling	0.699	0.0476	NaN	HNF1B
IL-3 Signaling	0.684	0.025	NaN	MAP2K1,PRKCI
Polyamine Regulation in Colon Cancer	0.682	0.0455	NaN	ODC1
Tryptophan Degradation III (Eukaryotic)	0.682	0.0455	NaN	HSD17B8
Prolactin Signaling	0.668	0.0244	NaN	MAP2K1,PRKCI
LPS-stimulated MAPK Signaling	0.66	0.0241	NaN	MAP2K1,PRKCI
NF-魏B Activation by Virusesn	0.66	0.0241	NaN	ITGA6,PRKCI
FLT3 Signaling in Hematopoietic Progenitor Cells	0.654	0.0238	NaN	CREB3L4,MAP2K1
Tumoricidal Function of Hepatic Natural Killer Cells	0.648	0.0417	NaN	CASP8
TR/RXR Activation	0.646	0.0235	NaN	ACACA,NCOA4
VEGF Family Ligand-Receptor Interactions	0.646	0.0235	NaN	MAP2K1,PRKCI
FGF Signaling	0.646	0.0235	NaN	CREB3L4,MAP2K1
Molecular Mechanisms of Cancer	0.629	0.0153	NaN	BIRC3,BMPR1B,CASP10,CASP8,MAP2K1,PRKCI
NAD Salvage Pathway II	0.618	0.0385	NaN	NT5C2
Apelin Liver Signaling Pathway	0.618	0.0385	NaN	COL2A1
RANK Signaling in Osteoclasts	0.616	0.0225	NaN	BIRC3,MAP2K1
Huntington's Disease Signaling	0.613	0.0168	NaN	CASP10,CASP8,CREB3L4,PRKCI
CTLA4 Signaling in Cytotoxic T Lymphocytes	0.609	0.0222	NaN	HLA-A,ZBTB12
Acute Myeloid Leukemia Signaling	0.609	0.0222	NaN	MAP2K1,TCF7L2
Dopamine-DARPP32 Feedback in cAMP Signaling	0.606	0.0184	NaN	CREB3L4,PPP1R14A,PRKCI
伪-Adrenergic Signalinga	0.577	0.0211	NaN	MAP2K1,PRKCI
Melanocyte Development and Pigmentation Signaling	0.577	0.0211	NaN	CREB3L4,MAP2K1
ErbB Signaling	0.577	0.0211	NaN	MAP2K1,PRKCI
Neuregulin Signaling	0.57	0.0208	NaN	MAP2K1,PRKCI
Opioid Signaling Pathway	0.565	0.016	NaN	CREB3L4,MAP2K1,PRKCI,RGS17
ATM Signaling	0.564	0.0206	NaN	CREB3L4,RAD9A
Bladder Cancer Signaling	0.564	0.0206	NaN	MAP2K1,MMP7
TNFR2 Signaling	0.564	0.0333	NaN	BIRC3
GNRH Signaling	0.559	0.0173	NaN	CREB3L4,MAP2K1,PRKCI
Amyotrophic Lateral Sclerosis Signaling	0.558	0.0204	NaN	BIRC3,GRIK5
Glucocorticoid Receptor Signaling	0.545	0.0148	NaN	FOXO3,GTF2H4,KRT18,KRT8,MAP2K1
Nitric Oxide Signaling in the Cardiovascular System	0.545	0.02	NaN	MAP2K1,PRKCI
4-1BB Signaling in T Lymphocytes	0.541	0.0312	NaN	MAP2K1
Phospholipase C Signaling	0.541	0.0156	NaN	CREB3L4,MAP2K1,PPP1R14A,PRKCI
Fatty Acid 尾-oxidation IP	0.541	0.0312	NaN	HSD17B8
VEGF Signaling	0.539	0.0198	NaN	FOXO3,MAP2K1
Neuropathic Pain Signaling In Dorsal Horn Neurons	0.533	0.0196	NaN	KCNN3,PRKCI
Circadian Rhythm Signaling	0.529	0.0303	NaN	CREB3L4
Sumoylation Pathway	0.527	0.0194	NaN	CTBP2,ZNF217
Chronic Myeloid Leukemia Signaling	0.521	0.0192	NaN	CTBP2,MAP2K1
DNA Methylation and Transcriptional Repression Signaling	0.519	0.0294	NaN	DNMT3B
Nucleotide Excision Repair Pathway	0.507	0.0286	NaN	GTF2H4
G伪s Signalingc	0.506	0.0187	NaN	CREB3L4,MAP2K1
Sertoli Cell-Sertoli Cell Junction Signaling	0.504	0.0161	NaN	MAP2K1,TUBA1B,TUBA1C
Endothelin-1 Signaling	0.5	0.016	NaN	CASP10,CASP8,PRKCI
NRF2-mediated Oxidative Stress Response	0.484	0.0157	NaN	DNAJC17,MAP2K1,PRKCI
Glioma Signaling	0.484	0.018	NaN	MAP2K1,PRKCI
ILK Signaling	0.48	0.0156	NaN	CREB3L4,KRT18,MYH6
Agranulocyte Adhesion and Diapedesis	0.48	0.0156	NaN	ITGA6,MMP7,MYH6
HGF Signaling	0.479	0.0179	NaN	MAP2K1,PRKCI
Rac Signaling	0.479	0.0179	NaN	MAP2K1,PRKCI
Notch Signaling	0.479	0.0263	NaN	NOTCH4
RAR Activation	0.472	0.0155	NaN	GTF2H4,MAP2K1,PRKCI
Docosahexaenoic Acid (DHA) Signaling	0.47	0.0256	NaN	BIK
tRNA Charging	0.47	0.0256	NaN	VARS2
Inhibition of Matrix Metalloproteases	0.47	0.0256	NaN	MMP7
NGF Signaling	0.465	0.0174	NaN	CREB3L4,MAP2K1
Endocannabinoid Developing Neuron Pathway	0.46	0.0172	NaN	CREB3L4,MAP2K1
Apelin Endothelial Signaling Pathway	0.46	0.0172	NaN	MAP2K1,PRKCI
fMLP Signaling in Neutrophils	0.455	0.0171	NaN	MAP2K1,PRKCI
Role of PKR in Interferon Induction and Antiviral Response	0.452	0.0244	NaN	CASP8
Fc Epsilon RI Signaling	0.45	0.0169	NaN	MAP2K1,PRKCI
Sphingosine-1-phosphate Signaling	0.45	0.0169	NaN	CASP10,CASP8
Renin-Angiotensin Signaling	0.446	0.0168	NaN	MAP2K1,PRKCI
Cholecystokinin/Gastrin-mediated Signaling	0.446	0.0168	NaN	MAP2K1,PRKCI
Intrinsic Prothrombin Activation Pathway	0.444	0.0238	NaN	COL2A1
Natural Killer Cell Signaling	0.441	0.0167	NaN	MAP2K1,PRKCI
Role of NANOG in Mammalian Embryonic Stem Cell Pluripotency	0.441	0.0167	NaN	BMPR1B,MAP2K1
GP6 Signaling Pathway	0.441	0.0167	NaN	COL2A1,PRKCI
Oncostatin M Signaling	0.435	0.0233	NaN	MAP2K1
RhoA Signaling	0.427	0.0163	NaN	ARHGAP6,SEPT2
CCR3 Signaling in Eosinophils	0.419	0.016	NaN	MAP2K1,PRKCI
AMPK Signaling	0.408	0.0141	NaN	ACACA,CREB3L4,FOXO3
nNOS Signaling in Neurons	0.406	0.0213	NaN	PRKCI
p70S6K Signaling	0.398	0.0154	NaN	MAP2K1,PRKCI
Cellular Effects of Sildenafil (Viagra)	0.395	0.0153	NaN	KCNN3,MYH6
PI3K/AKT Signaling	0.39	0.0152	NaN	FOXO3,MAP2K1
Axonal Guidance Signaling	0.388	0.0123	NaN	GDF7,MAP2K1,MMP7,PRKCI,TUBA1B,TUBA1C
IL-12 Signaling and Production in Macrophages	0.386	0.015	NaN	MAP2K1,PRKCI
Assembly of RNA Polymerase II Complex	0.385	0.02	NaN	GTF2H4
Protein Kinase A Signaling	0.384	0.0125	NaN	CREB3L4,MAP2K1,PPP1R14A,PRKCI,TCF7L2
Sperm Motility	0.383	0.0136	NaN	LMTK2,MAP2K1,PRKCI
Adipogenesis pathway	0.382	0.0149	NaN	CTBP2,GTF2H4
Melanoma Signaling	0.379	0.0196	NaN	MAP2K1
STAT3 Pathway	0.379	0.0148	NaN	BMPR1B,MAP2K1
Human Embryonic Stem Cell Pluripotency	0.375	0.0147	NaN	INHBA,TCF7L2
Role of Macrophages, Fibroblasts and Endothelial Cells in Rheumatoid Arthritis	0.375	0.0128	NaN	CREB3L4,MAP2K1,PRKCI,TCF7L2
Iron homeostasis signaling pathway	0.372	0.0146	NaN	BMPR1B,TCIRG1
Transcriptional Regulatory Network in Embryonic Stem Cells	0.36	0.0185	NaN	SKIL
Systemic Lupus Erythematosus Signaling	0.355	0.013	NaN	HLA-A,HLA-G,SNRPC
Role of IL-17A in Arthritis	0.354	0.0182	NaN	MAP2K1
Chondroitin Sulfate Biosynthesis	0.348	0.0179	NaN	B3GAT1
EGF Signaling	0.348	0.0179	NaN	MAP2K1
Role of CHK Proteins in Cell Cycle Checkpoint Control	0.343	0.0175	NaN	RAD9A
Glutamate Receptor Signaling	0.343	0.0175	NaN	GRIK5
Dermatan Sulfate Biosynthesis	0.332	0.0169	NaN	B3GAT1
Retinoic acid Mediated Apoptosis Signaling	0.326	0.0167	NaN	CASP8
CNTF Signaling	0.321	0.0164	NaN	MAP2K1
Signaling by Rho Family GTPases	0.321	0.0123	NaN	MAP2K1,PRKCI,SEPT2
Autophagy	0.321	0.0164	NaN	CTSS
Wnt/Ca+ pathway	0.316	0.0161	NaN	CREB3L4
IL-2 Signaling	0.316	0.0161	NaN	MAP2K1
PXR/RXR Activation	0.302	0.0154	NaN	FOXO3
Role of PI3K/AKT Signaling in the Pathogenesis of Influenza	0.302	0.0154	NaN	MAP2K1
IL-17A Signaling in Airway Cells	0.302	0.0154	NaN	MAP2K1
Pyridoxal 5'-phosphate Salvage Pathway	0.302	0.0154	NaN	MAP2K1
G伪q Signalingp	0.302	0.0127	NaN	MAP2K1,PRKCI
CD40 Signaling	0.298	0.0152	NaN	MAP2K1
Colorectal Cancer Metastasis Signaling	0.298	0.0118	NaN	MAP2K1,MMP7,TCF7L2
Myc Mediated Apoptosis Signaling	0.298	0.0152	NaN	CASP8
ErbB2-ErbB3 Signaling	0.298	0.0152	NaN	MAP2K1
eNOS Signaling	0.297	0.0125	NaN	CASP8,PRKCI
SPINK1 General Cancer Pathway	0.28	0.0143	NaN	MAP2K1
GM-CSF Signaling	0.276	0.0141	NaN	MAP2K1
Tight Junction Signaling	0.274	0.0119	NaN	MYH6,PRKCI
CXCR4 Signaling	0.274	0.0119	NaN	MAP2K1,PRKCI
IL-15 Signaling	0.272	0.0139	NaN	MAP2K1
Growth Hormone Signaling	0.272	0.0139	NaN	PRKCI
Basal Cell Carcinoma Signaling	0.268	0.0137	NaN	TCF7L2
Mitochondrial Dysfunction	0.267	0.0117	NaN	CASP8,NDUFS6
Wnt/尾-catenin Signalingo	0.262	0.0116	NaN	MMP7,TCF7L2
Leptin Signaling in Obesity	0.26	0.0133	NaN	MAP2K1
GDNF Family Ligand-Receptor Interactions	0.253	0.013	NaN	MAP2K1
Dopamine Receptor Signaling	0.253	0.013	NaN	PPP1R14A
Macropinocytosis Signaling	0.253	0.013	NaN	PRKCI
Agrin Interactions at Neuromuscular Junction	0.249	0.0128	NaN	ITGA6
Antiproliferative Role of Somatostatin Receptor 2	0.249	0.0128	NaN	MAP2K1
Role of MAPK Signaling in the Pathogenesis of Influenza	0.249	0.0128	NaN	MAP2K1
Granulocyte Adhesion and Diapedesis	0.247	0.0112	NaN	ITGA6,MMP7
Reelin Signaling in Neurons	0.246	0.0127	NaN	ITGA6
IL-7 Signaling Pathway	0.246	0.0127	NaN	FOXO3
NF-魏B SignalingP	0.245	0.0111	NaN	BMPR1B,CASP8
Ephrin Receptor Signaling	0.245	0.0111	NaN	CREB3L4,MAP2K1
Chemokine Signaling	0.242	0.0125	NaN	MAP2K1
IL-17 Signaling	0.239	0.0123	NaN	MAP2K1
Renal Cell Carcinoma Signaling	0.239	0.0123	NaN	MAP2K1
JAK/Stat Signaling	0.239	0.0123	NaN	MAP2K1
Heparan Sulfate Biosynthesis	0.232	0.012	NaN	B3GAT1
Hepatic Fibrosis / Hepatic Stellate Cell Activation	0.231	0.0108	NaN	COL2A1,MYH6
B Cell Receptor Signaling	0.231	0.0108	NaN	CREB3L4,MAP2K1
Synaptic Long Term Depression	0.229	0.0107	NaN	MAP2K1,PRKCI
HER-2 Signaling in Breast Cancer	0.225	0.0118	NaN	PRKCI
PDGF Signaling	0.219	0.0115	NaN	MAP2K1
Ceramide Signaling	0.213	0.0112	NaN	MAP2K1
Regulation of IL-2 Expression in Activated and Anergic T Lymphocytes	0.213	0.0112	NaN	MAP2K1
Fc纬 Receptor-mediated Phagocytosis in Macrophages and Monocytesc	0.199	0.0106	NaN	PRKCI
CCR5 Signaling in Macrophages	0.199	0.0106	NaN	PRKCI
Actin Cytoskeleton Signaling	0	0.00909	NaN	MAP2K1,MYH6
PPAR伪/RXR伪 Activationgn	0	0.00526	NaN	MAP2K1
Acute Phase Response Signaling	0	0.00559	NaN	MAP2K1
Hepatic Cholestasis	0	0.00543	NaN	PRKCI
LXR/RXR Activation	0	0.00826	NaN	ACACA
Clathrin-mediated Endocytosis Signaling	0	0.00515	NaN	MYO6
IL-8 Signaling	0	0.01	NaN	MAP2K1,PRKCI
Role of Pattern Recognition Receptors in Recognition of Bacteria and Viruses	0	0.00645	NaN	PRKCI
HIF1伪 Signaling	0	0.00877	NaN	MMP7
Relaxin Signaling	0	0.00667	NaN	MAP2K1
Thrombin Signaling	0	0.00957	NaN	MAP2K1,PRKCI
Cardiac Hypertrophy Signaling	0	0.00415	NaN	MAP2K1
HMGB1 Signaling	0	0.00602	NaN	MAP2K1
Type II Diabetes Mellitus Signaling	0	0.00699	NaN	PRKCI
G伪12/13 SignalingM	0	0.00763	NaN	MAP2K1
mTOR Signaling	0	0.00474	NaN	PRKCI
Pancreatic Adenocarcinoma Signaling	0	0.00909	NaN	MAP2K1
G Beta Gamma Signaling	0	0.0082	NaN	PRKCI
FAK Signaling	0	0.0104	NaN	MAP2K1
EIF2 Signaling	0	0.00444	NaN	MAP2K1
PAK Signaling	0	0.0102	NaN	MAP2K1
Role of Osteoblasts, Osteoclasts and Chondrocytes in Rheumatoid Arthritis	0	0.00905	NaN	BIRC3,TCF7L2
Atherosclerosis Signaling	0	0.00806	NaN	COL2A1
Regulation of eIF4 and p70S6K Signaling	0	0.00633	NaN	MAP2K1
Role of NFAT in Cardiac Hypertrophy	0	0.0093	NaN	MAP2K1,PRKCI
Glioblastoma Multiforme Signaling	0	0.00602	NaN	MAP2K1
Role of Tissue Factor in Cancer	0	0.00826	NaN	ITGA6
Paxillin Signaling	0	0.00909	NaN	ITGA6
RhoGDI Signaling	0	0.00556	NaN	ARHGAP6
Telomerase Signaling	0	0.00926	NaN	MAP2K1
Salvage Pathways of Pyrimidine Ribonucleotides	0	0.0103	NaN	MAP2K1
Tec Kinase Signaling	0	0.00606	NaN	PRKCI
Oxidative Phosphorylation	0	0.00917	NaN	NDUFS6
Cardiac 尾-adrenergic Signaling	0	0.00714	NaN	PPP1R14A
GABA Receptor Signaling	0	0.0105	NaN	KCNN3
Xenobiotic Metabolism Signaling	0	0.00694	NaN	MAP2K1,PRKCI
Integrin Signaling	0	0.0093	NaN	ITGA6,MAP2K1
PPAR Signaling	0	0.00962	NaN	MAP2K1
cAMP-mediated signaling	0	0.00881	NaN	CREB3L4,MAP2K1
p38 MAPK Signaling	0	0.00847	NaN	CREB3L4
T Cell Receptor Signaling	0	0.00943	NaN	MAP2K1
G-Protein Coupled Receptor Signaling	0	0.00735	NaN	CREB3L4,MAP2K1
IL-6 Signaling	0	0.00794	NaN	MAP2K1
GPCR-Mediated Nutrient Sensing in Enteroendocrine Cells	0	0.00893	NaN	PRKCI
Gustation Pathway	0	0.00654	NaN	P2RX2
Phagosome Formation	0	0.00794	NaN	PRKCI
Adrenomedullin signaling pathway	0	0.0101	NaN	KCNN3,MAP2K1
NER Pathway	0	0.00971	NaN	GTF2H4
Apelin Cardiomyocyte Signaling Pathway	0	0.01	NaN	PRKCI
Cardiac Hypertrophy Signaling (Enhanced)	0	0.00411	NaN	MAP2K1,PRKCI
Synaptogenesis Signaling Pathway	0	0.00319	NaN	CREB3L4
Calcium Signaling	0	0.00971	NaN	CREB3L4,MYH6
