# Supplementary material for: DNA methylation and cis-regulation of gene expression by prostate cancer risk SNPs
Source: PLoS Genet. 2020 Mar 30;16(3):e1008667. doi: 10.1371/journal.pgen.1008667 (PMC7145271; doi:10.1371/journal.pgen.1008667)
Supplement: S4 Table — (XLSX) [file pgen.1008667.s006.xlsx]

## Sheet: Hutch_mediation_result
SNP	gene.x	gene.y	gene_chr.y	snppos_all	snp_idx	chr	snppos	value.x	genepos_all.x	gene_chr.x	genepos.x	fdr.x	qvalue.x	tstat.x	beta.x	value.y	genepos_all.y	genepos.y	fdr.y	qvalue.y	tstat.y	beta.y	UCSC_RefGene_Group	UCSC_CpG_Islands_Name	Relation_to_UCSC_CpG_Island	Phantom	DMR	Enhancer	HMM_Island	Regulatory_Feature_Name	Regulatory_Feature_Group	DHS	cit.pvalue1	cit.pvalue2	yg.est	yg.pval	ygx.est	ygx.pval	xg.est	xg.pval	xgy.est	xgy.pval	yx.est	yx.pval	gxy.prop	gyx.prop	med.prop.all	med.direction
rs1004030	MRPL52	cg20301993	14	2223241828	102	14	23305649	32.7364	2223235270	14	23299091	3.03e-30	2.62e-30	-13.6456	-0.455059	3.40874	2223228697	23292518	0.0521684	0.0481242	-3.58095	-0.0252156		chr14:23291078-23291337	S_Shore			NA		14:23291749-23293354	Unclassified	TRUE	0.569775	0.569775	-0.463173	4.77e-33	-0.467597	3.4e-32	-0.247809	0.000102558	-0.275966	0.00065418	-0.0178531	0.569775	-0.00955188	-0.113624	0	Independence
rs1004030	MRPL52	cg13094752	14	2223241828	102	14	23305649	32.7364	2223235270	14	23299091	3.03e-30	2.62e-30	-13.6456	-0.455059	4.38469	2223241727	23305548	0.00829583	0.00765272	4.15259	0.0231771	TSS1500	chr14:23305893-23307013	N_Shore			NA		14:23304670-23307026	Gene_Associated	NA	0.54332	0.54332	-0.463173	4.77e-33	-0.457846	7.1e-31	0.192937	1.3e-05	0.172119	0.00206927	-0.0276111	0.54332	0.0115015	0.107897	0
rs1004030	MRPL52	cg01508380	14	2223241828	102	14	23305649	32.7364	2223235270	14	23299091	3.03e-30	2.62e-30	-13.6456	-0.455059	4.74563	2223241764	23305585	0.00415111	0.00382931	4.34828	0.03441	TSS1500	chr14:23305893-23307013	N_Shore			NA		14:23304670-23307026	Gene_Associated	NA	0.240404	0.240404	-0.463173	4.77e-33	-0.452892	1.91e-30	0.223176	1.3e-05	0.176705	0.00608931	-0.0460668	0.240404	0.0221969	0.208225	0
rs1004030	MRPL52	cg10599444	14	2223241828	102	14	23305649	32.7364	2223235270	14	23299091	3.03e-30	2.62e-30	-13.6456	-0.455059	3.44779	2223242120	23305941	0.0484966	0.044737	3.60523	0.0278577	5'UTR;1stExon	chr14:23305893-23307013	Island			NA	14:22375734-22376842	14:23304670-23307026	Gene_Associated	NA	0.197655	0.197655	-0.463173	4.77e-33	-0.454187	3.89e-31	0.194996	0.000477057	0.139082	0.0482148	-0.046082	0.197655	0.0194006	0.286744	0
rs10875943	TUBA1C	cg10048986	12	2000590416	96	12	49676010	6.27937	2000536114	12	49621708	0.000102021	8.82e-05	5.12565	0.323644	3.56723	2000546126	49631720	0.0393883	0.0363349	-3.67868	-0.0158928		chr12:49628287-49628521	S_Shelf			NA				NA	0.631836	0.703327	0.332877	3.41e-07	0.337166	3.26e-07	-0.156594	0.0160905	-0.165968	0.0147406	0.0273947	0.631836	-0.0128872	-0.0598575	0.340849	SME
rs10875943	TUBA1C	cg22606869	12	2000590416	96	12	49676010	6.27937	2000536114	12	49621708	0.000102021	8.82e-05	5.12565	0.323644	4.05527	2000573109	49658703	0.0156096	0.0143995	-3.96718	-0.0173768	TSS200	chr12:49658246-49659175	Island			NA	12:47944942-47945654	12:49657956-49660670	Promoter_Associated	NA	0.0128845	8.92e-05	0.332877	3.41e-07	0.244854	0.000113416	-0.368206	1.61e-05	-0.230374	0.0060974	-0.239057	2.57e-08	0.264429	0.374335	0.340849
rs10875943	TUBA1C	cg12073537	12	2000590416	96	12	49676010	6.27937	2000536114	12	49621708	0.000102021	8.82e-05	5.12565	0.323644	5.23036	2000573332	49658926	0.00158082	0.00145827	-4.60033	-0.0458821	5'UTR;1stExon	chr12:49658246-49659175	Island	high-CpG:47945129-47945235		NA	12:47944942-47945654	12:49657956-49660670	Promoter_Associated	NA	0.00225165	0.000275835	0.332877	3.41e-07	0.206937	0.000952672	-0.44644	2.41e-07	-0.281978	0.000664132	-0.282097	2.35e-11	0.378337	0.368386	0.340849
rs10875943	TUBA1C	cg25751371	12	2000590416	96	12	49676010	6.27937	2000536114	12	49621708	0.000102021	8.82e-05	5.12565	0.323644	5.95738	2000573459	49659053	0.00036605	0.000337673	-4.95873	-0.0470579	Body	chr12:49658246-49659175	Island			NA	12:47944942-47945654	12:49657956-49660670	Promoter_Associated	NA	0.00108456	0.000463081	0.332877	3.41e-07	0.213721	0.000640818	-0.434497	6.77e-07	-0.270251	0.00130629	-0.274237	4.81e-11	0.357956	0.378014	0.340849
rs10875943	TUBA1C	cg04797936	12	2000590416	96	12	49676010	6.27937	2000536114	12	49621708	0.000102021	8.82e-05	5.12565	0.323644	4.7526	2000573560	49659154	0.00409723	0.0037796	-4.35198	-0.0311482	Body	chr12:49658246-49659175	Island			NA	12:47944942-47945654	12:49657956-49660670	Promoter_Associated	NA	0.002264	0.000385562	0.332877	3.41e-07	0.222209	0.000429884	-0.430211	9.83e-07	-0.274455	0.00128609	-0.25724	6.54e-10	0.332458	0.362045	0.340849
rs10875943	TUBA1C	cg14846292	12	2000590416	96	12	49676010	6.27937	2000536114	12	49621708	0.000102021	8.82e-05	5.12565	0.323644	8.75258	2000640906	49726500	1.13e-06	1.04e-06	-6.17961	-0.0228479	3'UTR	chr12:49726591-49727114	N_Shore			NA		12:49724962-49726611	Gene_Associated	NA	0.626009	0.626009	0.332877	3.41e-07	0.321206	3.83e-06	-0.306824	3.89e-10	-0.29984	4.34e-09	-0.0380376	0.626009	0.0350606	0.0227617	0.340849
rs10875943	TUBA1C	cg17570948	12	2000590416	96	12	49676010	6.27937	2000536114	12	49621708	0.000102021	8.82e-05	5.12565	0.323644	7.31633	2000641067	49726661	2.23e-05	2.06e-05	-5.57849	-0.0297217	3'UTR	chr12:49726591-49727114	Island			NA	12:48012834-48013422			NA	0.586982	0.586982	0.332877	3.41e-07	0.322068	2.36e-06	-0.299047	1.51e-07	-0.289917	1.04e-06	-0.0361438	0.586982	0.0324706	0.0305317	0.340849
rs10875943	TUBA1C	cg11949060	12	2000590416	96	12	49676010	6.27937	2000536114	12	49621708	0.000102021	8.82e-05	5.12565	0.323644	10.3233	2000641167	49726761	4.34e-08	4e-08	-6.78989	-0.0284201	3'UTR	chr12:49726591-49727114	Island			NA	12:48012834-48013422			NA	0.526325	0.648258	0.332877	3.41e-07	0.349477	7.24e-07	-0.448665	1.01e-11	-0.460798	2.19e-11	0.0369995	0.526325	-0.0498694	-0.0270427	0.340849
rs10875943	TUBA1C	cg10246081	12	2000590416	96	12	49676010	6.27937	2000536114	12	49621708	0.000102021	8.82e-05	5.12565	0.323644	3.56003	2000641299	49726893	0.039897	0.0368041	-3.67429	-0.0178741	Body	chr12:49726591-49727114	Island			NA	12:48012834-48013422	12:49726853-49727217	Unclassified_Cell_type_specific	NA	0.139083	0.139083	0.332877	3.41e-07	0.310095	3.41e-06	-0.233878	3.98e-05	-0.208837	0.000411984	-0.0974087	0.139083	0.0684391	0.107072	0.340849
rs10993994	MSMB	cg10326726	10	1731922639	75	10	51549496	12.3171	1731922695	10	51549552	2.27e-10	1.96e-10	7.55594	0.351054	5.91257	1731922648	51549505	0.000402397	0.000371203	-4.93725	-0.0242717	TSS200;TSS200					NA				NA	0.0296764	0.0296764	0.354814	5.12e-13	0.32785	6.01e-11	-0.174654	7.06e-06	-0.138418	0.00093872	-0.154385	0.0296764	0.0759945	0.20747	0.308803	SEM
rs10993994	MSMB	cg21033494	10	1731922639	75	10	51549496	12.3171	1731922695	10	51549552	2.27e-10	1.96e-10	7.55594	0.351054	11.1234	1731923257	51550114	8.12e-09	7.49e-09	-7.08565	-0.0408269	Body;Body					NA				NA	8.58e-07	0.0229323	0.354814	5.12e-13	0.264128	7.6e-08	-0.451495	4.56e-10	-0.29302	7.62e-05	-0.200859	1.24e-07	0.255589	0.351	0.308803
rs10993994	MSMB	cg00807366	10	1731922639	75	10	51549496	12.3171	1731922695	10	51549552	2.27e-10	1.96e-10	7.55594	0.351054	4.46947	1731926204	51553061	0.00708154	0.00653257	-4.19922	-0.0324861	Body;Body					TRUE				NA	0.262302	0.0026487	0.354814	5.12e-13	0.313425	1.87e-10	-0.263993	2e-05	-0.1704	0.00941156	-0.156782	0.000393001	0.116651	0.35453	0.308803
rs10993994	MSMB	cg17620335	10	1731922639	75	10	51549496	12.3171	1731922695	10	51549552	2.27e-10	1.96e-10	7.55594	0.351054	3.94656	1731939967	51566824	0.0195147	0.0180019	3.90443	0.0187889	5'UTR;5'UTR;5'UTR	chr10:51565071-51565648	S_Shore		RDMR	NA		10:51566735-51567259	Promoter_Associated_Cell_type_specific	NA	0.933905	0.976587	0.354814	5.12e-13	0.365781	2.1e-13	0.133946	0.00404616	0.162107	0.00143404	-0.0818746	0.163721	-0.0309085	-0.210238	0.308803
rs10993994	MSMB	cg01330312	10	1731922639	75	10	51549496	12.3171	1731922695	10	51549552	2.27e-10	1.96e-10	7.55594	0.351054	4.3697	1731940813	51567670	0.00849913	0.00784027	4.1443	0.0142661	5'UTR;5'UTR;5'UTR	chr10:51565071-51565648	S_Shelf			NA				NA	1	1	0.354814	5.12e-13	0.391857	2.6e-15	0.146156	0.000320738	0.211884	1.27e-06	-0.25345	0.000155316	-0.104401	-0.449719	0.308803
rs11135910	EBF2	cg07616828	8	1418687832	61	8	25892142	3.22079	1418494935	8	25699245	0.0493827	0.0426849	-3.46697	-0.291119	4.12208	1418570874	25775184	0.0137609	0.0126941	-4.00535	-0.03565	Body					TRUE				NA	0.0672605	0.0672605	-0.283385	0.000937453	-0.249727	0.00414164	-0.299792	0.000210801	-0.27154	0.000912898	0.112271	0.0672605	0.11877	0.0942388	0.604126	SME
rs11135910	EBF2	cg13390388	8	1418687832	61	8	25892142	3.22079	1418494935	8	25699245	0.0493827	0.0426849	-3.46697	-0.291119	6.11149	1418587883	25792193	0.00027058	0.000249604	-5.03204	-0.0169162	Body					NA	8:25848110-25848223			NA	0.0613931	0.0613931	-0.283385	0.000937453	-0.241005	0.00618612	-0.423077	5.66e-06	-0.389996	3.52e-05	0.100171	0.0613931	0.14955	0.0781919	0.604126
rs11135910	EBF2	cg20944195	8	1418687832	61	8	25892142	3.22079	1418494935	8	25699245	0.0493827	0.0426849	-3.46697	-0.291119	5.21711	1418595902	25800212	0.00162414	0.00149824	-4.59359	-0.0383529	Body					TRUE				NA	0.00905714	0.0331517	-0.283385	0.000937453	-0.224964	0.00972765	-0.285177	1.99e-05	-0.250249	0.000191321	0.204857	0.00581067	0.206153	0.122478	0.604126
rs11135910	EBF2	cg03150515	8	1418687832	61	8	25892142	3.22079	1418494935	8	25699245	0.0493827	0.0426849	-3.46697	-0.291119	5.35857	1418632578	25836888	0.00121173	0.00111779	-4.66514	-0.0333252	Body					NA	8:25892039-25892806			NA	0.0170018	0.0328702	-0.283385	0.000937453	-0.210836	0.0149313	-0.297346	1.09e-05	-0.254887	0.000155884	0.243989	0.000873014	0.256009	0.142791	0.604126
rs11135910	EBF2	cg03595881	8	1418687832	61	8	25892142	3.22079	1418494935	8	25699245	0.0493827	0.0426849	-3.46697	-0.291119	6.22251	1418690795	25895105	0.000217374	0.000200523	5.08434	0.0404937	Body	chr8:25897200-25897612	N_Shelf			TRUE				NA	0.103228	0.103228	-0.283385	0.000937453	-0.245884	0.00534048	0.411257	4.12e-06	0.383647	2.23e-05	-0.0911871	0.103228	0.132334	0.0671368	0.604126
rs11135910	EBF2	cg03573945	8	1418687832	61	8	25892142	3.22079	1418494935	8	25699245	0.0493827	0.0426849	-3.46697	-0.291119	20.2027	1418693032	25897342	1.52e-17	1.4e-17	-10.0084	-0.104138	Body	chr8:25897200-25897612	Island		DMR	NA	8:25952919-25953700	8:25897300-25897451	Unclassified_Cell_type_specific	NA	0.00450603	0.132367	-0.283385	0.000937453	-0.156416	0.100047	-0.557784	8.84e-18	-0.524477	6.42e-16	0.227632	0.00450603	0.448046	0.0597125	0.604126
rs11135910	EBF2	cg22280475	8	1418687832	61	8	25892142	3.22079	1418494935	8	25699245	0.0493827	0.0426849	-3.46697	-0.291119	15.0177	1418693224	25897534	1.62e-12	1.49e-12	-8.41847	-0.0975065	Body	chr8:25897200-25897612	Island		RDMR	NA	8:25952919-25953700			NA	0.0160997	0.11875	-0.283385	0.000937453	-0.18789	0.0440342	-0.558686	1.31e-14	-0.526721	4.75e-13	0.170927	0.0160997	0.336978	0.0572155	0.604126
rs11135910	EBF2	cg05748163	8	1418687832	61	8	25892142	3.22079	1418494935	8	25699245	0.0493827	0.0426849	-3.46697	-0.291119	11.3945	1418693453	25897763	4.57e-09	4.22e-09	-7.18387	-0.052038	Body	chr8:25899335-25899692	N_Shore		RDMR	NA	8:25952919-25953700			NA	0.10491	0.10491	-0.283385	0.000937453	-0.231464	0.0109356	-0.420889	2.86e-10	-0.400676	2.97e-09	0.123359	0.10491	0.183216	0.0480249	0.604126
rs11135910	EBF2	cg14855519	8	1418687832	61	8	25892142	3.22079	1418494935	8	25699245	0.0493827	0.0426849	-3.46697	-0.291119	5.46823	1418693881	25898191	0.000996928	0.000919645	-4.72	-0.0335967	Body	chr8:25899335-25899692	N_Shore		RDMR	NA	8:25953958-25954457			NA	0.992558	0.992558	-0.283385	0.000937453	-0.283556	0.0012292	-0.205301	0.000228088	-0.2054	0.000299396	-0.000833382	0.992558	-0.00060375	-0.000484387	0.604126
rs11135910	EBF2	cg18239431	8	1418687832	61	8	25892142	3.22079	1418494935	8	25699245	0.0493827	0.0426849	-3.46697	-0.291119	6.86122	1418693910	25898220	5.69e-05	5.24e-05	-5.37725	-0.0356808	Body	chr8:25899335-25899692	N_Shore		RDMR	NA	8:25953958-25954457			NA	0.175302	0.175302	-0.283385	0.000937453	-0.254284	0.00387044	-0.261599	1.68e-05	-0.245918	6.72e-05	0.111244	0.175302	0.102692	0.0599439	0.604126
rs11135910	EBF2	cg09559189	8	1418687832	61	8	25892142	3.22079	1418494935	8	25699245	0.0493827	0.0426849	-3.46697	-0.291119	5.45531	1418694102	25898412	0.00101453	0.00093588	-4.71357	-0.0323029	Body	chr8:25899335-25899692	N_Shore		RDMR	NA	8:25953958-25954457			NA	0.114701	0.114701	-0.283385	0.000937453	-0.251675	0.00406781	-0.255672	5.38e-05	-0.236641	0.000226583	0.124025	0.114701	0.111896	0.0744343	0.604126
rs11135910	EBF2	cg04679712	8	1418687832	61	8	25892142	3.22079	1418494935	8	25699245	0.0493827	0.0426849	-3.46697	-0.291119	7.57518	1418694529	25898839	1.32e-05	1.22e-05	-5.69044	-0.0401738	Body	chr8:25899335-25899692	N_Shore		RDMR	NA				NA	0.22345	0.22345	-0.283385	0.000937453	-0.249276	0.00554411	-0.349802	2.78e-08	-0.33536	1.54e-07	0.0975089	0.22345	0.120362	0.0412868	0.604126
rs11135910	EBF2	cg22324567	8	1418687832	61	8	25892142	3.22079	1418494935	8	25699245	0.0493827	0.0426849	-3.46697	-0.291119	4.59866	1418695124	25899434	0.00552674	0.0050983	-4.26948	-0.0359818	Body	chr8:25899335-25899692	Island		RDMR	NA	8:25954838-25956040	8:25899271-25899467	Unclassified_Cell_type_specific	NA	0.172087	0.172087	-0.283385	0.000937453	-0.256386	0.00343976	-0.263123	7.14e-05	-0.245867	0.00025587	0.102608	0.172087	0.0952713	0.065583	0.604126
rs11135910	EBF2	cg16792842	8	1418687832	61	8	25892142	3.22079	1418494935	8	25699245	0.0493827	0.0426849	-3.46697	-0.291119	9.03564	1418695149	25899459	6.5e-07	6e-07	-6.29285	-0.0458587	Body	chr8:25899335-25899692	Island		RDMR	NA	8:25954838-25956040	8:25899271-25899467	Unclassified_Cell_type_specific	NA	0.256551	0.256551	-0.283385	0.000937453	-0.25344	0.00459765	-0.276984	1.55e-07	-0.265667	7.22e-07	0.10811	0.256551	0.105669	0.0408599	0.604126
rs11135910	EBF2	cg21925968	8	1418687832	61	8	25892142	3.22079	1418494935	8	25699245	0.0493827	0.0426849	-3.46697	-0.291119	3.78209	1418695373	25899683	0.0265523	0.0244939	-3.80789	-0.0196513	Body	chr8:25899335-25899692	Island		RDMR	NA	8:25954838-25956040			NA	0.158816	0.158816	-0.283385	0.000937453	-0.257525	0.00318616	-0.203654	0.000221069	-0.188809	0.000740634	0.12698	0.158816	0.0912541	0.0728908	0.604126
rs11135910	EBF2	cg15441392	8	1418687832	61	8	25892142	3.22079	1418494935	8	25699245	0.0493827	0.0426849	-3.46697	-0.291119	5.68827	1418695710	25900020	0.000629133	0.000580362	-4.82857	-0.0364688	Body	chr8:25900562-25905842	N_Shore		RDMR	NA	8:25954838-25956040			NA	0.237703	0.237703	-0.283385	0.000937453	-0.256627	0.00369692	-0.272791	5.84e-06	-0.259284	2.22e-05	0.0980878	0.237703	0.0944209	0.0495154	0.604126
rs11135910	EBF2	cg22841810	8	1418687832	61	8	25892142	3.22079	1418494935	8	25699245	0.0493827	0.0426849	-3.46697	-0.291119	6.11473	1418697974	25902284	0.000269781	0.000248867	5.03358	0.0346451	1stExon	chr8:25900562-25905842	Island		CDMR	NA	8:25957577-25958240			NA	0.768592	0.768592	-0.283385	0.000937453	-0.277177	0.00169611	0.3583	2.39e-05	0.353541	4.31e-05	-0.0173261	0.768592	0.0219063	0.0132805	0.604126
rs11135910	EBF2	cg25777549	8	1418687832	61	8	25892142	3.22079	1418494935	8	25699245	0.0493827	0.0426849	-3.46697	-0.291119	6.30889	1418698090	25902400	0.000183308	0.000169098	5.12473	0.0380732	TSS200	chr8:25900562-25905842	Island		CDMR	NA				NA	0.0257426	0.0339437	-0.283385	0.000937453	-0.23511	0.00723894	0.37537	1.37e-05	0.338841	9.95e-05	-0.128606	0.0257426	0.170351	0.0973151	0.604126
rs11135910	EBF2	cg20683656	8	1418687832	61	8	25892142	3.22079	1418494935	8	25699245	0.0493827	0.0426849	-3.46697	-0.291119	6.75231	1418698241	25902551	7.15e-05	6.6e-05	5.32821	0.0359606	TSS200	chr8:25900562-25905842	Island		CDMR	TRUE				NA	0.000937453	0.0685914	-0.283385	0.000937453	-0.199475	0.0223774	0.425465	5.86e-07	0.371503	1.19e-05	-0.197219	0.000739313	0.296099	0.126831	0.604126
rs11135910	EBF2	cg24295381	8	1418687832	61	8	25892142	3.22079	1418494935	8	25699245	0.0493827	0.0426849	-3.46697	-0.291119	4.21179	1418698284	25902594	0.0114618	0.0105733	4.05614	0.0312169	TSS1500	chr8:25900562-25905842	Island		CDMR	TRUE	8:25958511-25958557			NA	0.459248	0.459248	-0.283385	0.000937453	-0.272639	0.00170023	0.250561	0.0033755	0.238408	0.00616607	-0.0428892	0.459248	0.0379215	0.0485054	0.604126
rs11135910	EBF2	cg11006995	8	1418687832	61	8	25892142	3.22079	1418494935	8	25699245	0.0493827	0.0426849	-3.46697	-0.291119	4.15352	1418698301	25902611	0.0128603	0.0118634	4.02321	0.0205879	TSS1500	chr8:25900562-25905842	Island		CDMR	TRUE	8:25958511-25958557			NA	0.552131	0.552131	-0.283385	0.000937453	-0.272912	0.00180984	0.30733	0.000394873	0.297455	0.000759879	-0.0340776	0.552131	0.0369571	0.0321338	0.604126
rs11135910	EBF2	cg00424572	8	1418687832	61	8	25892142	3.22079	1418494935	8	25699245	0.0493827	0.0426849	-3.46697	-0.291119	3.74762	1418698899	25903209	0.028187	0.0260019	3.78741	0.00910168	TSS1500	chr8:25900562-25905842	Island		DMR	TRUE	8:25958766-25959837	8:25902754-25903556	Unclassified_Cell_type_specific	NA	0.787823	0.787823	-0.283385	0.000937453	-0.279168	0.00136371	0.269177	0.0015893	0.264773	0.00231366	-0.015665	0.787823	0.0148796	0.0163614	0.604126
rs11135910	EBF2	cg24489983	8	1418687832	61	8	25892142	3.22079	1418494935	8	25699245	0.0493827	0.0426849	-3.46697	-0.291119	7.86258	1418700604	25904914	7.35e-06	6.78e-06	-5.81276	-0.0462398		chr8:25900562-25905842	Island		CDMR	NA	8:25959928-25961742			NA	0.0307979	0.0533707	-0.283385	0.000937453	-0.229491	0.00945498	-0.307535	6.16e-07	-0.28238	5.65e-06	0.175244	0.0307979	0.190179	0.0817949	0.604126
rs11135910	EBF2	cg05643464	8	1418687832	61	8	25892142	3.22079	1418494935	8	25699245	0.0493827	0.0426849	-3.46697	-0.291119	6.69957	1418700824	25905134	7.91e-05	7.3e-05	-5.30433	-0.0513718		chr8:25900562-25905842	Island		DMR	NA	8:25959928-25961742			NA	0.137128	0.137128	-0.283385	0.000937453	-0.247711	0.00517462	-0.273915	1.65e-06	-0.257812	8.6e-06	0.130236	0.137128	0.125884	0.0587898	0.604126
rs11135910	EBF2	cg02745262	8	1418687832	61	8	25892142	3.22079	1418494935	8	25699245	0.0493827	0.0426849	-3.46697	-0.291119	4.68715	1418701326	25905636	0.00469363	0.00432977	-4.31706	-0.0265744		chr8:25900562-25905842	Island		CDMR	NA	8:25959928-25961742			NA	0.388949	0.388949	-0.283385	0.000937453	-0.265931	0.00249948	-0.289611	4.84e-05	-0.277895	0.000127056	0.060266	0.388949	0.0615902	0.0404572	0.604126
rs11568818	MMP7	cg25511807	11	1918309551	88	11	102401661	8.68307	1918299128	11	102391238	6.22e-07	5.38e-07	-6.17666	-0.290987	47.7011	1918309328	102401438	3.09e-44	2.85e-44	17.1521	0.0981477	1stExon;5'UTR					NA				NA	0.205145	0.269112	-0.288709	2.85e-09	-0.234507	0.000266798	0.712195	7.85e-41	0.691779	6.37e-36	-0.0761044	0.205145	0.187737	0.0286658	0	Independence
rs11568818	MMP7	cg17707274	11	1918309551	88	11	102401661	8.68307	1918299128	11	102391238	6.22e-07	5.38e-07	-6.17666	-0.290987	24.9812	1918309413	102401523	3.53e-22	3.25e-22	11.3596	0.0714302	TSS200					NA				NA	0.139844	0.189207	-0.288709	2.85e-09	-0.243729	1.86e-05	0.621281	1.94e-24	0.59217	1.14e-20	-0.072398	0.139844	0.155795	0.0468553	0
rs11568818	MMP7	cg01813071	11	1918309551	88	11	102401661	8.68307	1918299128	11	102391238	6.22e-07	5.38e-07	-6.17666	-0.290987	28.3699	1918309506	102401616	1.95e-25	1.8e-25	12.2742	0.0691617	TSS200					NA				NA	0.861335	0.861335	-0.288709	2.85e-09	-0.294247	4.19e-07	0.603077	6.06e-26	0.606301	9.1e-24	0.00918322	0.861335	-0.0191826	-0.00534618	0
rs11568818	MMP7	cg20645973	11	1918309551	88	11	102401661	8.68307	1918299128	11	102391238	6.22e-07	5.38e-07	-6.17666	-0.290987	5.03441	1918309981	102402091	0.00232148	0.00214152	4.49982	0.0129631	TSS1500					NA				NA	0.940351	0.940351	-0.288709	2.85e-09	-0.287818	9.28e-09	0.247388	1.84e-05	0.245878	5.99e-05	-0.00359868	0.940351	0.00308362	0.00610366	0
rs1182	TOR1B	cg13529314	9	1671735772	72	9	132576060	4.52405	1671725133	9	132565421	0.00411388	0.00355591	-4.23754	-0.293466	4.20961	1671757970	132598258	0.0114644	0.0105757	4.05491	0.0031765	TSS1500;5'UTR;5'UTR;5'UTR	chr9:132597219-132598321	Island			NA	9:131636913-131638196	9:132596735-132599292	Promoter_Associated	NA	0.807224	0.807224	-0.312268	1.9e-05	-0.307818	4.4e-05	0.402281	1.66e-05	0.396631	3.84e-05	-0.0110603	0.807224	0.0142485	0.0140447	0	Independence
rs12500426	BMPR1B	cg18836661	4	785987033	29	4	95514609	3.59262	786151551	4	95679127	0.0263481	0.0227745	3.69993	0.148571	4.62688	786156028	95683604	0.00526839	0.00485998	-4.2847	-0.0226906	5'UTR	chr4:95678798-95679809	S_Shelf			NA				NA	0.000285022	0.777007	0.148188	0.000285022	0.108156	0.00773134	-0.3076	4.97e-05	-0.241502	0.0012756	-0.130142	2.47e-05	0.270141	0.214885	0.28292	SME
rs12500426	PDLIM5	cg18836661	4	785987033	29	4	95514609	3.8016	785845431	4	95373007	0.0179687	0.0155316	3.82582	0.221084	4.62688	786156028	95683604	0.00526839	0.00485998	-4.2847	-0.0226906	5'UTR	chr4:95678798-95679809	S_Shelf			NA				NA	0.00337713	0.0031997	0.218263	0.000203179	0.17773	0.00276021	-0.3076	4.97e-05	-0.259918	0.000656186	-0.131772	0.0031997	0.185708	0.155014	0.20313	SME
rs12653946	IRX4	cg00597492	5	883522529	33	5	1895829	13.1263	883504240	5	1877540	4.11e-11	3.55e-11	-7.8401	-0.467268	3.41843	883090262	1463562	0.0513491	0.0473685	3.58698	0.00300129	3'UTR	chr5:1463343-1463851	Island			NA	5:1516303-1518836			NA	0.942083	0.923441	-0.447732	3.96e-13	-0.464784	1.36e-13	0.221864	0.00106338	0.266473	0.000317909	0.0768558	0.130473	-0.0380842	-0.201067	0.542054	SME
rs12653946	IRX4	cg27603000	5	883522529	33	5	1895829	13.1263	883504240	5	1877540	4.11e-11	3.55e-11	-7.8401	-0.467268	3.69181	883461227	1834527	0.0311401	0.028726	-3.75404	-0.0173606						TRUE	5:1887345-1887726			NA	0.702867	0.764237	-0.447732	3.96e-13	-0.455641	3.99e-13	-0.162628	0.00158156	-0.178928	0.00147526	-0.0486305	0.467803	-0.0176639	-0.100227	0.542054
rs12653946	IRX4	cg02381172	5	883522529	33	5	1895829	13.1263	883504240	5	1877540	4.11e-11	3.55e-11	-7.8401	-0.467268	5.45412	883461910	1835210	0.00101453	0.00093588	-4.71297	-0.0218361						NA	5:1888051-1888421			NA	0.86688	0.869013	-0.447732	3.96e-13	-0.462733	2.71e-13	-0.227848	9.53e-05	-0.255988	6.01e-05	-0.0658365	0.266721	-0.0335038	-0.1235	0.542054
rs12653946	IRX4	cg11463505	5	883522529	33	5	1895829	13.1263	883504240	5	1877540	4.11e-11	3.55e-11	-7.8401	-0.467268	5.13444	883468294	1841594	0.00189292	0.00174618	-4.55135	-0.0188397						NA	5:1894491-1894681			NA	0.907381	0.907381	-0.447732	3.96e-13	-0.449507	1.68e-12	-0.240031	1.14e-05	-0.242785	4.76e-05	-0.00739591	0.907381	-0.00396498	-0.0114745	0.542054
rs12653946	IRX4	cg02122367	5	883522529	33	5	1895829	13.1263	883504240	5	1877540	4.11e-11	3.55e-11	-7.8401	-0.467268	8.10391	883468322	1841622	4.53e-06	4.18e-06	-5.91396	-0.0259904						NA	5:1894491-1894681			NA	0.49867	0.667082	-0.447732	3.96e-13	-0.459814	9.54e-13	-0.284231	3.24e-07	-0.300426	7.58e-07	-0.0425066	0.49867	-0.0269841	-0.0569787	0.542054
rs12653946	IRX4	cg09736669	5	883522529	33	5	1895829	13.1263	883504240	5	1877540	4.11e-11	3.55e-11	-7.8401	-0.467268	6.96395	883478528	1851828	4.56e-05	4.21e-05	-5.42319	-0.0368903		chr5:1851342-1851564	S_Shore			TRUE	5:1904316-1905488			NA	0.960859	0.960859	-0.447732	3.96e-13	-0.446893	3.18e-12	-0.238818	9.63e-07	-0.237787	7.7e-06	0.00351387	0.960859	0.00187428	0.00431928	0.542054
rs12653946	IRX4	cg07144328	5	883522529	33	5	1895829	13.1263	883504240	5	1877540	4.11e-11	3.55e-11	-7.8401	-0.467268	3.50854	883481653	1854953	0.0436172	0.0402359	-3.64274	-0.0146811		chr5:1856773-1858444	N_Shore		CDMR	NA				NA	0.662964	0.662964	-0.447732	3.96e-13	-0.452008	5.21e-13	-0.132243	0.004386	-0.141082	0.00543832	-0.0323305	0.662964	-0.00954922	-0.0668389	0.542054
rs12653946	IRX4	cg22971157	5	883522529	33	5	1895829	13.1263	883504240	5	1877540	4.11e-11	3.55e-11	-7.8401	-0.467268	3.63649	883481743	1855043	0.0346189	0.0319352	-3.72073	-0.014899		chr5:1856773-1858444	N_Shore		CDMR	NA				NA	0.735167	0.691618	-0.447732	3.96e-13	-0.452353	6.57e-13	-0.188439	0.000742034	-0.198094	0.00117606	-0.0245203	0.691618	-0.01032	-0.0512336	0.542054
rs12653946	IRX4	cg00085370	5	883522529	33	5	1895829	13.1263	883504240	5	1877540	4.11e-11	3.55e-11	-7.8401	-0.467268	5.80766	883482660	1855960	0.00049353	0.000455271	-4.88665	-0.017266		chr5:1856773-1858444	N_Shore			NA	5:1908866-1908992			NA	0.719826	0.719826	-0.447732	3.96e-13	-0.45329	1.17e-12	-0.230834	8.37e-06	-0.238874	2.42e-05	-0.024078	0.719826	-0.0124137	-0.0348303	0.542054
rs12653946	IRX4	cg17650747	5	883522529	33	5	1895829	13.1263	883504240	5	1877540	4.11e-11	3.55e-11	-7.8401	-0.467268	6.98541	883500421	1873721	4.39e-05	4.05e-05	5.43275	0.0459818		chr5:1874907-1879032	N_Shore		DMR	NA				NA	0.0197618	0.0197618	-0.447732	3.96e-13	-0.408623	9.46e-11	0.346643	1.35e-06	0.27483	0.00036337	-0.112822	0.0197618	0.0873488	0.207167	0.542054
rs12653946	IRX4	cg18788994	5	883522529	33	5	1895829	13.1263	883504240	5	1877540	4.11e-11	3.55e-11	-7.8401	-0.467268	4.42768	883500661	1873961	0.00763253	0.00704084	4.17629	0.023035		chr5:1874907-1879032	N_Shore		DMR	NA				NA	0.132338	0.132338	-0.447732	3.96e-13	-0.42857	8.03e-12	0.210718	0.000226801	0.173378	0.00515752	-0.0909367	0.132338	0.042798	0.177206	0.542054
rs12653946	IRX4	cg25378916	5	883522529	33	5	1895829	13.1263	883504240	5	1877540	4.11e-11	3.55e-11	-7.8401	-0.467268	6.35104	883501713	1875013	0.000167157	0.000154199	-5.14434	-0.0266093		chr5:1874907-1879032	Island		DMR	TRUE	5:1927971-1928086			TRUE	0.996487	0.996487	-0.447732	3.96e-13	-0.447788	1.29e-12	-0.199492	0.000225223	-0.199595	0.000725776	-0.000281687	0.996487	-0.000125508	-0.000519159	0.542054
rs12653946	IRX4	cg09155145	5	883522529	33	5	1895829	13.1263	883504240	5	1877540	4.11e-11	3.55e-11	-7.8401	-0.467268	4.37388	883501888	1875188	0.00846098	0.00780507	-4.14661	-0.028751		chr5:1874907-1879032	Island		DMR	NA	5:1928144-1929069			TRUE	0.591627	0.648375	-0.447732	3.96e-13	-0.455149	6.96e-13	-0.22626	6.63e-05	-0.239468	0.000111608	-0.0327806	0.591627	-0.0165656	-0.0583717	0.542054
rs12653946	IRX4	cg17629929	5	883522529	33	5	1895829	13.1263	883504240	5	1877540	4.11e-11	3.55e-11	-7.8401	-0.467268	10.4635	883502248	1875548	3.3e-08	3.04e-08	-6.84239	-0.0567575		chr5:1874907-1879032	Island			NA	5:1928144-1929069			TRUE	0.377711	0.377711	-0.447732	3.96e-13	-0.429047	4.27e-11	-0.326024	1.85e-09	-0.305617	2.03e-07	0.0573123	0.377711	0.041733	0.0625924	0.542054
rs12653946	IRX4	cg14024788	5	883522529	33	5	1895829	13.1263	883504240	5	1877540	4.11e-11	3.55e-11	-7.8401	-0.467268	4.35112	883502311	1875611	0.00878054	0.00809986	-4.134	-0.0396454		chr5:1874907-1879032	Island			NA	5:1928144-1929069			NA	0.734355	0.734355	-0.447732	3.96e-13	-0.442098	4.65e-12	-0.282151	1.91e-06	-0.273474	2.27e-05	0.0199669	0.734355	0.0125827	0.0307552	0.542054
rs12653946	IRX4	cg23208176	5	883522529	33	5	1895829	13.1263	883504240	5	1877540	4.11e-11	3.55e-11	-7.8401	-0.467268	10.0368	883502868	1876168	7.67e-08	7.08e-08	-6.68168	-0.0649159		chr5:1874907-1879032	Island			TRUE	5:1929168-1929216	5:1876028-1876226	Unclassified_Cell_type_specific	TRUE	0.0717603	0.0717603	-0.447732	3.96e-13	-0.404798	6.38e-10	-0.446055	1.74e-11	-0.395635	2.84e-08	0.0962529	0.0717603	0.0958924	0.113035	0.542054
rs12653946	IRX4	cg21982950	5	883522529	33	5	1895829	13.1263	883504240	5	1877540	4.11e-11	3.55e-11	-7.8401	-0.467268	8.24498	883502900	1876200	3.42e-06	3.16e-06	-5.9725	-0.0395438		chr5:1874907-1879032	Island			TRUE	5:1929168-1929216	5:1876028-1876226	Unclassified_Cell_type_specific	TRUE	0.123451	0.123451	-0.447732	3.96e-13	-0.4168	9.87e-11	-0.330967	1.05e-08	-0.292907	2.74e-06	0.0934608	0.123451	0.0690869	0.114996	0.542054
rs12653946	IRX4	cg07961015	5	883522529	33	5	1895829	13.1263	883504240	5	1877540	4.11e-11	3.55e-11	-7.8401	-0.467268	5.49066	883502915	1876215	0.00095393	0.00087998	-4.73117	-0.0366771		chr5:1874907-1879032	Island			TRUE	5:1929168-1929216	5:1876028-1876226	Unclassified_Cell_type_specific	NA	0.0894717	0.0894717	-0.447732	3.96e-13	-0.41979	3.51e-11	-0.302506	2.22e-06	-0.255746	0.000214502	0.0923689	0.0894717	0.0624081	0.154575	0.542054
rs12653946	IRX4	cg14564616	5	883522529	33	5	1895829	13.1263	883504240	5	1877540	4.11e-11	3.55e-11	-7.8401	-0.467268	10.4141	883503037	1876337	3.61e-08	3.33e-08	-6.82392	-0.0654333		chr5:1874907-1879032	Island		DMR	TRUE	5:1929286-1930226			TRUE	0.0214892	0.0214892	-0.447732	3.96e-13	-0.396025	9.48e-10	-0.448115	1.77e-10	-0.379771	4.4e-07	0.115387	0.0214892	0.115486	0.152514	0.542054
rs12653946	IRX4	cg14451382	5	883522529	33	5	1895829	13.1263	883504240	5	1877540	4.11e-11	3.55e-11	-7.8401	-0.467268	9.97335	883503097	1876397	8.69e-08	8.02e-08	-6.65753	-0.0469939		chr5:1874907-1879032	Island		DMR	TRUE	5:1929286-1930226			TRUE	0.0824872	0.0824872	-0.447732	3.96e-13	-0.415575	7.79e-11	-0.381632	1.15e-07	-0.328051	2.42e-05	0.0842629	0.0824872	0.0718229	0.1404	0.542054
rs12653946	IRX4	cg04064644	5	883522529	33	5	1895829	13.1263	883504240	5	1877540	4.11e-11	3.55e-11	-7.8401	-0.467268	7.9121	883503419	1876719	6.65e-06	6.13e-06	-5.83364	-0.0372314		chr5:1874907-1879032	Island		DMR	TRUE	5:1929286-1930226			TRUE	0.112678	0.112678	-0.447732	3.96e-13	-0.419573	4.69e-11	-0.332315	3.61e-07	-0.287813	4.56e-05	0.0847358	0.112678	0.0628925	0.133916	0.542054
rs12653946	IRX4	cg18349911	5	883522529	33	5	1895829	13.1263	883504240	5	1877540	4.11e-11	3.55e-11	-7.8401	-0.467268	5.96323	883503835	1877135	0.000363632	0.000335442	-4.96153	-0.0301107		chr5:1874907-1879032	Island		DMR	NA	5:1929286-1930226	5:1876823-1877180	Unclassified_Cell_type_specific	NA	0.717396	0.717396	-0.447732	3.96e-13	-0.442127	3.73e-12	-0.248562	8.47e-06	-0.239821	8.08e-05	0.0225498	0.717396	0.0125187	0.0351669	0.542054
rs12653946	IRX4	cg17838420	5	883522529	33	5	1895829	13.1263	883504240	5	1877540	4.11e-11	3.55e-11	-7.8401	-0.467268	4.24634	883504606	1877906	0.0107141	0.0098835	-4.07556	-0.0116123	3'UTR	chr5:1874907-1879032	Island			NA	5:1930687-1932017			NA	0.844145	0.611705	-0.447732	3.96e-13	-0.441134	2.64e-12	-0.147187	0.000172737	-0.138539	0.00118523	0.0448283	0.611705	0.0147368	0.0587538	0.542054
rs12653946	IRX4	cg18172877	5	883522529	33	5	1895829	13.1263	883504240	5	1877540	4.11e-11	3.55e-11	-7.8401	-0.467268	3.74724	883505372	1878672	0.028187	0.0260019	-3.78718	-0.0163014	Body	chr5:1874907-1879032	Island			NA	5:1930687-1932017			NA	0.734398	0.112484	-0.447732	3.96e-13	-0.426336	1.12e-11	-0.217495	9.64e-05	-0.179122	0.003039	0.0983773	0.112484	0.0477887	0.17643	0.542054
rs12653946	IRX4	cg14823763	5	883522529	33	5	1895829	13.1263	883504240	5	1877540	4.11e-11	3.55e-11	-7.8401	-0.467268	28.9404	883511065	1884365	5.94e-26	5.48e-26	12.4255	0.120692	TSS1500	chr5:1881924-1887743	Island		DMR	NA	5:1936446-1937487	5:1883739-1884586	Unclassified_Cell_type_specific	NA	0.000130841	0.000183929	-0.447732	3.96e-13	-0.280671	7.23e-05	0.765536	3.56e-27	0.650177	4.96e-19	-0.218228	3.34e-05	0.373127	0.15069	0.542054
rs12653946	IRX4	cg06161964	5	883522529	33	5	1895829	13.1263	883504240	5	1877540	4.11e-11	3.55e-11	-7.8401	-0.467268	34.223	883511213	1884513	4.22e-31	3.9e-31	13.7965	0.135517		chr5:1881924-1887743	Island			NA		5:1883739-1884586	Unclassified_Cell_type_specific	NA	0.000317991	0.000317991	-0.447732	3.96e-13	-0.302192	2.3e-05	0.770425	3.39e-27	0.669384	1.57e-19	-0.188909	0.000317991	0.325061	0.13115	0.542054
rs12653946	IRX4	cg09672187	5	883522529	33	5	1895829	13.1263	883504240	5	1877540	4.11e-11	3.55e-11	-7.8401	-0.467268	35.2039	883512067	1885367	4.86e-32	4.48e-32	14.0463	0.139122		chr5:1881924-1887743	Island			NA		5:1885296-1885403	Unclassified_Cell_type_specific	NA	0.000420067	0.000303479	-0.447732	3.96e-13	-0.309991	9.96e-06	0.728684	8.32e-25	0.626957	1.72e-17	-0.189027	0.000301738	0.307642	0.139603	0.542054
rs12653946	IRX4	cg03587843	5	883522529	33	5	1895829	13.1263	883504240	5	1877540	4.11e-11	3.55e-11	-7.8401	-0.467268	27.0859	883512216	1885516	3.19e-24	2.94e-24	11.9311	0.0999865		chr5:1881924-1887743	Island			NA	5:1938467-1940936			NA	0.000370297	0.000295552	-0.447732	3.96e-13	-0.322398	2.49e-06	0.705839	2.63e-21	0.597233	1.43e-14	-0.177568	0.000295552	0.279932	0.153868	0.542054
rs12653946	IRX4	cg26195178	5	883522529	33	5	1895829	13.1263	883504240	5	1877540	4.11e-11	3.55e-11	-7.8401	-0.467268	31.2007	883512416	1885716	3.49e-28	3.22e-28	13.0181	0.149798		chr5:1881924-1887743	Island		DMR	NA	5:1938467-1940936			NA	0.000104948	0.000104948	-0.447732	3.96e-13	-0.31185	5.13e-06	0.694536	9.29e-22	0.581678	1.02e-14	-0.195645	0.000104948	0.30349	0.162494	0.542054
rs12653946	IRX4	cg11279838	5	883522529	33	5	1895829	13.1263	883504240	5	1877540	4.11e-11	3.55e-11	-7.8401	-0.467268	33.3075	883512478	1885778	3.19e-30	2.94e-30	13.5622	0.136687		chr5:1881924-1887743	Island		DMR	NA	5:1938467-1940936			NA	0.00010395	0.000255787	-0.447732	3.96e-13	-0.30327	1.26e-05	0.724666	5.87e-24	0.613776	1.53e-16	-0.19935	0.00010395	0.322652	0.153022	0.542054
rs12653946	IRX4	cg00626856	5	883522529	33	5	1895829	13.1263	883504240	5	1877540	4.11e-11	3.55e-11	-7.8401	-0.467268	36.8292	883512650	1885950	1.28e-33	1.18e-33	14.4576	0.163002		chr5:1881924-1887743	Island			NA	5:1938467-1940936			NA	0.00170697	0.00189253	-0.447732	3.96e-13	-0.320523	6.22e-06	0.784293	1.35e-25	0.687124	1.78e-18	-0.162196	0.00109416	0.284119	0.123894	0.542054
rs12653946	IRX4	cg14051264	5	883522529	33	5	1895829	13.1263	883504240	5	1877540	4.11e-11	3.55e-11	-7.8401	-0.467268	37.1817	883513009	1886309	6.39e-34	5.89e-34	14.5464	0.123132		chr5:1881924-1887743	Island			TRUE	5:1938467-1940936			NA	0.00384366	0.00116239	-0.447732	3.96e-13	-0.314409	1.28e-05	0.807196	9.22e-28	0.712759	2.42e-20	-0.165168	0.00116239	0.297775	0.116994	0.542054
rs12653946	IRX4	cg08569799	5	883522529	33	5	1895829	13.1263	883504240	5	1877540	4.11e-11	3.55e-11	-7.8401	-0.467268	5.85315	883513528	1886828	0.000453703	0.000418531	4.90865	0.0218073		chr5:1881924-1887743	Island			TRUE	5:1938467-1940936	5:1886468-1887006	Unclassified_Cell_type_specific	NA	0.720542	0.720542	-0.447732	3.96e-13	-0.441462	5.97e-12	0.233847	5.24e-07	0.226665	7.99e-06	-0.0268136	0.720542	0.0140045	0.0307094	0.542054
rs12653946	IRX4	cg03287574	5	883522529	33	5	1895829	13.1263	883504240	5	1877540	4.11e-11	3.55e-11	-7.8401	-0.467268	5.8707	883513656	1886956	0.000437557	0.000403637	4.91711	0.0430815		chr5:1881924-1887743	Island			TRUE	5:1938467-1940936	5:1886468-1887006	Unclassified_Cell_type_specific	NA	0.782529	0.782529	-0.447732	3.96e-13	-0.443031	4.62e-12	0.373538	1.06e-06	0.364429	1.24e-05	-0.0125862	0.782529	0.0105005	0.0243862	0.542054
rs12653946	IRX4	cg07565505	5	883522529	33	5	1895829	13.1263	883504240	5	1877540	4.11e-11	3.55e-11	-7.8401	-0.467268	5.96321	883514000	1887300	0.000363632	0.000335442	4.96152	0.0434759		chr5:1881924-1887743	Island		DMR	NA	5:1938467-1940936			NA	0.720061	0.619034	-0.447732	3.96e-13	-0.456641	9.52e-13	0.346714	3.07e-06	0.364303	7.13e-06	0.0256937	0.583608	-0.0198967	-0.0507304	0.542054
rs12653946	IRX4	cg05658487	5	883522529	33	5	1895829	13.1263	883504240	5	1877540	4.11e-11	3.55e-11	-7.8401	-0.467268	10.6141	883514283	1887583	2.36e-08	2.18e-08	6.89846	0.047276		chr5:1881924-1887743	Island		DMR	NA	5:1938467-1940936			NA	0.277433	0.277433	-0.447732	3.96e-13	-0.424289	7.18e-11	0.463169	9.38e-10	0.428164	1.74e-07	-0.0506158	0.277433	0.0523609	0.0755766	0.542054
rs12653946	IRX4	cg22472608	5	883522529	33	5	1895829	13.1263	883504240	5	1877540	4.11e-11	3.55e-11	-7.8401	-0.467268	21.971	883517894	1891194	2.77e-19	2.55e-19	-10.5185	-0.0669692		chr5:1881924-1887743	S_Shelf			NA		5:1891191-1891495	Unclassified_Cell_type_specific	NA	0.830377	0.830377	-0.447732	3.96e-13	-0.441025	1.88e-10	-0.435793	8.37e-18	-0.431306	3.96e-15	0.0153915	0.830377	0.014981	0.0102955	0.542054
rs12653946	IRX4	cg26894484	5	883522529	33	5	1895829	13.1263	883504240	5	1877540	4.11e-11	3.55e-11	-7.8401	-0.467268	6.17639	883538801	1912101	0.000237293	0.000218898	-5.06267	-0.0145131						NA	5:1964998-1965481			NA	0.957375	0.957375	-0.447732	3.96e-13	-0.447022	1.53e-12	-0.21058	0.000123637	-0.209306	0.000474253	0.00337434	0.957375	0.00158704	0.00605049	0.542054
rs12653946	IRX4	cg02742069	5	883522529	33	5	1895829	13.1263	883504240	5	1877540	4.11e-11	3.55e-11	-7.8401	-0.467268	3.45154	883538867	1912167	0.0481638	0.04443	-3.60755	-0.0106493						NA	5:1964998-1965481			NA	0.961337	0.983783	-0.447732	3.96e-13	-0.463784	1.15e-13	-0.157936	0.00485922	-0.198509	0.00118179	-0.101637	0.0970885	-0.035852	-0.256894	0.542054
rs12653946	IRX4	cg16146849	5	883522529	33	5	1895829	13.1263	883504240	5	1877540	4.11e-11	3.55e-11	-7.8401	-0.467268	3.50594	883549703	1923003	0.0437996	0.0404042	-3.64114	-0.0125439						NA	5:1975828-1976170			NA	0.831452	0.832083	-0.447732	3.96e-13	-0.45506	3.18e-13	-0.123736	0.0100778	-0.141157	0.00725731	-0.0592241	0.40741	-0.0163673	-0.140792	0.542054
rs12653946	IRX4	cg16373535	5	883522529	33	5	1895829	13.1263	883504240	5	1877540	4.11e-11	3.55e-11	-7.8401	-0.467268	3.75738	883549822	1923122	0.0277615	0.0256093	-3.79322	-0.0119819						NA	5:1975828-1976170			NA	0.697988	0.64861	-0.447732	3.96e-13	-0.452442	4.52e-13	-0.145999	0.00802105	-0.158435	0.00851223	-0.0322583	0.605571	-0.010519	-0.0851781	0.542054
rs12653946	IRX4	cg06505010	5	883522529	33	5	1895829	13.1263	883504240	5	1877540	4.11e-11	3.55e-11	-7.8401	-0.467268	5.29783	883550353	1923653	0.00137233	0.00126594	-4.63453	-0.0151163						NA	5:1976627-1976725			NA	0.955912	0.976756	-0.447732	3.96e-13	-0.46669	8.83e-14	-0.161839	0.00242641	-0.204101	0.000455423	-0.117142	0.0689515	-0.0423425	-0.261134	0.542054
rs12653946	IRX4	cg01072076	5	883522529	33	5	1895829	13.1263	883504240	5	1877540	4.11e-11	3.55e-11	-7.8401	-0.467268	12.3985	883557501	1930801	4.85e-10	4.47e-10	7.5397	0.0811545		chr5:1930754-1931986	Island		DMR	NA	5:1983755-1984940	5:1930744-1930871	NonGene_Associated_Cell_type_specific	TRUE	3.64e-05	9.11e-06	-0.447732	3.96e-13	-0.35196	1.92e-08	0.384348	5.34e-10	0.269275	2.87e-05	-0.249182	9.11e-06	0.213906	0.299399	0.542054
rs12653946	IRX4	cg11439596	5	883522529	33	5	1895829	13.1263	883504240	5	1877540	4.11e-11	3.55e-11	-7.8401	-0.467268	9.39448	883558076	1931376	3.07e-07	2.83e-07	6.43422	0.0741373		chr5:1930754-1931986	Island			NA	5:1983755-1984940	5:1931298-1931433	Unclassified_Cell_type_specific	TRUE	0.00203057	0.00203057	-0.447732	3.96e-13	-0.383817	1.61e-09	0.422319	3.11e-09	0.329133	1.37e-05	-0.151343	0.00203057	0.142753	0.220652	0.542054
rs12653946	IRX4	cg13143349	5	883522529	33	5	1895829	13.1263	883504240	5	1877540	4.11e-11	3.55e-11	-7.8401	-0.467268	5.90426	883558244	1931544	0.000408441	0.000376778	4.93325	0.0506514		chr5:1930754-1931986	Island		DMR	NA	5:1983755-1984940			NA	0.0207299	0.0187446	-0.447732	3.96e-13	-0.40788	1.04e-10	0.353237	1.06e-06	0.280214	0.000312576	-0.112821	0.0187446	0.0890101	0.206725	0.542054
rs12653946	IRX4	cg04849541	5	883522529	33	5	1895829	13.1263	883504240	5	1877540	4.11e-11	3.55e-11	-7.8401	-0.467268	8.4722	883558320	1931620	2.08e-06	1.92e-06	6.06588	0.0818857		chr5:1930754-1931986	Island		DMR	NA	5:1983755-1984940			TRUE	0.00175995	0.00167015	-0.447732	3.96e-13	-0.384266	1.37e-09	0.42343	7.22e-09	0.325848	2.74e-05	-0.149886	0.00167015	0.14175	0.230455	0.542054
rs12653946	IRX4	cg00483562	5	883522529	33	5	1895829	13.1263	883504240	5	1877540	4.11e-11	3.55e-11	-7.8401	-0.467268	16.3656	883558481	1931781	8.37e-14	7.72e-14	8.84808	0.109513		chr5:1930754-1931986	Island		DMR	NA	5:1983755-1984940			NA	0.00253968	0.00036601	-0.447732	3.96e-13	-0.357338	3.35e-08	0.51589	7.25e-13	0.40912	6.16e-08	-0.17522	0.00036601	0.201893	0.206964	0.542054
rs12653946	IRX4	cg00089823	5	883522529	33	5	1895829	13.1263	883504240	5	1877540	4.11e-11	3.55e-11	-7.8401	-0.467268	17.0614	883558798	1932098	1.87e-14	1.73e-14	9.06489	0.101326		chr5:1930754-1931986	S_Shore			NA				TRUE	2.79e-06	6.05e-06	-0.447732	3.96e-13	-0.306132	1.75e-06	0.560751	2.97e-15	0.413292	1.22e-08	-0.25252	3.72e-07	0.316262	0.262967	0.542054
rs12653946	IRX4	cg14566081	5	883522529	33	5	1895829	13.1263	883504240	5	1877540	4.11e-11	3.55e-11	-7.8401	-0.467268	5.40884	883564996	1938296	0.00110951	0.0010235	-4.69036	-0.01586						NA	5:1991206-1991297			NA	0.712851	0.712851	-0.447732	3.96e-13	-0.442565	2.74e-12	-0.272366	5.15e-05	-0.261623	0.000362082	0.0189699	0.712851	0.0115398	0.0394438	0.542054
rs12653946	IRX4	cg07779423	5	883522529	33	5	1895829	13.1263	883504240	5	1877540	4.11e-11	3.55e-11	-7.8401	-0.467268	6.63127	883575252	1948552	9.17e-05	8.46e-05	-5.27329	-0.0236596		chr5:1948994-1949227	N_Shore			NA				NA	0.650522	0.650522	-0.447732	3.96e-13	-0.440092	5.97e-12	-0.276054	1.33e-06	-0.264897	2.04e-05	0.0276776	0.650522	0.0170649	0.0404134	0.542054
rs12653946	IRX4	cg20707230	5	883522529	33	5	1895829	13.1263	883504240	5	1877540	4.11e-11	3.55e-11	-7.8401	-0.467268	7.69576	883577401	1950701	1.04e-05	9.56e-06	-5.74201	-0.019659		chr5:1950624-1950922	Island			NA	5:2003551-2004927			NA	0.977706	0.977706	-0.447732	3.96e-13	-0.447268	2.78e-12	-0.310086	1.86e-06	-0.309302	1.29e-05	0.00149838	0.977706	0.00103773	0.00252942	0.542054
rs12653946	IRX4	cg00327669	5	883522529	33	5	1895829	13.1263	883504240	5	1877540	4.11e-11	3.55e-11	-7.8401	-0.467268	4.55238	883577482	1950782	0.00609654	0.00562393	-4.24442	-0.0087037		chr5:1950624-1950922	Island			NA	5:2003551-2004927			NA	0.75986	0.697525	-0.447732	3.96e-13	-0.456849	5.51e-13	-0.260166	8.6e-05	-0.279443	0.000113431	-0.0350431	0.502715	-0.0203627	-0.0740948	0.542054
rs12653946	IRX4	cg22899392	5	883522529	33	5	1895829	13.1263	883504240	5	1877540	4.11e-11	3.55e-11	-7.8401	-0.467268	4.83636	883579641	1952941	0.003515	0.00324251	-4.39634	-0.0208008		chr5:1948994-1949227	S_Shelf			TRUE				NA	0.629701	0.629701	-0.447732	3.96e-13	-0.440317	4.37e-12	-0.238731	9.71e-06	-0.227472	0.000109319	0.0310603	0.629701	0.0165614	0.0471635	0.542054
rs12653946	IRX4	cg02005490	5	883522529	33	5	1895829	13.1263	883504240	5	1877540	4.11e-11	3.55e-11	-7.8401	-0.467268	4.3297	883586550	1959850	0.00915269	0.00844316	-4.12212	-0.0158969						NA	5:2012850-2012962			NA	0.887437	0.892851	-0.447732	3.96e-13	-0.461896	2e-13	-0.190258	0.000983635	-0.221606	0.000443393	-0.0744476	0.212438	-0.0316356	-0.164762	0.542054
rs12653946	IRX4	cg08285289	5	883522529	33	5	1895829	13.1263	883504240	5	1877540	4.11e-11	3.55e-11	-7.8401	-0.467268	7.36598	883589201	1962501	2.03e-05	1.87e-05	-5.6001	-0.0299535						NA	5:2015298-2015636			NA	0.966401	0.967737	-0.447732	3.96e-13	-0.475426	8.48e-14	-0.262878	8.95e-06	-0.308805	1.74e-06	-0.105348	0.0721945	-0.0618534	-0.17471	0.542054
rs12653946	IRX4	cg07278634	5	883522529	33	5	1895829	13.1263	883504240	5	1877540	4.11e-11	3.55e-11	-7.8401	-0.467268	13.0297	883589254	1962554	1.23e-10	1.13e-10	-7.75754	-0.0381051						NA	5:2015298-2015636			NA	0.669161	0.669161	-0.447732	3.96e-13	-0.438458	2.01e-11	-0.343516	7.91e-10	-0.333342	4.04e-08	0.0269991	0.669161	0.0207147	0.0296187	0.542054
rs12653946	IRX4	cg16210248	5	883522529	33	5	1895829	13.1263	883504240	5	1877540	4.11e-11	3.55e-11	-7.8401	-0.467268	4.62045	883600474	1973774	0.00530124	0.00489028	-4.28123	-0.0299166						NA	5:2026774-2026850			NA	0.00345082	0.00159785	-0.447732	3.96e-13	-0.409442	3.04e-11	-0.220578	0.000401771	-0.135639	0.0416545	0.173591	0.00159785	0.0855205	0.385075	0.542054
rs12653946	IRX4	cg05966371	5	883522529	33	5	1895829	13.1263	883504240	5	1877540	4.11e-11	3.55e-11	-7.8401	-0.467268	6.02067	883600713	1974013	0.000324733	0.000299559	-4.98894	-0.0448016						NA	5:2027013-2027132			NA	0.096651	0.096651	-0.447732	3.96e-13	-0.42531	1.22e-11	-0.266382	9.44e-05	-0.217263	0.00327614	0.0841726	0.096651	0.0500792	0.184393	0.542054
rs12653946	IRX4	cg18764814	5	883522529	33	5	1895829	13.1263	883504240	5	1877540	4.11e-11	3.55e-11	-7.8401	-0.467268	4.68151	883600831	1974131	0.00474103	0.00437349	-4.31404	-0.0342906						NA	5:2027013-2027132			NA	0.00966274	0.00966274	-0.447732	3.96e-13	-0.416142	1.94e-11	-0.217248	0.000383423	-0.148718	0.0237359	0.145409	0.00966274	0.0705552	0.315443	0.542054
rs12653946	IRX4	cg21029964	5	883522529	33	5	1895829	13.1263	883504240	5	1877540	4.11e-11	3.55e-11	-7.8401	-0.467268	8.83347	883610358	1983658	9.74e-07	8.98e-07	-6.21213	-0.0230484						TRUE	5:2036614-2036800			NA	0.419897	0.419897	-0.447732	3.96e-13	-0.433727	1.21e-11	-0.268258	6.55e-07	-0.249524	2.07e-05	0.0522088	0.419897	0.0312808	0.0698356	0.542054
rs12653946	IRX4	cg12039970	5	883522529	33	5	1895829	13.1263	883504240	5	1877540	4.11e-11	3.55e-11	-7.8401	-0.467268	3.64295	883632846	2006146	0.03424	0.0315857	-3.72464	-0.018406		chr5:2007315-2007879	N_Shore			NA				NA	0.701731	0.701731	-0.447732	3.96e-13	-0.443577	1.48e-12	-0.204943	0.00165414	-0.194059	0.00634818	0.0202761	0.701731	0.00928111	0.053109	0.542054
rs12653946	IRX4	cg04195425	5	883522529	33	5	1895829	13.1263	883504240	5	1877540	4.11e-11	3.55e-11	-7.8401	-0.467268	10.3529	883634311	2007611	4.1e-08	3.78e-08	-6.80098	-0.043429		chr5:2007315-2007879	Island			NA	5:2060226-2061518			NA	0.0298666	0.0298666	-0.447732	3.96e-13	-0.401212	4.89e-10	-0.389129	1.11e-09	-0.330216	1.44e-06	0.119549	0.0298666	0.103901	0.151396	0.542054
rs12653946	IRX4	cg12830271	5	883522529	33	5	1895829	13.1263	883504240	5	1877540	4.11e-11	3.55e-11	-7.8401	-0.467268	4.16631	883634391	2007691	0.01254	0.0115679	-4.03046	-0.0229523		chr5:2007315-2007879	Island			NA	5:2060226-2061518			NA	0.496849	0.496849	-0.447732	3.96e-13	-0.438619	3.62e-12	-0.231434	0.000107286	-0.213803	0.00102025	0.0393771	0.496849	0.0203541	0.0761807	0.542054
rs12653946	IRX4	cg12646804	5	883522529	33	5	1895829	13.1263	883504240	5	1877540	4.11e-11	3.55e-11	-7.8401	-0.467268	6.56584	883634888	2008188	0.000103957	9.59e-05	-5.2434	-0.033832		chr5:2008187-2008428	Island			NA	5:2060226-2061518			NA	0.760754	0.760754	-0.447732	3.96e-13	-0.442639	4.52e-12	-0.271339	1.62e-06	-0.263906	1.86e-05	0.0187698	0.760754	0.0113751	0.027393	0.542054
rs12653946	IRX4	cg02363766	5	883522529	33	5	1895829	13.1263	883504240	5	1877540	4.11e-11	3.55e-11	-7.8401	-0.467268	8.99044	883634970	2008270	7.15e-07	6.6e-07	-6.27487	-0.0455617		chr5:2008187-2008428	Island			NA	5:2060226-2061518			NA	0.311111	0.311111	-0.447732	3.96e-13	-0.429169	2.26e-11	-0.322982	1.61e-07	-0.296163	9.5e-06	0.057474	0.311111	0.0414602	0.0830348	0.542054
rs12653946	IRX4	cg00059399	5	883522529	33	5	1895829	13.1263	883504240	5	1877540	4.11e-11	3.55e-11	-7.8401	-0.467268	8.84586	883634972	2008272	9.63e-07	8.88e-07	-6.2171	-0.0306008		chr5:2008187-2008428	Island			NA	5:2060226-2061518			NA	0.290466	0.290466	-0.447732	3.96e-13	-0.42845	2.37e-11	-0.307148	1.82e-07	-0.28041	1.13e-05	0.0627783	0.290466	0.0430665	0.0870539	0.542054
rs12653946	IRX4	cg14977875	5	883522529	33	5	1895829	13.1263	883504240	5	1877540	4.11e-11	3.55e-11	-7.8401	-0.467268	3.80996	883635064	2008364	0.0251098	0.0231633	-3.82439	-0.0240726		chr5:2008187-2008428	Island			NA	5:2060226-2061518			NA	0.802812	0.802812	-0.447732	3.96e-13	-0.445061	1.25e-12	-0.169706	0.00192133	-0.163744	0.00612641	0.0157391	0.802812	0.00596568	0.03513	0.542054
rs12653946	IRX4	cg03225093	5	883522529	33	5	1895829	13.1263	883504240	5	1877540	4.11e-11	3.55e-11	-7.8401	-0.467268	10.796	883635413	2008713	1.63e-08	1.51e-08	-6.96572	-0.0320151		chr5:2007315-2007879	S_Shore			NA				NA	0.645314	0.680832	-0.447732	3.96e-13	-0.462757	1.23e-12	-0.262106	8.43e-09	-0.276543	2.56e-08	-0.0573221	0.458165	-0.0335569	-0.0550792	0.542054
rs12665339	HCG4P6	cg05119316	6	1093143192	40	6	30601232	3.46168	1092434328	6	29892368	0.0325663	0.0281493	-3.61927	-0.28783	3.46462	1092258095	29716135	0.0472325	0.0435709	-3.61565	-0.0310414	Body;Body	chr6:29716468-29717158	N_Shore			NA				NA	0.987871	0.987871	-0.286207	0.000552036	-0.286491	0.000758964	-0.222168	0.000103889	-0.222342	0.000143013	-0.00127917	0.987871	-0.000992957	-0.000782269	0.135919	Independence
rs12665339	HCG4P6	cg15070894	6	1093143192	40	6	30601232	3.46168	1092434328	6	29892368	0.0325663	0.0281493	-3.61927	-0.28783	3.77311	1092436122	29894162	0.026995	0.0249023	-3.80257	-0.0320509	TSS1500	chr6:29894140-29895117	Island			NA	6:30001657-30003167	6:29894087-29895332	Promoter_Associated	NA	0.404544	0.404544	-0.286207	0.000552036	-0.275097	0.00104298	-0.247106	0.00533671	-0.232257	0.0102314	0.0449608	0.404544	0.0388184	0.0600916	0.135919
rs12665339	HCG4P6	cg24838316	6	1093143192	40	6	30601232	3.46168	1092434328	6	29892368	0.0325663	0.0281493	-3.61927	-0.28783	3.43122	1092437220	29895260	0.0501191	0.0462338	-3.59494	-0.0280845		chr6:29894140-29895117	S_Shore			NA		6:29894087-29895332	Promoter_Associated	NA	0.715406	0.0152378	-0.286207	0.000552036	-0.247466	0.00298524	-0.236351	0.00126672	-0.19952	0.00696914	0.163911	0.011788	0.135359	0.155834	0.135919
rs12665339	HCG4P6	cg09841150	6	1093143192	40	6	30601232	3.46168	1092434328	6	29892368	0.0325663	0.0281493	-3.61927	-0.28783	4.80487	1092648909	30106949	0.00373289	0.00344351	-4.37971	-0.0463092	Body					NA				NA	0.0318376	0.0254871	-0.286207	0.000552036	-0.245153	0.00356186	-0.302745	0.000126804	-0.267635	0.000799236	0.135604	0.0254871	0.14344	0.11597	0.135919
rs12665339	HCG4P6	cg07873154	6	1093143192	40	6	30601232	3.46168	1092434328	6	29892368	0.0325663	0.0281493	-3.61927	-0.28783	7.95687	1092664504	30122544	6.08e-06	5.61e-06	5.85246	0.0646483	Body;Body					NA				TRUE	0.130962	0.104276	-0.286207	0.000552036	-0.252924	0.00290909	0.427169	2.12e-05	0.394729	0.000107875	-0.0779149	0.104276	0.116289	0.07594	0.135919
rs12665339	HCG4P6	cg24847621	6	1093143192	40	6	30601232	3.46168	1092434328	6	29892368	0.0325663	0.0281493	-3.61927	-0.28783	8.78609	1092664525	30122565	1.06e-06	9.77e-07	6.1931	0.0861178	Body;Body					NA				TRUE	0.11382	0.11382	-0.286207	0.000552036	-0.251591	0.00318812	0.467945	5.8e-06	0.435564	3.21e-05	-0.0739745	0.11382	0.120947	0.0691983	0.135919
rs12665339	HCG4P6	cg02703235	6	1093143192	40	6	30601232	3.46168	1092434328	6	29892368	0.0325663	0.0281493	-3.61927	-0.28783	3.54231	1092665158	30123198	0.0412508	0.0380529	3.66346	0.016489	Body;Body					NA				NA	0.867493	0.867493	-0.286207	0.000552036	-0.288805	0.00062727	0.278549	0.00117288	0.28142	0.00133074	0.00932718	0.867493	-0.00907762	-0.0103072	0.135919
rs12665339	HCG4P6	cg17451015	6	1093143192	40	6	30601232	3.46168	1092434328	6	29892368	0.0325663	0.0281493	-3.61927	-0.28783	3.72121	1092665186	30123226	0.0296278	0.027331	3.77165	0.0277167	Body;Body					NA				NA	0.742091	0.742091	-0.286207	0.000552036	-0.280952	0.00088159	0.279371	0.00087937	0.273833	0.00140548	-0.0188086	0.742091	0.0183594	0.0198241	0.135919
rs12665339	HCG4P6	cg25540824	6	1093143192	40	6	30601232	3.46168	1092434328	6	29892368	0.0325663	0.0281493	-3.61927	-0.28783	6.79779	1092681646	30139686	6.48e-05	5.97e-05	-5.34873	-0.0258501	Body	chr6:30139718-30140263	N_Shore			TRUE	6:30247613-30248242	6:30137754-30140152	Unclassified	NA	0.536588	0.536588	-0.286207	0.000552036	-0.271994	0.00156248	-0.441834	2.07e-06	-0.43042	5.76e-06	0.0321682	0.536588	0.0496599	0.0258332	0.135919
rs12665339	HCG4P6	cg00206463	6	1093143192	40	6	30601232	3.46168	1092434328	6	29892368	0.0325663	0.0281493	-3.61927	-0.28783	3.96894	1092721395	30179435	0.0185758	0.0171358	3.91742	0.0268213	5'UTR	chr6:30180933-30182187	N_Shore			NA				NA	0.198975	0.198975	-0.286207	0.000552036	-0.265001	0.00166573	0.286368	0.000578041	0.264993	0.00174493	-0.0740523	0.198975	0.074094	0.0746411	0.135919
rs12665339	HCG4P6	cg12792044	6	1093143192	40	6	30601232	3.46168	1092434328	6	29892368	0.0325663	0.0281493	-3.61927	-0.28783	3.53659	1092723197	30181237	0.0415669	0.0383445	-3.65995	-0.00929938	TSS200	chr6:30180933-30182187	Island			NA	6:30288913-30289616	6:30180872-30181439	Promoter_Associated	NA	0.284931	0.176793	-0.286207	0.000552036	-0.26548	0.00158386	-0.165582	0.00135648	-0.151604	0.00392776	0.125177	0.176793	0.0724197	0.084419	0.135919
rs12665339	HCG4P6	cg11409139	6	1093143192	40	6	30601232	3.46168	1092434328	6	29892368	0.0325663	0.0281493	-3.61927	-0.28783	4.35567	1092834441	30292481	0.00871108	0.00803578	4.13653	0.0343495	Body;Body	chr6:30294169-30295071	N_Shore			NA				NA	0.917788	0.917788	-0.286207	0.000552036	-0.284306	0.000823988	0.292916	0.000131095	0.291337	0.00019567	-0.00648882	0.917788	0.00664094	0.00539277	0.135919
rs12665339	HCG4P6	cg21740359	6	1093143192	40	6	30601232	3.46168	1092434328	6	29892368	0.0325663	0.0281493	-3.61927	-0.28783	3.4993	1092976284	30434324	0.0443946	0.0409531	3.63705	0.0119938		chr6:30434029-30434422	Island			NA	6:30542017-30542538	6:30433788-30434692	Unclassified	TRUE	0.92532	0.92532	-0.286207	0.000552036	-0.284801	0.000732569	0.273516	0.00176218	0.271872	0.0023384	-0.00513972	0.92532	0.00491182	0.00601262	0.135919
rs12665339	HCG4P6	cg09002049	6	1093143192	40	6	30601232	3.46168	1092434328	6	29892368	0.0325663	0.0281493	-3.61927	-0.28783	4.65617	1092976512	30434552	0.004982	0.00459579	4.30045	0.0261054		chr6:30434029-30434422	S_Shore			NA	6:30542017-30542538	6:30433788-30434692	Unclassified	TRUE	0.727049	0.727049	-0.286207	0.000552036	-0.280231	0.000937325	0.343651	0.000368554	0.336911	0.000625328	-0.017388	0.727049	0.020878	0.0196119	0.135919
rs12665339	HCG4P6	cg04017513	6	1093143192	40	6	30601232	3.46168	1092434328	6	29892368	0.0325663	0.0281493	-3.61927	-0.28783	3.71347	1093200854	30658894	0.0300998	0.0277664	3.76702	0.00364625	TSS200	chr6:30654392-30654934	S_Shelf			NA	6:30766485-30766986	6:30658345-30659291	Promoter_Associated	NA	0.119294	0.119294	-0.286207	0.000552036	-0.259749	0.00204744	0.331187	0.000398558	0.302085	0.00147285	-0.0798886	0.119294	0.092444	0.0878728	0.135919
rs12665339	HCG4P6	cg27154651	6	1093143192	40	6	30601232	3.46168	1092434328	6	29892368	0.0325663	0.0281493	-3.61927	-0.28783	10.6223	1093338169	30796209	2.35e-08	2.16e-08	-6.90151	-0.0568168						TRUE		6:30795706-30797155	Promoter_Associated	TRUE	0.745197	0.745197	-0.286207	0.000552036	-0.276349	0.00175033	-0.482523	6.58e-10	-0.47755	2.06e-09	0.0204293	0.745197	0.0344423	0.0103051	0.135919
rs12665339	HCG4P6	cg22028727	6	1093143192	40	6	30601232	3.46168	1092434328	6	29892368	0.0325663	0.0281493	-3.61927	-0.28783	8.13028	1093338203	30796243	4.29e-06	3.96e-06	-5.92494	-0.0303152						TRUE		6:30795706-30797155	Promoter_Associated	TRUE	0.615122	0.615122	-0.286207	0.000552036	-0.272784	0.00173298	-0.417592	4.39e-08	-0.41003	1.35e-07	0.0321438	0.615122	0.0468997	0.0181095	0.135919
rs12665339	HCG4P6	cg17633074	6	1093143192	40	6	30601232	3.46168	1092434328	6	29892368	0.0325663	0.0281493	-3.61927	-0.28783	3.40158	1093420824	30878864	0.0526504	0.0485688	-3.57648	-0.0238187	Body	chr6:30881533-30882296	N_Shelf			NA				NA	0.670641	0.643957	-0.286207	0.000552036	-0.294317	0.000494093	-0.239093	0.00107345	-0.246665	0.000957903	-0.0339199	0.605268	-0.0283361	-0.031673	0.135919
rs12665339	HCG4P6	cg26888012	6	1093143192	40	6	30601232	3.46168	1092434328	6	29892368	0.0325663	0.0281493	-3.61927	-0.28783	3.69994	1093633343	31091383	0.0306835	0.0283048	3.75892	0.0363435	5'UTR					NA				NA	0.932374	0.932374	-0.286207	0.000552036	-0.287549	0.000666404	0.264799	0.000985956	0.266166	0.00118929	0.00506717	0.932374	-0.00468815	-0.00516288	0.135919
rs12665339	HCG4P6	cg10409680	6	1093143192	40	6	30601232	3.46168	1092434328	6	29892368	0.0325663	0.0281493	-3.61927	-0.28783	3.70702	1093781280	31239320	0.0303679	0.0280137	3.76316	0.0325807	Body	chr6:31238852-31240120	Island			NA	6:31346870-31347980	6:31238958-31240545	Promoter_Associated	NA	0.59025	0.59025	-0.286207	0.000552036	-0.277374	0.00103093	0.337325	0.000635183	0.326677	0.00118675	-0.0261845	0.59025	0.0308612	0.0315658	0.135919
rs17599629	ARNT	cg18016565	1	150658287	2	1	150658287	3.56498	150782180	1	150782180	0.0272283	0.0235353	-3.68303	-0.202541	8.35138	150552671	150552671	2.72e-06	2.51e-06	-6.01637	-0.0526076	TSS1500;TSS1500	chr1:150551328-150552353	S_Shore			NA		1:150551318-150552854	Unclassified	NA	0.00675978	0.0613569	-0.204576	0.000362125	-0.132259	0.0208186	-0.426176	1.98e-06	-0.342846	9.66e-05	0.169687	3.91e-06	0.353495	0.19553	0.686038	SME
rs17599629	ARNT	cg07929029	1	150658287	2	1	150658287	3.56498	150782180	1	150782180	0.0272283	0.0235353	-3.68303	-0.202541	6.03505	150623203	150623203	0.000316937	0.000292368	-4.99579	-0.0242324	Body					NA				NA	0.0894448	0.0894448	-0.204576	0.000362125	-0.178508	0.00250835	-0.320482	4.36e-06	-0.296215	2.89e-05	0.0813385	0.0894448	0.127422	0.0757196	0.686038
rs17599629	ARNT	cg04414720	1	150658287	2	1	150658287	3.56498	150782180	1	150782180	0.0272283	0.0235353	-3.68303	-0.202541	9.58503	150670196	150670196	2.02e-07	1.86e-07	-6.50836	-0.032963	TSS1500					NA		1:150669485-150670222	Promoter_Associated	NA	0.000362125	0.204095	-0.204576	0.000362125	-0.0963838	0.0987649	-0.528696	1.88e-10	-0.445127	3.34e-08	0.204639	3.47e-07	0.528859	0.158067	0.686038
rs17599629	ARNT	cg09365446	1	150658287	2	1	150658287	3.56498	150782180	1	150782180	0.0272283	0.0235353	-3.68303	-0.202541	5.73019	150670422	150670422	0.000575806	0.000531169	-4.84903	-0.0425626	TSS1500					NA				NA	0.000362125	0.117363	-0.204576	0.000362125	-0.152514	0.0081865	-0.378776	1.66e-05	-0.313293	0.000347891	0.137448	0.000253587	0.254487	0.172879	0.686038
rs1894292	RASSF6	cg15525263	4	764821582	28	4	74349158	4.24312	764909690	4	74437266	0.00684934	0.00592036	-4.08141	-0.220287	3.84165	764921737	74449313	0.0238404	0.0219922	3.84308	0.0110053	Body;Body					TRUE				NA	0.964397	0.988349	-0.225287	6.3e-05	-0.244239	2.21e-05	0.231988	0.000207818	0.254785	7.22e-05	0.0816941	0.11607	-0.0841244	-0.0982675	0	Independence
rs1933488	RGS17	cg24028809	6	1215983039	50	6	153441079	26.7328	1215873991	6	153332031	1.53e-24	1.32e-24	-11.9987	-0.557937	13.6297	1215956061	153414101	3.2e-11	2.95e-11	-7.96083	-0.0556581	5'UTR					TRUE		6:153413946-153414218	Unclassified_Cell_type_specific	NA	0.00104456	2.41e-06	-0.559755	3.2e-27	-0.467518	5.69e-19	-0.454085	1.95e-12	-0.255612	0.000491275	0.203127	2.41e-06	0.164781	0.437084	0.368712	SEM
rs1933488	RGS17	cg06080941	6	1215983039	50	6	153441079	26.7328	1215873991	6	153332031	1.53e-24	1.32e-24	-11.9987	-0.557937	17.5199	1215990228	153448268	6.7e-15	6.18e-15	9.20605	0.0516226	5'UTR	chr6:153450992-153452792	N_Shelf			NA				NA	0.0175898	0.000518713	-0.559755	3.2e-27	-0.482929	7.6e-19	0.416578	5.34e-15	0.296126	1.51e-06	-0.184423	0.000518713	0.13725	0.289146	0.368712
rs1933488	RGS17	cg02006257	6	1215983039	50	6	153441079	26.7328	1215873991	6	153332031	1.53e-24	1.32e-24	-11.9987	-0.557937	3.48638	1215992959	153450999	0.0451643	0.0416631	3.62909	0.0109249	5'UTR	chr6:153450992-153452792	Island		DMR	NA	6:153492686-153493838			NA	0.135927	0.135927	-0.559755	3.2e-27	-0.543995	4.14e-25	0.271239	0.000117033	0.199505	0.0186139	-0.0581029	0.135927	0.0281547	0.264467	0.368712
rs1933488	RGS17	cg16716750	6	1215983039	50	6	153441079	26.7328	1215873991	6	153332031	1.53e-24	1.32e-24	-11.9987	-0.557937	4.95324	1215993211	153451251	0.0027194	0.00250859	4.45764	0.0211136	5'UTR	chr6:153450992-153452792	Island		DMR	NA	6:153492686-153493838			NA	0.0468548	0.0468548	-0.559755	3.2e-27	-0.531878	1.18e-23	0.359875	3.93e-07	0.264552	0.00178725	-0.0774633	0.0468548	0.0498023	0.264877	0.368712
rs1933488	RGS17	cg13800812	6	1215983039	50	6	153441079	26.7328	1215873991	6	153332031	1.53e-24	1.32e-24	-11.9987	-0.557937	4.05181	1215993772	153451812	0.0156987	0.0144817	3.9652	0.0136496	5'UTR	chr6:153450992-153452792	Island			NA	6:153492686-153493838			NA	0.186822	0.0781964	-0.559755	3.2e-27	-0.54285	2.98e-25	0.269481	0.000450533	0.176926	0.0555146	-0.0627325	0.0781964	0.0302011	0.343454	0.368712
rs1933488	RGS17	cg08029996	6	1215983039	50	6	153441079	26.7328	1215873991	6	153332031	1.53e-24	1.32e-24	-11.9987	-0.557937	3.88704	1215993829	153451869	0.0218946	0.0201973	3.86972	0.0074943	5'UTR	chr6:153450992-153452792	Island		DMR	NA	6:153492686-153493838			NA	0.0428774	0.00200114	-0.559755	3.2e-27	-0.528908	1.39e-24	0.221547	0.000247083	0.094563	0.187501	-0.139234	0.00200114	0.0551076	0.573169	0.368712
rs1933488	RGS17	cg24317255	6	1215983039	50	6	153441079	26.7328	1215873991	6	153332031	1.53e-24	1.32e-24	-11.9987	-0.557937	8.00542	1215994193	153452233	5.52e-06	5.09e-06	5.87282	0.0234324	5'UTR	chr6:153450992-153452792	Island			NA	6:153493926-153494563	6:153452124-153452677	Unclassified_Cell_type_specific	NA	0.134154	0.0512247	-0.559755	3.2e-27	-0.531502	1.63e-23	0.403915	1.67e-07	0.302324	0.00103105	-0.0699473	0.0512247	0.0504734	0.251516	0.368712
rs1933488	RGS17	cg01535733	6	1215983039	50	6	153441079	26.7328	1215873991	6	153332031	1.53e-24	1.32e-24	-11.9987	-0.557937	6.7312	1215994280	153452320	7.43e-05	6.86e-05	5.31866	0.0304518	5'UTR;1stExon	chr6:153450992-153452792	Island		DMR	NA	6:153493926-153494563	6:153452124-153452677	Unclassified_Cell_type_specific	NA	0.00113774	0.00113774	-0.559755	3.2e-27	-0.514013	8.76e-23	0.358765	3.21e-07	0.205254	0.0129581	-0.1275	0.00113774	0.0817188	0.427887	0.368712
rs1933488	RGS17	cg16924337	6	1215983039	50	6	153441079	26.7328	1215873991	6	153332031	1.53e-24	1.32e-24	-11.9987	-0.557937	12.3893	1215994684	153452724	4.87e-10	4.5e-10	7.5365	0.0549921	TSS1500	chr6:153450992-153452792	Island		DMR	NA	6:153493926-153494563			NA	0.00350065	0.00350065	-0.559755	3.2e-27	-0.499964	3.46e-20	0.489098	3.75e-13	0.359734	4.83e-06	-0.122249	0.00350065	0.106817	0.264495	0.368712
rs1933488	RGS17	cg17264670	6	1215983039	50	6	153441079	26.7328	1215873991	6	153332031	1.53e-24	1.32e-24	-11.9987	-0.557937	14.9882	1215994692	153452732	1.7e-12	1.57e-12	8.40891	0.0751046	TSS1500	chr6:153450992-153452792	Island		DMR	NA	6:153493926-153494563			NA	0.0195289	0.0195289	-0.559755	3.2e-27	-0.50611	9.02e-20	0.527786	8.64e-16	0.427753	2.69e-08	-0.101642	0.0195289	0.0958364	0.189532	0.368712
rs1933488	RGS17	cg19904233	6	1215983039	50	6	153441079	26.7328	1215873991	6	153332031	1.53e-24	1.32e-24	-11.9987	-0.557937	11.3909	1215994751	153452791	4.57e-09	4.22e-09	7.18259	0.0444611	TSS1500	chr6:153450992-153452792	Island		DMR	NA	6:153493926-153494563			NA	0.00223268	0.00118966	-0.559755	3.2e-27	-0.495371	3.83e-20	0.530596	1.5e-12	0.37053	2.21e-05	-0.121343	0.00118966	0.115022	0.301672	0.368712
rs1933488	RGS17	cg23651356	6	1215983039	50	6	153441079	26.7328	1215873991	6	153332031	1.53e-24	1.32e-24	-11.9987	-0.557937	12.3767	1215994914	153452954	4.94e-10	4.56e-10	7.53211	0.056874	TSS1500	chr6:153450992-153452792	S_Shore			NA				NA	0.000120077	3.32e-07	-0.559755	3.2e-27	-0.466124	2.38e-19	0.442687	2.9e-11	0.220781	0.00335995	-0.211506	3.32e-07	0.167271	0.501271	0.368712
rs1933488	RGS17	cg22867315	6	1215983039	50	6	153441079	26.7328	1215873991	6	153332031	1.53e-24	1.32e-24	-11.9987	-0.557937	15.4868	1216018375	153476415	5.62e-13	5.19e-13	-8.56953	-0.0469293						TRUE				NA	6.26e-05	2.89e-06	-0.559755	3.2e-27	-0.459851	4.97e-18	-0.485403	2.45e-14	-0.292485	5.02e-05	0.205818	2.89e-06	0.178479	0.397439	0.368712
rs1933488	RGS17	cg24312610	6	1215983039	50	6	153441079	26.7328	1215873991	6	153332031	1.53e-24	1.32e-24	-11.9987	-0.557937	15.7138	1216025966	153484006	3.41e-13	3.15e-13	-8.642	-0.0471072						TRUE				NA	5.27e-05	4.57e-09	-0.559755	3.2e-27	-0.427821	6.64e-17	-0.474155	4.11e-14	-0.220407	0.00132374	0.278251	2.4e-10	0.235699	0.535159	0.368712
rs1933488	RGS17	cg03661775	6	1215983039	50	6	153441079	26.7328	1215873991	6	153332031	1.53e-24	1.32e-24	-11.9987	-0.557937	4.63047	1216094396	153552436	0.00524009	0.00483387	4.28663	0.0188922						NA		6:153551965-153552714	Unclassified_Cell_type_specific	NA	0.02625	0.02625	-0.559755	3.2e-27	-0.532644	3.74e-24	0.307757	9.08e-06	0.203129	0.0141693	-0.0880929	0.02625	0.0484341	0.33997	0.368712
rs2277283	INCENP	cg01772980	11	1877816330	84	11	61908440	45.6171	1877799334	11	61891444	7.97e-43	6.89e-43	-17.054	-0.888186	4.06208	1877865585	61957695	0.0154725	0.0142731	3.97109	0.0310119	TSS200					NA				NA	0.164508	0.00316713	-0.88852	4.3e-44	-0.857398	1.63e-41	0.242111	0.000735573	0.042708	0.659896	-0.128545	0.00316713	0.0350268	0.823601	0	SEM
rs2277283	INCENP	cg23876832	11	1877816330	84	11	61908440	45.6171	1877799334	11	61891444	7.97e-43	6.89e-43	-17.054	-0.888186	3.51794	1878000629	62092739	0.0429946	0.0396616	-3.64852	-0.0291564						TRUE		11:62092010-62093059	Unclassified	TRUE	0.772095	0.729463	-0.88852	4.3e-44	-0.898474	1.43e-43	-0.243598	0.000807711	-0.308778	0.00212231	-0.0408622	0.344633	-0.0112028	-0.267573	0
rs2277283	INCENP	cg27033919	11	1877816330	84	11	61908440	45.6171	1877799334	11	61891444	7.97e-43	6.89e-43	-17.054	-0.888186	4.05803	1878530063	62622173	0.0155817	0.0143738	-3.96877	-0.00625836	TSS1500;TSS1500;TSS1500;TSS1500;TSS1500;TSS200;TSS1500;TSS1500;Body;TSS1500	chr11:62623359-62623877	N_Shore			NA				NA	0.659103	0.659103	-0.88852	4.3e-44	-0.893763	7.19e-43	-0.275613	0.000164427	-0.30616	0.00241893	-0.0190215	0.659103	-0.00590035	-0.110833	0
rs2292884	MLPH	cg14458575	2	487693847	17	2	238443226	5.57219	487645673	2	238395052	0.0004017	0.000347217	-4.7836	-0.27409	24.6	487631011	238380390	7.5e-22	6.92e-22	11.2548	0.0548693		chr2:238383664-238384382	N_Shelf			NA		2:238380358-238380423	Unclassified	TRUE	0.100993	0.102491	-0.261096	1.04e-05	-0.204622	0.00262254	0.771258	3.01e-21	0.739164	6.48e-19	-0.0732242	0.100993	0.216298	0.0416117	0.226049	SME
rs2292884	MLPH	cg03190769	2	487693847	17	2	238443226	5.57219	487645673	2	238395052	0.0004017	0.000347217	-4.7836	-0.27409	10.0975	487633341	238382720	6.89e-08	6.36e-08	-6.7047	-0.0292624		chr2:238383664-238384382	N_Shore			NA				NA	0.992576	0.992576	-0.261096	1.04e-05	-0.260902	3.35e-05	-0.478414	1.9e-09	-0.478227	6.16e-09	0.000406783	0.992576	0.000745361	0.000390486	0.226049
rs2292884	MLPH	cg16989719	2	487693847	17	2	238443226	5.57219	487645673	2	238395052	0.0004017	0.000347217	-4.7836	-0.27409	21.0658	487642731	238392110	2.15e-18	1.99e-18	-10.259	-0.0707046		chr2:238395061-238396241	N_Shelf			TRUE		2:238391638-238392348	Unclassified_Cell_type_specific	TRUE	0.962435	0.962435	-0.261096	1.04e-05	-0.259571	0.000122503	-0.634589	3.41e-19	-0.633779	4.06e-18	0.00240413	0.962435	0.0058432	0.00127603	0.226049
rs2292884	MLPH	cg17187163	2	487693847	17	2	238443226	5.57219	487645673	2	238395052	0.0004017	0.000347217	-4.7836	-0.27409	3.59196	487645628	238395007	0.0378455	0.0349116	3.69374	0.015026	TSS1500;TSS1500	chr2:238395061-238396241	N_Shore			NA				NA	0.524109	0.524109	-0.261096	1.04e-05	-0.255571	1.97e-05	0.196707	0.0106182	0.184037	0.0206782	-0.0280906	0.524109	0.0211631	0.0644093	0.226049
rs2292884	MLPH	cg03076319	2	487693847	17	2	238443226	5.57219	487645673	2	238395052	0.0004017	0.000347217	-4.7836	-0.27409	4.28825	487646385	238395764	0.00987266	0.00910731	4.09902	0.00453767	TSS200;TSS200	chr2:238395061-238396241	Island			NA	2:238059822-238060929			TRUE	0.698812	0.698812	-0.261096	1.04e-05	-0.255882	2.55e-05	0.312615	8.2e-05	0.304739	0.00020224	-0.0166787	0.698812	0.0199697	0.0251933	0.226049
rs2292884	MLPH	cg08992911	2	487693847	17	2	238443226	5.57219	487645673	2	238395052	0.0004017	0.000347217	-4.7836	-0.27409	5.80961	487646389	238395768	0.000493325	0.000455082	4.8876	0.00687049	TSS200;TSS200	chr2:238395061-238396241	Island			NA	2:238059822-238060929			TRUE	0.133404	0.133404	-0.261096	1.04e-05	-0.237934	9.39e-05	0.387104	6.78e-06	0.354191	6.11e-05	-0.0598339	0.133404	0.0887104	0.0850253	0.226049
rs2292884	MLPH	cg27051686	2	487693847	17	2	238443226	5.57219	487645673	2	238395052	0.0004017	0.000347217	-4.7836	-0.27409	6.08612	487649111	238398490	0.000284291	0.000262252	5.02004	0.0413738	5'UTR;5'UTR	chr2:238395061-238396241	S_Shelf			TRUE				TRUE	0.0103486	0.0588662	-0.261096	1.04e-05	-0.226477	0.000159115	0.283587	7.28e-05	0.236845	0.0011491	-0.122078	0.0103486	0.132594	0.164824	0.226049
rs2292884	MLPH	cg00285317	2	487693847	17	2	238443226	5.57219	487645673	2	238395052	0.0004017	0.000347217	-4.7836	-0.27409	5.80379	487656729	238406108	0.000495918	0.000457473	4.88478	0.0357223	Body;Body					TRUE				NA	0.00820797	0.0856983	-0.261096	1.04e-05	-0.22434	0.000185191	0.279595	4.44e-05	0.23349	0.000809659	-0.131462	0.00820797	0.140776	0.164898	0.226049
rs3096702	HLA-DQB1	cg03555881	6	1094734291	41	6	32192331	4.23571	1095169200	6	32627240	0.00684934	0.00592036	4.07723	0.256925	3.56966	1093817511	31275551	0.0393883	0.0363349	3.68016	0.0256779		chr6:31276241-31276526	N_Shore			TRUE				NA	0.953219	0.986206	0.274655	2.58e-05	0.297216	7.02e-06	0.174364	0.00202139	0.201346	0.000521396	-0.129391	0.0510735	-0.0821433	-0.154745	0.770762	SME
rs3096702	HLA-DQB1	cg27071793	6	1094734291	41	6	32192331	4.23571	1095169200	6	32627240	0.00684934	0.00592036	4.07723	0.256925	3.9959	1093817678	31275718	0.0176944	0.0163227	3.93301	0.0351046		chr6:31276241-31276526	N_Shore			TRUE	6:31383697-31384505	6:31275659-31276809	Promoter_Associated	NA	0.95432	0.954919	0.274655	2.58e-05	0.300343	7.04e-06	0.285431	0.000100486	0.316815	2.71e-05	-0.0899966	0.0794924	-0.0935275	-0.109954	0.770762
rs3096702	HLA-DQB1	cg27258561	6	1094734291	41	6	32192331	4.23571	1095169200	6	32627240	0.00684934	0.00592036	4.07723	0.256925	4.60612	1093817727	31275767	0.00544807	0.00502573	4.2735	0.0441833		chr6:31276241-31276526	N_Shore			TRUE	6:31383697-31384505	6:31275659-31276809	Promoter_Associated	NA	0.861648	0.932621	0.274655	2.58e-05	0.294153	1.08e-05	0.285042	0.000156497	0.310257	6.48e-05	-0.0684049	0.170992	-0.0709919	-0.088462	0.770762
rs3096702	HLA-DQB1	cg12076350	6	1094734291	41	6	32192331	4.23571	1095169200	6	32627240	0.00684934	0.00592036	4.07723	0.256925	4.27855	1093817751	31275791	0.0100707	0.00929004	4.0936	0.0382116		chr6:31276241-31276526	N_Shore			TRUE	6:31383697-31384505	6:31275659-31276809	Promoter_Associated	NA	0.974226	0.988772	0.274655	2.58e-05	0.302101	5.74e-06	0.276638	0.000232593	0.313024	5.06e-05	-0.0992119	0.0472587	-0.0999283	-0.13153	0.770762
rs3096702	HLA-DQB1	cg02446475	6	1094734291	41	6	32192331	4.23571	1095169200	6	32627240	0.00684934	0.00592036	4.07723	0.256925	3.8392	1093817767	31275807	0.0239241	0.0220695	3.84164	0.038866		chr6:31276241-31276526	N_Shore			TRUE	6:31383697-31384505	6:31275659-31276809	Promoter_Associated	NA	0.951371	0.967878	0.274655	2.58e-05	0.29721	8.11e-06	0.268709	0.000349935	0.299533	0.000107381	-0.0839382	0.0933395	-0.082121	-0.114712	0.770762
rs3096702	HLA-DQB1	cg17250082	6	1094734291	41	6	32192331	4.23571	1095169200	6	32627240	0.00684934	0.00592036	4.07723	0.256925	3.5681	1093817835	31275875	0.0393883	0.0363349	3.67921	0.0397073		chr6:31276241-31276526	N_Shore			TRUE	6:31383697-31384505	6:31275659-31276809	Promoter_Associated	NA	0.977732	0.985813	0.274655	2.58e-05	0.302099	5.63e-06	0.284602	0.000292771	0.323293	6.22e-05	-0.0964288	0.0436789	-0.0999212	-0.135946	0.770762
rs3096702	HLA-DQB1	cg15343510	6	1094734291	41	6	32192331	4.23571	1095169200	6	32627240	0.00684934	0.00592036	4.07723	0.256925	6.59469	1094124245	31582285	9.82e-05	9.06e-05	5.2566	0.0216888	TSS1500;TSS1500					NA				NA	0.70185	0.760239	0.274655	2.58e-05	0.286469	2.31e-05	0.325104	4.56e-06	0.336822	4.12e-06	-0.0363389	0.496881	-0.0430137	-0.0360435	0.770762
rs3096702	HLA-DQB1	cg02072940	6	1094734291	41	6	32192331	4.23571	1095169200	6	32627240	0.00684934	0.00592036	4.07723	0.256925	3.55118	1094198086	31656126	0.040492	0.037353	3.66888	0.00919819	Body					NA				NA	0.824985	0.824985	0.274655	2.58e-05	0.277777	3.3e-05	0.214293	0.000181936	0.217392	0.000231944	-0.0145698	0.824985	-0.0113678	-0.0144587	0.770762
rs3096702	HLA-DQB1	cg14294076	6	1094734291	41	6	32192331	4.23571	1095169200	6	32627240	0.00684934	0.00592036	4.07723	0.256925	3.8024	1094239266	31697306	0.0254445	0.023472	-3.81992	-0.00393384	5'UTR	chr6:31695894-31698245	Island			NA	6:31805255-31806224	6:31696696-31698363	Promoter_Associated	NA	0.729273	0.729273	0.274655	2.58e-05	0.280185	3.16e-05	-0.318146	2.42e-05	-0.324507	2.97e-05	0.0173816	0.729273	-0.020134	-0.0199931	0.770762
rs3096702	HLA-DQB1	cg10709727	6	1094734291	41	6	32192331	4.23571	1095169200	6	32627240	0.00684934	0.00592036	4.07723	0.256925	3.83666	1094240105	31698145	0.0240134	0.0221518	3.84014	0.00596219	TSS200	chr6:31695894-31698245	Island	high-CpG:31805554-31806443		NA	6:31805255-31806224	6:31696696-31698363	Promoter_Associated	NA	0.10868	0.0998302	0.274655	2.58e-05	0.253895	0.00012427	0.250502	0.000781199	0.220469	0.00390689	0.0828744	0.0998302	0.0755864	0.11989	0.770762
rs3096702	HLA-DQB1	cg06431527	6	1094734291	41	6	32192331	4.23571	1095169200	6	32627240	0.00684934	0.00592036	4.07723	0.256925	5.76419	1094700473	32158513	0.000538886	0.000497111	-4.86557	-0.0168352	TSS1500					NA				NA	0.093735	0.093735	0.274655	2.58e-05	0.24509	0.000266844	-0.335708	3.21e-06	-0.3064	3.27e-05	-0.0880686	0.093735	0.107645	0.087302	0.770762
rs3096702	HLA-DQB1	cg01220720	6	1094734291	41	6	32192331	4.23571	1095169200	6	32627240	0.00684934	0.00592036	4.07723	0.256925	4.44773	1094708980	32167020	0.00734619	0.0067767	-4.1873	-0.00906097	Body	chr6:32163292-32164383	S_Shelf			NA				NA	0.98224	0.98224	0.274655	2.58e-05	0.274962	3.87e-05	-0.129459	0.000256765	-0.129652	0.000385128	0.00236981	0.98224	-0.00111701	-0.00149114	0.770762
rs3096702	HLA-DQB1	cg09018483	6	1094734291	41	6	32192331	4.23571	1095169200	6	32627240	0.00684934	0.00592036	4.07723	0.256925	3.59937	1094733456	32191496	0.0372762	0.0343865	-3.69825	-0.0155588	Body					TRUE				NA	0.94079	0.94079	0.274655	2.58e-05	0.273866	3.55e-05	-0.113892	0.00463178	-0.113157	0.00637561	-0.00693129	0.94079	0.00287421	0.00645213	0.770762
rs3096702	HLA-DQB1	cg14700707	6	1094734291	41	6	32192331	4.23571	1095169200	6	32627240	0.00684934	0.00592036	4.07723	0.256925	6.95862	1094733800	32191840	4.59e-05	4.24e-05	-5.42081	-0.0232458	1stExon;5'UTR					TRUE				NA	0.986614	0.986614	0.274655	2.58e-05	0.274363	5e-05	-0.198965	4.58e-06	-0.198788	8.9e-06	-0.0014666	0.986614	0.00106243	0.00089064	0.770762
rs3096702	HLA-DQB1	cg12672189	6	1094734291	41	6	32192331	4.23571	1095169200	6	32627240	0.00684934	0.00592036	4.07723	0.256925	4.82175	1094969828	32427868	0.00361471	0.00333449	-4.38863	-0.0524526						NA	6:32535695-32535930			NA	0.99949	0.999444	0.274655	2.58e-05	0.315401	1.94e-06	-0.289979	0.000183208	-0.344748	1.34e-05	0.140512	0.00364091	-0.148352	-0.188869	0.770762
rs3096702	HLA-DQB1	cg00119778	6	1094734291	41	6	32192331	4.23571	1095169200	6	32627240	0.00684934	0.00592036	4.07723	0.256925	7.2169	1095008407	32466447	2.69e-05	2.48e-05	-5.53501	-0.0537014						NA				NA	0.0917983	0.0917983	0.274655	2.58e-05	0.243758	0.000298564	-0.354894	1.36e-06	-0.324894	1.53e-05	-0.0870589	0.0917983	0.112493	0.0845322	0.770762
rs3096702	HLA-DQB1	cg10466124	6	1094734291	41	6	32192331	4.23571	1095169200	6	32627240	0.00684934	0.00592036	4.07723	0.256925	8.02187	1095040245	32498285	5.35e-06	4.94e-06	-5.87971	-0.0309403	TSS1500					NA				TRUE	0.277917	0.277917	0.274655	2.58e-05	0.254221	0.000176415	-0.357111	7.31e-07	-0.338154	4.92e-06	-0.0572202	0.277917	0.0743986	0.0530831	0.770762
rs3096702	HLA-DQB1	cg07984380	6	1094734291	41	6	32192331	4.23571	1095169200	6	32627240	0.00684934	0.00592036	4.07723	0.256925	7.89665	1095088979	32547019	6.84e-06	6.31e-06	-5.82713	-0.0898187	Body					NA				NA	0.0620552	0.0111152	0.274655	2.58e-05	0.243013	0.000215015	-0.241154	0.000869635	-0.196281	0.00772298	-0.13121	0.0111152	0.115206	0.186074	0.770762
rs3096702	HLA-DQB1	cg08269402	6	1094734291	41	6	32192331	4.23571	1095169200	6	32627240	0.00684934	0.00592036	4.07723	0.256925	6.21114	1095091591	32549631	0.000221977	0.000204769	5.079	0.0675319	Body	chr6:32551851-32552331	N_Shelf			NA				NA	0.186502	0.186502	0.274655	2.58e-05	0.256375	0.000116206	0.2932	0.000237757	0.267435	0.00109086	0.0623448	0.186502	0.0665544	0.0878753	0.770762
rs3096702	HLA-DQB1	cg11404906	6	1094734291	41	6	32192331	4.23571	1095169200	6	32627240	0.00684934	0.00592036	4.07723	0.256925	3.84433	1095093709	32551749	0.0237445	0.0219037	3.84466	0.0455091	Body	chr6:32551851-32552331	N_Shore			NA				NA	0.285114	0.285114	0.274655	2.58e-05	0.259149	0.00010334	0.281925	0.000119749	0.262783	0.000484606	0.0550011	0.285114	0.0564569	0.0678948	0.770762
rs3096702	HLA-DQB1	cg05383619	6	1094734291	41	6	32192331	4.23571	1095169200	6	32627240	0.00684934	0.00592036	4.07723	0.256925	4.40968	1095095880	32553920	0.00789245	0.00728061	-4.16638	-0.0461858	Body	chr6:32551851-32552331	S_Shore			NA				NA	0.751229	0.751229	0.274655	2.58e-05	0.270684	4.73e-05	-0.255839	0.000871516	-0.249862	0.00160831	-0.0155217	0.751229	0.0144584	0.0233609	0.770762
rs3096702	HLA-DQB1	cg21588215	6	1094734291	41	6	32192331	4.23571	1095169200	6	32627240	0.00684934	0.00592036	4.07723	0.256925	5.54799	1095174897	32632937	0.000862188	0.000795349	4.75959	0.0458476	Body	chr6:32632158-32633027	Island		DMR	NA	6:32740137-32741093	6:32632265-32632973	Unclassified	NA	0.215633	0.215633	0.274655	2.58e-05	0.256533	0.000120475	0.282468	0.000103909	0.260462	0.000490526	0.0641572	0.215633	0.0659823	0.0779048	0.770762
rs3096702	HLA-DQB1	cg15752756	6	1094734291	41	6	32192331	4.23571	1095169200	6	32627240	0.00684934	0.00592036	4.07723	0.256925	3.69441	1095176441	32634481	0.0310156	0.0286112	3.7556	0.0257452	TSS200	chr6:32632158-32633027	S_Shore	low-CpG:32742410-32742475		NA		6:32634123-32634701	Unclassified	TRUE	0.000240533	0.00344105	0.274655	2.58e-05	0.203536	0.00139464	0.282732	0.000160121	0.191223	0.00928749	0.251541	3.34e-07	0.258938	0.323658	0.770762
rs3096702	HLA-DQB1	cg13249850	6	1094734291	41	6	32192331	4.23571	1095169200	6	32627240	0.00684934	0.00592036	4.07723	0.256925	4.54831	1095176468	32634508	0.00613675	0.00566102	-4.24221	-0.00866076	TSS200	chr6:32632158-32633027	S_Shore			NA		6:32634123-32634701	Unclassified	TRUE	0.77047	0.77047	0.274655	2.58e-05	0.269337	7.16e-05	-0.332835	1.62e-06	-0.327918	4.5e-06	-0.0159783	0.77047	0.019363	0.014775	0.770762
rs3096702	HLA-DQB1	cg07180897	6	1094734291	41	6	32192331	4.23571	1095169200	6	32627240	0.00684934	0.00592036	4.07723	0.256925	7.12849	1095271090	32729130	3.26e-05	3.01e-05	-5.49613	-0.0403639	Body	chr6:32729342-32729877	N_Shore			NA	6:32836929-32837855			NA	2.58e-05	0.273667	0.274655	2.58e-05	0.0876001	0.1193	-0.355133	2.64e-07	-0.195906	0.000822937	-0.526717	2.19e-25	0.681054	0.44836	0.770762
rs3096702	HLA-DQB1	cg09713850	6	1094734291	41	6	32192331	4.23571	1095169200	6	32627240	0.00684934	0.00592036	4.07723	0.256925	3.84728	1095463751	32921791	0.0236341	0.0218019	3.84639	0.0223693	TSS1500					TRUE				NA	0.0200524	0.00196835	0.274655	2.58e-05	0.236517	0.000290488	0.209684	0.000961711	0.161838	0.0117621	0.181882	0.00196835	0.138857	0.228183	0.770762
rs3096702	HLA-DQB1	cg22798756	6	1094734291	41	6	32192331	4.23571	1095169200	6	32627240	0.00684934	0.00592036	4.07723	0.256925	3.441	1095480255	32938295	0.0491748	0.0453627	-3.60101	-0.00814258	TSS1500;5'UTR	chr6:32939275-32940954	N_Shore			NA	6:33046113-33046290	6:32938253-32938873	Promoter_Associated	NA	0.563347	0.563347	0.274655	2.58e-05	0.266327	6.79e-05	-0.228464	0.000133678	-0.220011	0.00035404	-0.0364534	0.563347	0.0303227	0.0369974	0.770762
rs3096702	HLA-DRB5	cg03555881	6	1094734291	41	6	32192331	5.67431	1095027113	6	32485153	0.000349283	0.00030191	-4.83416	-0.330066	3.56966	1093817511	31275551	0.0393883	0.0363349	3.68016	0.0256779		chr6:31276241-31276526	N_Shore			TRUE				NA	0.766003	0.760577	-0.357049	4.62e-07	-0.366067	3.76e-07	0.174364	0.00202139	0.18643	0.00158154	0.051721	0.470657	-0.0252578	-0.0691993	0.813131	SEM
rs3096702	HLA-DRB5	cg27071793	6	1094734291	41	6	32192331	5.67431	1095027113	6	32485153	0.000349283	0.00030191	-4.83416	-0.330066	3.9959	1093817678	31275718	0.0176944	0.0163227	3.93301	0.0351046		chr6:31276241-31276526	N_Shore			TRUE	6:31383697-31384505	6:31275659-31276809	Promoter_Associated	NA	0.612245	0.612245	-0.357049	4.62e-07	-0.349026	1.52e-06	0.285431	0.000100486	0.274465	0.000335321	-0.0281074	0.612245	0.0224695	0.0384172	0.813131
rs3096702	HLA-DRB5	cg27258561	6	1094734291	41	6	32192331	5.67431	1095027113	6	32485153	0.000349283	0.00030191	-4.83416	-0.330066	4.60612	1093817727	31275767	0.00544807	0.00502573	4.2735	0.0441833		chr6:31276241-31276526	N_Shore			TRUE	6:31383697-31384505	6:31275659-31276809	Promoter_Associated	NA	0.523322	0.523322	-0.357049	4.62e-07	-0.347238	1.65e-06	0.285042	0.000156497	0.270848	0.000568891	-0.0344193	0.523322	0.0274779	0.0497957	0.813131
rs3096702	HLA-DRB5	cg12076350	6	1094734291	41	6	32192331	5.67431	1095027113	6	32485153	0.000349283	0.00030191	-4.83416	-0.330066	4.27855	1093817751	31275791	0.0100707	0.00929004	4.0936	0.0382116		chr6:31276241-31276526	N_Shore			TRUE	6:31383697-31384505	6:31275659-31276809	Promoter_Associated	NA	0.788832	0.788832	-0.357049	4.62e-07	-0.353042	1.1e-06	0.276638	0.000232593	0.270695	0.000558946	-0.0144845	0.788832	0.0112224	0.0214825	0.813131
rs3096702	HLA-DRB5	cg02446475	6	1094734291	41	6	32192331	5.67431	1095027113	6	32485153	0.000349283	0.00030191	-4.83416	-0.330066	3.8392	1093817767	31275807	0.0239241	0.0220695	3.84164	0.038866		chr6:31276241-31276526	N_Shore			TRUE	6:31383697-31384505	6:31275659-31276809	Promoter_Associated	NA	0.59389	0.59389	-0.357049	4.62e-07	-0.349307	1.36e-06	0.268709	0.000349935	0.256872	0.00104959	-0.0288129	0.59389	0.0216841	0.044051	0.813131
rs3096702	HLA-DRB5	cg17250082	6	1094734291	41	6	32192331	5.67431	1095027113	6	32485153	0.000349283	0.00030191	-4.83416	-0.330066	3.5681	1093817835	31275875	0.0393883	0.0363349	3.67921	0.0397073		chr6:31276241-31276526	N_Shore			TRUE	6:31383697-31384505	6:31275659-31276809	Promoter_Associated	NA	0.541571	0.541571	-0.357049	4.62e-07	-0.348069	1.5e-06	0.284602	0.000292771	0.270438	0.000964979	-0.0315549	0.541571	0.0251522	0.0497677	0.813131
rs3096702	HLA-DRB5	cg15343510	6	1094734291	41	6	32192331	5.67431	1095027113	6	32485153	0.000349283	0.00030191	-4.83416	-0.330066	6.59469	1094124245	31582285	9.82e-05	9.06e-05	5.2566	0.0216888	TSS1500;TSS1500					NA				NA	0.000217411	7.69e-05	-0.357049	4.62e-07	-0.273126	0.000103406	0.325104	4.56e-06	0.231981	0.00108055	-0.258143	5.27e-06	0.235047	0.286441	0.813131
rs3096702	HLA-DRB5	cg02072940	6	1094734291	41	6	32192331	5.67431	1095027113	6	32485153	0.000349283	0.00030191	-4.83416	-0.330066	3.55118	1094198086	31656126	0.040492	0.037353	3.66888	0.00919819	Body					NA				NA	0.754121	0.754121	-0.357049	4.62e-07	-0.361816	6.2e-07	0.214293	0.000181936	0.219585	0.000241246	0.0222443	0.754121	-0.0133506	-0.0246952	0.813131
rs3096702	HLA-DRB5	cg14294076	6	1094734291	41	6	32192331	5.67431	1095027113	6	32485153	0.000349283	0.00030191	-4.83416	-0.330066	3.8024	1094239266	31697306	0.0254445	0.023472	-3.81992	-0.00393384	5'UTR	chr6:31695894-31698245	Island			NA	6:31805255-31806224	6:31696696-31698363	Promoter_Associated	NA	0.972766	0.972766	-0.357049	4.62e-07	-0.356461	1.04e-06	-0.318146	2.42e-05	-0.317389	5.46e-05	0.00184847	0.972766	0.00164706	0.00237859	0.813131
rs3096702	HLA-DRB5	cg10709727	6	1094734291	41	6	32192331	5.67431	1095027113	6	32485153	0.000349283	0.00030191	-4.83416	-0.330066	3.83666	1094240105	31698145	0.0240134	0.0221518	3.84014	0.00596219	TSS200	chr6:31695894-31698245	Island	high-CpG:31805554-31806443		NA	6:31805255-31806224	6:31696696-31698363	Promoter_Associated	NA	0.393803	0.393803	-0.357049	4.62e-07	-0.345434	1.64e-06	0.250502	0.000781199	0.231703	0.00286066	-0.0463687	0.393803	0.0325318	0.0750425	0.813131
rs3096702	HLA-DRB5	cg06431527	6	1094734291	41	6	32192331	5.67431	1095027113	6	32485153	0.000349283	0.00030191	-4.83416	-0.330066	5.76419	1094700473	32158513	0.000538886	0.000497111	-4.86557	-0.0168352	TSS1500					NA				NA	0.0274253	0.0274253	-0.357049	4.62e-07	-0.315184	1.4e-05	-0.335708	3.21e-06	-0.28928	9.94e-05	0.124708	0.0274253	0.117254	0.138299	0.813131
rs3096702	HLA-DRB5	cg01220720	6	1094734291	41	6	32192331	5.67431	1095027113	6	32485153	0.000349283	0.00030191	-4.83416	-0.330066	4.44773	1094708980	32167020	0.00734619	0.0067767	-4.1873	-0.00906097	Body	chr6:32163292-32164383	S_Shelf			NA				NA	0.779406	0.487037	-0.357049	4.62e-07	-0.346727	1.64e-06	-0.129459	0.000256765	-0.122193	0.000932329	0.0797294	0.487037	0.0289083	0.0561233	0.813131
rs3096702	HLA-DRB5	cg09018483	6	1094734291	41	6	32192331	5.67431	1095027113	6	32485153	0.000349283	0.00030191	-4.83416	-0.330066	3.59937	1094733456	32191496	0.0372762	0.0343865	-3.69825	-0.0155588	Body					TRUE				NA	0.646395	0.65103	-0.357049	4.62e-07	-0.362304	4.64e-07	-0.113892	0.00463178	-0.119364	0.00451123	-0.0461417	0.646395	-0.0147183	-0.048051	0.813131
rs3096702	HLA-DRB5	cg14700707	6	1094734291	41	6	32192331	5.67431	1095027113	6	32485153	0.000349283	0.00030191	-4.83416	-0.330066	6.95862	1094733800	32191840	4.59e-05	4.24e-05	-5.42081	-0.0232458	1stExon;5'UTR					TRUE				NA	0.866128	0.866128	-0.357049	4.62e-07	-0.353889	1.4e-06	-0.198965	4.58e-06	-0.196818	1.39e-05	0.0158844	0.866128	0.00885153	0.0107915	0.813131
rs3096702	HLA-DRB5	cg12672189	6	1094734291	41	6	32192331	5.67431	1095027113	6	32485153	0.000349283	0.00030191	-4.83416	-0.330066	4.82175	1094969828	32427868	0.00361471	0.00333449	-4.38863	-0.0524526						NA	6:32535695-32535930			NA	0.00977801	0.0072143	-0.357049	4.62e-07	-0.316421	9.35e-06	-0.289979	0.000183208	-0.228886	0.00406098	0.140106	0.0072143	0.113788	0.21068	0.813131
rs3096702	HLA-DRB5	cg00119778	6	1094734291	41	6	32192331	5.67431	1095027113	6	32485153	0.000349283	0.00030191	-4.83416	-0.330066	7.2169	1095008407	32466447	2.69e-05	2.48e-05	-5.53501	-0.0537014						NA				NA	0.0869893	0.0977676	-0.357049	4.62e-07	-0.0748491	0.0664996	-0.354894	1.36e-06	-0.048355	0.254733	0.795166	2.95e-76	0.790368	0.863748	0.813131
rs3096702	HLA-DRB5	cg10466124	6	1094734291	41	6	32192331	5.67431	1095027113	6	32485153	0.000349283	0.00030191	-4.83416	-0.330066	8.02187	1095040245	32498285	5.35e-06	4.94e-06	-5.87971	-0.0309403	TSS1500					NA				TRUE	0.0615802	0.0113273	-0.357049	4.62e-07	-0.104237	0.0382132	-0.357111	7.31e-07	-0.094735	0.0646829	0.707936	1.9e-49	0.708058	0.734718	0.813131
rs3096702	HLA-DRB5	cg07984380	6	1094734291	41	6	32192331	5.67431	1095027113	6	32485153	0.000349283	0.00030191	-4.83416	-0.330066	7.89665	1095088979	32547019	6.84e-06	6.31e-06	-5.82713	-0.0898187	Body					NA				NA	0.506384	0.000869635	-0.357049	4.62e-07	-0.206066	0.000157216	-0.241154	0.000869635	-0.00162084	0.977362	0.626086	3.97e-37	0.422863	0.993279	0.813131
rs3096702	HLA-DRB5	cg08269402	6	1094734291	41	6	32192331	5.67431	1095027113	6	32485153	0.000349283	0.00030191	-4.83416	-0.330066	6.21114	1095091591	32549631	0.000221977	0.000204769	5.079	0.0675319	Body	chr6:32551851-32552331	N_Shelf			NA				NA	0.999997	0.999999	-0.357049	4.62e-07	-0.424275	1.95e-09	0.2932	0.000237757	0.399203	8.92e-07	0.229282	4.66e-06	-0.18828	-0.36154	0.813131
rs3096702	HLA-DRB5	cg11404906	6	1094734291	41	6	32192331	5.67431	1095027113	6	32485153	0.000349283	0.00030191	-4.83416	-0.330066	3.84433	1095093709	32551749	0.0237445	0.0219037	3.84466	0.0455091	Body	chr6:32551851-32552331	N_Shore			NA				NA	0.152932	0.000758255	-0.357049	4.62e-07	-0.17836	0.0009264	0.281925	0.000119749	0.0351594	0.535453	-0.633819	3.52e-39	0.500461	0.875288	0.813131
rs3096702	HLA-DRB5	cg05383619	6	1094734291	41	6	32192331	5.67431	1095027113	6	32485153	0.000349283	0.00030191	-4.83416	-0.330066	4.40968	1095095880	32553920	0.00789245	0.00728061	-4.16638	-0.0461858	Body	chr6:32551851-32552331	S_Shore			NA				NA	0.359595	0.000871516	-0.357049	4.62e-07	-0.219943	0.000144865	-0.255839	0.000871516	-0.0249915	0.697717	0.535906	2.32e-29	0.383997	0.902316	0.813131
rs3096702	HLA-DRB5	cg21588215	6	1094734291	41	6	32192331	5.67431	1095027113	6	32485153	0.000349283	0.00030191	-4.83416	-0.330066	5.54799	1095174897	32632937	0.000862188	0.000795349	4.75959	0.0458476	Body	chr6:32632158-32633027	Island		DMR	NA	6:32740137-32741093	6:32632265-32632973	Unclassified	NA	0.0865644	0.0865644	-0.357049	4.62e-07	-0.330042	4.74e-06	0.282468	0.000103909	0.245781	0.00111781	-0.0956107	0.0865644	0.0756393	0.129881	0.813131
rs3096702	HLA-DRB5	cg15752756	6	1094734291	41	6	32192331	5.67431	1095027113	6	32485153	0.000349283	0.00030191	-4.83416	-0.330066	3.69441	1095176441	32634481	0.0310156	0.0286112	3.7556	0.0257452	TSS200	chr6:32632158-32633027	S_Shore	low-CpG:32742410-32742475		NA		6:32634123-32634701	Unclassified	TRUE	0.00571785	0.000160121	-0.357049	4.62e-07	-0.262919	9.42e-05	0.282732	0.000160121	0.147236	0.0424281	-0.332929	2.31e-10	0.263632	0.479237	0.813131
rs3096702	HLA-DRB5	cg13249850	6	1094734291	41	6	32192331	5.67431	1095027113	6	32485153	0.000349283	0.00030191	-4.83416	-0.330066	4.54831	1095176468	32634508	0.00613675	0.00566102	-4.24221	-0.00866076	TSS200	chr6:32632158-32633027	S_Shore			NA		6:32634123-32634701	Unclassified	TRUE	0.00498348	1.91e-05	-0.357049	4.62e-07	-0.260456	0.000197876	-0.332835	1.62e-06	-0.232913	0.000718666	0.290212	5.17e-07	0.270531	0.300214	0.813131
rs3096702	HLA-DRB5	cg07180897	6	1094734291	41	6	32192331	5.67431	1095027113	6	32485153	0.000349283	0.00030191	-4.83416	-0.330066	7.12849	1095271090	32729130	3.26e-05	3.01e-05	-5.49613	-0.0403639	Body	chr6:32729342-32729877	N_Shore			NA	6:32836929-32837855			NA	0.234346	0.234346	-0.357049	4.62e-07	-0.33192	6.62e-06	-0.355133	2.64e-07	-0.331203	3.77e-06	0.0707608	0.234346	0.0703811	0.0673849	0.813131
rs3096702	HLA-DRB5	cg09713850	6	1094734291	41	6	32192331	5.67431	1095027113	6	32485153	0.000349283	0.00030191	-4.83416	-0.330066	3.84728	1095463751	32921791	0.0236341	0.0218019	3.84639	0.0223693	TSS1500					TRUE				NA	0.00449116	0.000961711	-0.357049	4.62e-07	-0.307649	1.18e-05	0.209684	0.000961711	0.140351	0.0295934	-0.235592	0.000189614	0.138356	0.330655	0.813131
rs3096702	HLA-DRB5	cg22798756	6	1094734291	41	6	32192331	5.67431	1095027113	6	32485153	0.000349283	0.00030191	-4.83416	-0.330066	3.441	1095480255	32938295	0.0491748	0.0453627	-3.60101	-0.00814258	TSS1500;5'UTR	chr6:32939275-32940954	N_Shore			NA	6:33046113-33046290	6:32938253-32938873	Promoter_Associated	NA	0.0230773	0.0208285	-0.357049	4.62e-07	-0.320943	7.62e-06	-0.228464	0.000133678	-0.187468	0.00236814	0.15804	0.0195911	0.101124	0.17944	0.813131
rs3129859	HLA-DRB5	cg06245776	6	1094942899	42	6	32400939	3.62249	1095027113	6	32485153	0.0253898	0.0219462	-3.71814	-0.277015	4.30587	1094003708	31461748	0.00957467	0.00883242	4.10885	0.0106054		chr6:31461686-31462153	Island			NA	6:31569697-31570226	6:31461021-31462245	Promoter_Associated	NA	0.876081	0.832365	-0.322355	2.54e-05	-0.341137	1.44e-05	0.284869	7.19e-05	0.303611	4.06e-05	0.0659336	0.285093	-0.0582663	-0.065792	1.07629	SME
rs3129859	HLA-DRB5	cg10632955	6	1094942899	42	6	32400939	3.62249	1095027113	6	32485153	0.0253898	0.0219462	-3.71814	-0.277015	4.78091	1094148832	31606872	0.00390868	0.00360567	-4.36702	-0.0163501	3'UTR;3'UTR;3'UTR;3'UTR					NA				NA	0.993195	0.989785	-0.322355	2.54e-05	-0.359101	4.37e-06	-0.275542	0.000127491	-0.313692	2.15e-05	-0.133362	0.0295919	-0.113995	-0.138452	1.07629
rs3129859	HLA-DRB5	cg27557796	6	1094942899	42	6	32400939	3.62249	1095027113	6	32485153	0.0253898	0.0219462	-3.71814	-0.277015	3.57323	1094230662	31688702	0.0392145	0.0361745	-3.68234	-0.00608389	Body	chr6:31691425-31691718	N_Shelf			NA				NA	0.835663	0.451388	-0.322355	2.54e-05	-0.312632	5.63e-05	-0.109855	0.00335744	-0.102918	0.00761558	0.0885018	0.451388	0.0301606	0.0631493	1.07629
rs3129859	HLA-DRB5	cg10709727	6	1094942899	42	6	32400939	3.62249	1095027113	6	32485153	0.0253898	0.0219462	-3.71814	-0.277015	6.7142	1094240105	31698145	7.69e-05	7.09e-05	5.31097	0.0086416	TSS200	chr6:31695894-31698245	Island	high-CpG:31805554-31806443		NA	6:31805255-31806224	6:31696696-31698363	Promoter_Associated	NA	0.445133	0.445133	-0.322355	2.54e-05	-0.307508	9.78e-05	0.348331	1.2e-05	0.333523	4.6e-05	-0.042621	0.445133	0.0460555	0.0425094	1.07629
rs3129859	HLA-DRB5	cg03619586	6	1094942899	42	6	32400939	3.62249	1095027113	6	32485153	0.0253898	0.0219462	-3.71814	-0.277015	6.25378	1094247369	31705409	0.000206127	0.000190148	5.09899	0.0207915	TSS1500	chr6:31707489-31708336	N_Shelf			TRUE		6:31705277-31706694	Promoter_Associated	NA	0.851934	0.851934	-0.322355	2.54e-05	-0.326181	3.98e-05	0.237097	4.11e-06	0.239437	6.46e-06	0.0161374	0.851934	-0.0118693	-0.00986558	1.07629
rs3129859	HLA-DRB5	cg00330953	6	1094942899	42	6	32400939	3.62249	1095027113	6	32485153	0.0253898	0.0219462	-3.71814	-0.277015	3.86202	1094275770	31733810	0.0229929	0.0212105	-3.85506	-0.016888	Body					NA	6:31841737-31842381			NA	0.990682	0.972579	-0.322355	2.54e-05	-0.347431	7.49e-06	-0.163786	0.00238738	-0.188636	0.000665755	-0.153103	0.0601893	-0.0777906	-0.151722	1.07629
rs3129859	HLA-DRB5	cg16656520	6	1094942899	42	6	32400939	3.62249	1095027113	6	32485153	0.0253898	0.0219462	-3.71814	-0.277015	3.67408	1094342845	31800885	0.0320584	0.0295732	-3.74339	-0.0226386		chr6:31802598-31802823	N_Shore		RDMR	NA				NA	0.72015	0.72015	-0.322355	2.54e-05	-0.317458	4.53e-05	-0.199696	0.00192633	-0.194026	0.00346247	0.0245201	0.72015	0.01519	0.0283957	1.07629
rs3129859	HLA-DRB5	cg02308296	6	1094942899	42	6	32400939	3.62249	1095027113	6	32485153	0.0253898	0.0219462	-3.71814	-0.277015	7.73197	1094506275	31964315	9.73e-06	8.97e-06	-5.75742	-0.0244183	Body;Body					NA				NA	0.663685	0.631759	-0.322355	2.54e-05	-0.333877	2.97e-05	-0.347494	4.58e-07	-0.356045	5.43e-07	-0.0331584	0.608908	-0.0357444	-0.0246054	1.07629
rs3129859	HLA-DRB5	cg03239580	6	1094942899	42	6	32400939	3.62249	1095027113	6	32485153	0.0253898	0.0219462	-3.71814	-0.277015	3.75617	1094515011	31973051	0.0277827	0.0256289	-3.79249	-0.0133844	TSS1500;TSS1500					NA				NA	0.994988	0.993199	-0.322355	2.54e-05	-0.36026	3.99e-06	-0.230411	0.00014438	-0.263865	2.22e-05	-0.164511	0.0236106	-0.117588	-0.145191	1.07629
rs3129859	HLA-DRB5	cg04771084	6	1094942899	42	6	32400939	3.62249	1095027113	6	32485153	0.0253898	0.0219462	-3.71814	-0.277015	7.75506	1094515215	31973255	9.28e-06	8.56e-06	-5.76723	-0.0398271	TSS200;TSS200					NA				NA	0.784441	0.712436	-0.322355	2.54e-05	-0.33918	2.89e-05	-0.472902	5.41e-09	-0.485414	6.32e-09	-0.03558	0.521394	-0.0521968	-0.0264577	1.07629
rs3129859	HLA-DRB5	cg19154116	6	1094942899	42	6	32400939	3.62249	1095027113	6	32485153	0.0253898	0.0219462	-3.71814	-0.277015	3.40853	1094547746	32005786	0.0521684	0.0481242	-3.58082	-0.0123393	TSS1500;TSS1500					NA				NA	0.922841	0.914374	-0.322355	2.54e-05	-0.345136	1.02e-05	-0.221925	0.000292017	-0.243291	0.000115427	-0.102655	0.154102	-0.0706728	-0.0962775	1.07629
rs3129859	HLA-DRB5	cg09548893	6	1094942899	42	6	32400939	3.62249	1095027113	6	32485153	0.0253898	0.0219462	-3.71814	-0.277015	4.7791	1094570906	32028946	0.00391307	0.00360973	-4.36606	-0.0080933	Body					NA				NA	0.707182	0.707182	-0.322355	2.54e-05	-0.328597	2.82e-05	-0.257597	0.000172238	-0.263904	0.000190711	-0.0242334	0.707182	-0.0193651	-0.0244873	1.07629
rs3129859	HLA-DRB5	cg09889836	6	1094942899	42	6	32400939	3.62249	1095027113	6	32485153	0.0253898	0.0219462	-3.71814	-0.277015	5.03157	1094576987	32035027	0.00232743	0.002147	-4.49835	-0.023923	Body					NA				NA	0.150223	0.150223	-0.322355	2.54e-05	-0.295536	0.000165823	-0.291301	2.58e-05	-0.267023	0.000168541	0.0920639	0.150223	0.0831951	0.0833436	1.07629
rs3129859	HLA-DRB5	cg17851230	6	1094942899	42	6	32400939	3.62249	1095027113	6	32485153	0.0253898	0.0219462	-3.71814	-0.277015	4.1005	1094831333	32289373	0.0143942	0.0132784	-3.99306	-0.00683644	Body					NA				NA	0.809109	0.809109	-0.322355	2.54e-05	-0.319019	4.19e-05	-0.18596	0.0017352	-0.182435	0.00287881	0.0179357	0.809109	0.0103468	0.0189572	1.07629
rs3129859	HLA-DRB5	cg05198093	6	1094942899	42	6	32400939	3.62249	1095027113	6	32485153	0.0253898	0.0219462	-3.71814	-0.277015	7.42051	1094857732	32315772	1.82e-05	1.68e-05	5.62375	0.0440903	Body					NA				NA	0.0107407	0.0123824	-0.322355	2.54e-05	-0.271171	0.000518362	0.340455	5.76e-06	0.294061	0.000115183	-0.150339	0.0107407	0.158781	0.13627	1.07629
rs3129859	HLA-DRB5	cg21750915	6	1094942899	42	6	32400939	3.62249	1095027113	6	32485153	0.0253898	0.0219462	-3.71814	-0.277015	4.48442	1094859103	32317143	0.00695399	0.0064149	-4.2074	-0.0144458	Body					NA				NA	0.703198	0.759219	-0.322355	2.54e-05	-0.333296	2.18e-05	-0.260776	0.000150241	-0.271763	0.000128176	-0.0419572	0.514076	-0.0339421	-0.0421336	1.07629
rs3129859	HLA-DRB5	cg09514561	6	1094942899	42	6	32400939	3.62249	1095027113	6	32485153	0.0253898	0.0219462	-3.71814	-0.277015	4.78729	1094915580	32373620	0.00386343	0.00356393	-4.3704	-0.0141726	Body					NA				NA	0.955704	0.956097	-0.322355	2.54e-05	-0.349517	7.49e-06	-0.201488	0.000441394	-0.226097	0.000126379	-0.13481	0.079381	-0.084263	-0.122133	1.07629
rs3129859	HLA-DRB5	cg18067840	6	1094942899	42	6	32400939	3.62249	1095027113	6	32485153	0.0253898	0.0219462	-3.71814	-0.277015	3.97965	1094917632	32375672	0.0182452	0.0168308	-3.92362	-0.0263323	TSS1500					NA				NA	0.999316	0.997625	-0.322355	2.54e-05	-0.373279	1.73e-06	-0.28376	5.48e-05	-0.332734	3.7e-06	-0.179465	0.00413369	-0.157978	-0.17259	1.07629
rs3129859	HLA-DRB5	cg25764570	6	1094942899	42	6	32400939	3.62249	1095027113	6	32485153	0.0253898	0.0219462	-3.71814	-0.277015	7.30319	1094949249	32407289	2.27e-05	2.1e-05	-5.57275	-0.0348833	TSS1500					NA		6:32407263-32407840	Unclassified	NA	0.986904	0.974323	-0.322355	2.54e-05	-0.3699	3.69e-06	-0.400119	1.91e-07	-0.4381	2.9e-08	-0.118828	0.040551	-0.147494	-0.0949243	1.07629
rs3129859	HLA-DRB5	cg16753237	6	1094942899	42	6	32400939	3.62249	1095027113	6	32485153	0.0253898	0.0219462	-3.71814	-0.277015	4.96975	1094949649	32407689	0.00264285	0.00243797	-4.46625	-0.0414064	5'UTR;1stExon			low-CpG:32515600-32515669		NA		6:32407263-32407840	Unclassified	NA	0.979038	0.972719	-0.322355	2.54e-05	-0.353027	6.43e-06	-0.270261	0.000164296	-0.30257	4.08e-05	-0.113492	0.0650567	-0.0951514	-0.119549	1.07629
rs3129859	HLA-DRB5	cg15837308	6	1094942899	42	6	32400939	3.62249	1095027113	6	32485153	0.0253898	0.0219462	-3.71814	-0.277015	10.2005	1094969711	32427751	5.69e-08	5.25e-08	-6.74367	-0.0744186						NA	6:32535695-32535930			NA	0.0201656	0.00953755	-0.322355	2.54e-05	-0.262511	0.000873355	-0.439172	2.09e-07	-0.386341	6.77e-06	0.136264	0.00953755	0.185645	0.120298	1.07629
rs3129859	HLA-DRB5	cg12672189	6	1094942899	42	6	32400939	3.62249	1095027113	6	32485153	0.0253898	0.0219462	-3.71814	-0.277015	16.4852	1094969828	32427868	6.69e-14	6.17e-14	-8.88558	-0.10521						NA	6:32535695-32535930			NA	0.0365051	0.0365051	-0.322355	2.54e-05	-0.250875	0.00250326	-0.601709	7.33e-14	-0.562111	6.24e-12	0.118794	0.0365051	0.221741	0.06581	1.07629
rs3129859	HLA-DRB5	cg13081526	6	1094942899	42	6	32400939	3.62249	1095027113	6	32485153	0.0253898	0.0219462	-3.71814	-0.277015	8.8348	1094991921	32449961	9.74e-07	8.98e-07	-6.21267	-0.0387994						NA				NA	1	0.999999	-0.322355	2.54e-05	-0.411278	1.55e-07	-0.351043	6.44e-07	-0.419542	4.18e-09	-0.253313	4.97e-05	-0.275857	-0.19513	1.07629
rs3129859	HLA-DRB5	cg06793162	6	1094942899	42	6	32400939	3.62249	1095027113	6	32485153	0.0253898	0.0219462	-3.71814	-0.277015	9.34018	1094994348	32452388	3.38e-07	3.12e-07	-6.41298	-0.0328341						NA				NA	0.899127	0.889983	-0.322355	2.54e-05	-0.348426	1.33e-05	-0.34763	3.23e-07	-0.366462	1.74e-07	-0.0749978	0.253067	-0.0808783	-0.0541712	1.07629
rs3129859	HLA-DRB5	cg00119778	6	1094942899	42	6	32400939	3.62249	1095027113	6	32485153	0.0253898	0.0219462	-3.71814	-0.277015	8.04635	1095008407	32466447	5.12e-06	4.72e-06	-5.88995	-0.0606525						NA				NA	0.00925621	0.837509	-0.322355	2.54e-05	-0.0179379	0.68272	-0.376974	1.79e-06	-0.102574	0.0222385	0.807528	3.16e-77	0.944353	0.727901	1.07629
rs3129859	HLA-DRB5	cg10466124	6	1094942899	42	6	32400939	3.62249	1095027113	6	32485153	0.0253898	0.0219462	-3.71814	-0.277015	5.36552	1095040245	32498285	0.00120385	0.00111052	-4.66864	-0.0266541	TSS1500					NA				TRUE	0.835706	0.00167231	-0.322355	2.54e-05	-0.14291	0.00659981	-0.252158	0.00128892	-0.00880388	0.87172	0.711636	8.65e-52	0.556669	0.965086	1.07629
rs3129859	HLA-DRB5	cg01812434	6	1094942899	42	6	32400939	3.62249	1095027113	6	32485153	0.0253898	0.0219462	-3.71814	-0.277015	10.0623	1095068662	32526702	7.31e-08	6.75e-08	-6.69134	-0.0735898	Body					NA				NA	0.942206	0.967109	-0.322355	2.54e-05	-0.365122	5.69e-06	-0.415324	3.57e-08	-0.446818	8.38e-09	-0.102974	0.0828471	-0.132672	-0.0758293	1.07629
rs3129859	HLA-DRB5	cg20022036	6	1094942899	42	6	32400939	3.62249	1095027113	6	32485153	0.0253898	0.0219462	-3.71814	-0.277015	5.74668	1095091456	32549496	0.000558802	0.000515483	4.85706	0.0404106	Body	chr6:32551851-32552331	N_Shelf			NA				NA	0.00368756	0.000596918	-0.322355	2.54e-05	-0.245422	0.00105932	0.296021	0.000243918	0.202244	0.0110467	-0.259888	1.32e-06	0.238657	0.316791	1.07629
rs3129859	HLA-DRB5	cg05383619	6	1094942899	42	6	32400939	3.62249	1095027113	6	32485153	0.0253898	0.0219462	-3.71814	-0.277015	13.7221	1095095880	32553920	2.63e-11	2.43e-11	-7.99182	-0.0891086	Body	chr6:32551851-32552331	S_Shore			NA				NA	2.54e-05	0.624669	-0.322355	2.54e-05	-0.00714127	0.915111	-0.557588	3.22e-12	-0.368592	2.98e-08	0.565316	7.03e-28	0.977847	0.338952	1.07629
rs3129859	HLA-DRB5	cg14740554	6	1094942899	42	6	32400939	3.62249	1095027113	6	32485153	0.0253898	0.0219462	-3.71814	-0.277015	5.0727	1095255567	32713607	0.00214796	0.00198145	-4.5196	-0.0203248	Body					NA				NA	0.986859	0.944142	-0.322355	2.54e-05	-0.34425	9.76e-06	-0.18784	0.00121904	-0.209738	0.000451128	-0.116563	0.124077	-0.067923	-0.116578	1.07629
rs3129859	HLA-DRB5	cg12296550	6	1094942899	42	6	32400939	3.62249	1095027113	6	32485153	0.0253898	0.0219462	-3.71814	-0.277015	7.37559	1095270822	32728862	1.99e-05	1.84e-05	5.60427	0.0428532	Body	chr6:32729342-32729877	N_Shore			NA				NA	1	1	-0.322355	2.54e-05	-0.479035	3.69e-10	0.356343	3.47e-08	0.455146	5.78e-13	0.439689	5.29e-11	-0.486049	-0.277271	1.07629
rs3129859	HLA-DRB5	cg07180897	6	1094942899	42	6	32400939	3.62249	1095027113	6	32485153	0.0253898	0.0219462	-3.71814	-0.277015	3.68195	1095271090	32729130	0.0315717	0.0291242	-3.74813	-0.0300073	Body	chr6:32729342-32729877	N_Shore			NA	6:32836929-32837855			NA	0.0827869	0.0827869	-0.322355	2.54e-05	-0.293801	0.000160912	-0.279282	0.000191183	-0.247549	0.00123795	0.102238	0.0827869	0.0885769	0.113623	1.07629
rs3129859	HLA-DRB5	cg19939773	6	1094942899	42	6	32400939	3.62249	1095027113	6	32485153	0.0253898	0.0219462	-3.71814	-0.277015	5.35502	1095271836	32729876	0.00121582	0.00112157	-4.66336	-0.023509	Body	chr6:32729342-32729877	Island			NA	6:32836929-32837855			NA	0.855915	0.855915	-0.322355	2.54e-05	-0.32567	3.61e-05	-0.277357	3.82e-05	-0.280345	5.44e-05	-0.0119556	0.855915	-0.0102867	-0.0107728	1.07629
rs3129859	HLA-DRB5	cg23831898	6	1094942899	42	6	32400939	3.62249	1095027113	6	32485153	0.0253898	0.0219462	-3.71814	-0.277015	4.29817	1095272090	32730130	0.00971119	0.00895836	-4.10456	-0.0277143	Body	chr6:32729342-32729877	S_Shore			NA				NA	0.999887	0.995793	-0.322355	2.54e-05	-0.365296	2.56e-06	-0.217893	0.000328368	-0.258123	3.19e-05	-0.197075	0.0064914	-0.133211	-0.184632	1.07629
rs3129859	HLA-DRB5	cg11239749	6	1094942899	42	6	32400939	3.62249	1095027113	6	32485153	0.0253898	0.0219462	-3.71814	-0.277015	4.21353	1095323267	32781307	0.0114435	0.0105564	-4.05712	-0.0200276	Body					NA				NA	0.885402	0.885402	-0.322355	2.54e-05	-0.324409	3.19e-05	-0.161473	0.00123165	-0.163242	0.00154003	-0.012721	0.885402	-0.00637216	-0.010957	1.07629
rs3129859	HLA-DRB5	cg19350197	6	1094942899	42	6	32400939	3.62249	1095027113	6	32485153	0.0253898	0.0219462	-3.71814	-0.277015	3.5692	1095324948	32782988	0.0393883	0.0363349	-3.67988	-0.0131212	Body					NA				NA	0.916483	0.879493	-0.322355	2.54e-05	-0.338493	1.34e-05	-0.173629	0.00244486	-0.190664	0.00124207	-0.0929486	0.226142	-0.0500645	-0.098116	1.07629
rs3129859	HLA-DRB5	cg08905753	6	1094942899	42	6	32400939	3.62249	1095027113	6	32485153	0.0253898	0.0219462	-3.71814	-0.277015	5.29469	1095325307	32783347	0.00137746	0.00127068	-4.63294	-0.0244512	Body					NA				NA	0.8847	0.8847	-0.322355	2.54e-05	-0.320024	4.39e-05	-0.210505	0.000277764	-0.208447	0.000480402	0.0110707	0.8847	0.00722941	0.00977718	1.07629
rs3129859	HLA-DRB5	cg25744682	6	1094942899	42	6	32400939	3.62249	1095027113	6	32485153	0.0253898	0.0219462	-3.71814	-0.277015	18.3654	1095339538	32797578	1.01e-15	9.36e-16	-9.4631	-0.0522757	Body;Body					NA				NA	0.839182	0.839182	-0.322355	2.54e-05	-0.31514	0.000190703	-0.593086	1.09e-14	-0.589417	8.12e-14	0.0121647	0.839182	0.0223812	0.00618489	1.07629
rs3129859	HLA-DRB5	cg14475758	6	1094942899	42	6	32400939	3.62249	1095027113	6	32485153	0.0253898	0.0219462	-3.71814	-0.277015	3.82443	1095462840	32920880	0.0244915	0.0225929	3.83293	0.00830238	5'UTR;1stExon					TRUE		6:32920615-32921325	Promoter_Associated	TRUE	0.793846	0.839004	-0.322355	2.54e-05	-0.3341	1.78e-05	0.236716	0.0019064	0.252806	0.00130438	0.0496164	0.390397	-0.036435	-0.0679732	1.07629
rs3129859	HLA-DRB5	cg07151443	6	1094942899	42	6	32400939	3.62249	1095027113	6	32485153	0.0253898	0.0219462	-3.71814	-0.277015	7.60331	1095462922	32920962	1.26e-05	1.16e-05	5.7025	0.03486	TSS200					TRUE		6:32920615-32921325	Promoter_Associated	TRUE	0.951422	0.951422	-0.322355	2.54e-05	-0.3233	3.59e-05	0.223998	0.000444853	0.224951	0.000627002	0.00421944	0.951422	-0.00293201	-0.00425486	1.07629
rs3129859	HLA-DRB5	cg26262232	6	1094942899	42	6	32400939	3.62249	1095027113	6	32485153	0.0253898	0.0219462	-3.71814	-0.277015	10.0168	1095462955	32920995	7.95e-08	7.33e-08	6.67406	0.020476	TSS200					TRUE		6:32920615-32921325	Promoter_Associated	TRUE	0.824608	0.768045	-0.322355	2.54e-05	-0.342591	1.78e-05	0.400494	6.6e-07	0.418315	4.72e-07	0.0505295	0.36163	-0.0627781	-0.0444976	1.07629
rs3129859	HLA-DRB5	cg14833385	6	1094942899	42	6	32400939	3.62249	1095027113	6	32485153	0.0253898	0.0219462	-3.71814	-0.277015	5.49984	1095463102	32921142	0.000937546	0.000864866	4.73573	0.0138381	TSS1500					TRUE		6:32920615-32921325	Promoter_Associated	TRUE	0.697423	0.706799	-0.322355	2.54e-05	-0.332022	2.34e-05	0.288629	0.000160447	0.29947	0.000146741	0.0334946	0.562557	-0.0299903	-0.0375592	1.07629
rs3129859	HLA-DRB5	cg09713850	6	1094942899	42	6	32400939	3.62249	1095027113	6	32485153	0.0253898	0.0219462	-3.71814	-0.277015	3.80288	1095463751	32921791	0.0254445	0.023472	3.82021	0.023711	TSS1500					TRUE				NA	0.0461248	0.0251786	-0.322355	2.54e-05	-0.28284	0.000161472	0.153447	0.0251786	0.0854369	0.212856	-0.257513	4.57e-05	0.122582	0.443216	1.07629
rs3129859	HLA-DRB5	cg02707277	6	1094942899	42	6	32400939	3.62249	1095027113	6	32485153	0.0253898	0.0219462	-3.71814	-0.277015	7.08739	1095487866	32945906	3.57e-05	3.29e-05	5.47798	0.0259802	Body;Body					NA				NA	0.998638	0.991553	-0.322355	2.54e-05	-0.374411	2.66e-06	0.286953	2.8e-07	0.317655	3.07e-08	0.18141	0.0227819	-0.161487	-0.106991	1.07629
rs3129859	HLA-DRB5	cg13600781	6	1094942899	42	6	32400939	3.62249	1095027113	6	32485153	0.0253898	0.0219462	-3.71814	-0.277015	3.4983	1095798592	33256632	0.0444162	0.040973	3.63644	0.00400683	TSS1500;Body;Body	chr6:33256539-33256973	Island			NA	6:33364518-33365187	6:33256480-33257731	NonGene_Associated	NA	0.940903	0.940903	-0.322355	2.54e-05	-0.321163	4.13e-05	0.20911	0.0002788	0.208065	0.000453295	-0.00569588	0.940903	0.0036949	0.00499974	1.07629
rs34579442	SLC39A1	cg05761535	1	153899900	3	1	153899900	3.32796	153931574	1	153931574	0.0397636	0.0343704	3.53539	0.222311	10.1752	153759695	153759695	5.96e-08	5.5e-08	6.7341	0.0136717		chr1:153755957-153756335	S_Shelf			NA				NA	0.017535	0.036971	0.226205	0.000425764	0.167028	0.0141549	0.219302	5.64e-11	0.203554	1.57e-09	0.269843	0.017535	0.261608	0.0718098	0.236323	Independence
rs34579442	SLC39A1	cg08202226	1	153899900	3	1	153899900	3.32796	153931574	1	153931574	0.0397636	0.0343704	3.53539	0.222311	7.06287	153896590	153896590	3.75e-05	3.46e-05	-5.46713	-0.0190206	TSS1500	chr1:153894837-153895921	S_Shore			NA				NA	0.780326	0.780326	0.226205	0.000425764	0.220472	0.00108475	-0.359543	5.21e-08	-0.355835	1.32e-07	-0.0159474	0.780326	0.0253477	0.0103132	0.236323
rs34579442	SLC39A1	cg05139571	1	153899900	3	1	153899900	3.32796	153931574	1	153931574	0.0397636	0.0343704	3.53539	0.222311	4.3773	154127138	154127138	0.00841632	0.00776387	-4.1485	-0.0140719	Body;Body					NA				NA	0.973018	0.965637	0.226205	0.000425764	0.250284	0.000139314	-0.304819	0.000131386	-0.332268	4.35e-05	0.078994	0.0904997	-0.106447	-0.0900499	0.236323
rs34579442	SLC39A1	cg00006626	1	153899900	3	1	153899900	3.32796	153931574	1	153931574	0.0397636	0.0343704	3.53539	0.222311	3.53562	154127462	154127462	0.0415834	0.0383598	-3.65936	-0.0185589	1stExon;1stExon					TRUE	1:152394024-152394220			NA	0.548799	0.548799	0.226205	0.000425764	0.218189	0.000880559	-0.258746	0.00032803	-0.24993	0.000677796	-0.0309835	0.548799	0.0354406	0.0340734	0.236323
rs34579442	SLC39A1	cg19757176	1	153899900	3	1	153899900	3.32796	153931574	1	153931574	0.0397636	0.0343704	3.53539	0.222311	4.47304	154128041	154128041	0.00707633	0.00652776	-4.20118	-0.0105827	3'UTR;3'UTR;TSS1500;3'UTR;3'UTR;TSS1500					TRUE				NA	0.192702	0.192702	0.226205	0.000425764	0.211676	0.0011288	-0.157739	0.0026159	-0.143772	0.00706341	-0.0921125	0.192702	0.0642325	0.0885443	0.236323
rs34579442	SLC39A1	cg26808167	1	153899900	3	1	153899900	3.32796	153931574	1	153931574	0.0397636	0.0343704	3.53539	0.222311	3.64099	154192205	154192205	0.0343284	0.0316672	-3.72345	-0.00854918	TSS1500;TSS1500;Body;Body;Body	chr1:154192843-154193852	N_Shore			NA				NA	0.963059	0.96501	0.226205	0.000425764	0.245603	0.000163676	-0.214864	0.00178912	-0.23842	0.00067549	0.0902761	0.0936712	-0.0857497	-0.109636	0.236323
rs3850699	BORCS7	cg22532475	10	1784787364	77	10	104414221	12.1985	1784987109	10	104613966	2.61e-10	2.26e-10	-7.51372	-0.492405	3.6627	1784783907	104410764	0.0327818	0.0302405	3.73654	0.0120437	Body					TRUE		10:104410758-104411017	Unclassified	NA	0.808829	0.808829	-0.49414	5.92e-13	-0.491522	1.57e-12	0.196856	0.00473489	0.189548	0.012665	-0.013301	0.808829	0.00529888	0.0371269	0.0785776	Independence
rs3850699	BORCS7	cg10872209	10	1784787364	77	10	104414221	12.1985	1784987109	10	104613966	2.61e-10	2.26e-10	-7.51372	-0.492405	4.41486	1784848451	104475308	0.00782008	0.00721385	4.16923	0.0187588	5'UTR;TSS1500	chr10:104473399-104474711	S_Shore			NA				NA	0.0202195	0.0202195	-0.49414	5.92e-13	-0.459552	3.49e-11	0.277201	0.00010385	0.206062	0.00730794	-0.124778	0.0202195	0.0699977	0.256635	0.0785776
rs3850699	BORCS7	cg18151487	10	1784787364	77	10	104414221	12.1985	1784987109	10	104613966	2.61e-10	2.26e-10	-7.51372	-0.492405	5.73376	1784848483	104475340	0.000573376	0.000528927	4.85076	0.0173456	5'UTR;TSS1500	chr10:104473399-104474711	S_Shore			NA				NA	0.295264	0.295264	-0.49414	5.92e-13	-0.477856	9.77e-12	0.242524	5.44e-05	0.215476	0.000957646	-0.0671464	0.295264	0.0329554	0.111528	0.0785776
rs3850699	BORCS7	cg06169961	10	1784787364	77	10	104414221	12.1985	1784987109	10	104613966	2.61e-10	2.26e-10	-7.51372	-0.492405	5.51222	1784875781	104502638	0.000914808	0.00084389	4.74187	0.0275558	TSS1500					NA				NA	0.344118	0.344118	-0.49414	5.92e-13	-0.478478	1.09e-11	0.337876	1.82e-05	0.305854	0.000352857	-0.0463553	0.344118	0.0316962	0.094774	0.0785776
rs3850699	MFSD13A	cg22532475	10	1784787364	77	10	104414221	5.57659	1784594312	10	104221169	0.0004017	0.000347217	-4.78579	-0.328858	3.6627	1784783907	104410764	0.0327818	0.0302405	3.73654	0.0120437	Body					TRUE		10:104410758-104411017	Unclassified	NA	0.0799496	0.00524987	-0.32176	4.43e-06	-0.287685	3.79e-05	0.196856	0.00473489	0.140566	0.0476481	-0.173092	0.00248986	0.105899	0.285946	0	Independence
rs3850699	MFSD13A	cg10872209	10	1784787364	77	10	104414221	5.57659	1784594312	10	104221169	0.0004017	0.000347217	-4.78579	-0.328858	4.41486	1784848451	104475308	0.00782008	0.00721385	4.16923	0.0187588	5'UTR;TSS1500	chr10:104473399-104474711	S_Shore			NA				NA	0.887202	0.859538	-0.32176	4.43e-06	-0.339768	2.32e-06	0.277201	0.00010385	0.299122	5.33e-05	0.064965	0.250657	-0.0559685	-0.079079	0
rs3850699	MFSD13A	cg18151487	10	1784787364	77	10	104414221	5.57659	1784594312	10	104221169	0.0004017	0.000347217	-4.78579	-0.328858	5.73376	1784848483	104475340	0.000573376	0.000528927	4.85076	0.0173456	5'UTR;TSS1500	chr10:104473399-104474711	S_Shore			NA				NA	0.992865	0.96897	-0.32176	4.43e-06	-0.350367	1.12e-06	0.242524	5.44e-05	0.270646	1.34e-05	0.117956	0.079117	-0.0889086	-0.115954	0
rs3850699	MFSD13A	cg06169961	10	1784787364	77	10	104414221	5.57659	1784594312	10	104221169	0.0004017	0.000347217	-4.78579	-0.328858	5.51222	1784875781	104502638	0.000914808	0.00084389	4.74187	0.0275558	TSS1500					NA				NA	0.125035	0.125035	-0.32176	4.43e-06	-0.295154	4.01e-05	0.337876	1.82e-05	0.305684	0.000166642	-0.078742	0.125035	0.0826862	0.0952799	0
rs3850699	NT5C2	cg22532475	10	1784787364	77	10	104414221	3.21216	1785220916	10	104847773	0.0493827	0.0426849	-3.46141	-0.144795	3.6627	1784783907	104410764	0.0327818	0.0302405	3.73654	0.0120437	Body					TRUE		10:104410758-104411017	Unclassified	NA	0.895549	0.954808	-0.144399	0.000788368	-0.153204	0.000440834	0.196856	0.00473489	0.213906	0.00259658	0.0447301	0.209428	-0.0609798	-0.0866084	0
rs3850699	NT5C2	cg10872209	10	1784787364	77	10	104414221	3.21216	1785220916	10	104847773	0.0493827	0.0426849	-3.46141	-0.144795	4.41486	1784848451	104475308	0.00782008	0.00721385	4.16923	0.0187588	5'UTR;TSS1500	chr10:104473399-104474711	S_Shore			NA				NA	0.279734	0.414133	-0.144399	0.000788368	-0.133912	0.00235449	0.277201	0.00010385	0.26224	0.000305787	-0.0378302	0.279734	0.0726226	0.0539725	0
rs3850699	NT5C2	cg18151487	10	1784787364	77	10	104414221	3.21216	1785220916	10	104847773	0.0493827	0.0426849	-3.46141	-0.144795	5.73376	1784848483	104475340	0.000573376	0.000528927	4.85076	0.0173456	5'UTR;TSS1500	chr10:104473399-104474711	S_Shore			NA				NA	0.985364	0.985364	-0.144399	0.000788368	-0.144213	0.00111992	0.242524	5.44e-05	0.24231	7.74e-05	-0.000764562	0.985364	0.00128412	0.000880908	0
rs3850699	NT5C2	cg06169961	10	1784787364	77	10	104414221	3.21216	1785220916	10	104847773	0.0493827	0.0426849	-3.46141	-0.144795	5.51222	1784875781	104502638	0.000914808	0.00084389	4.74187	0.0275558	TSS1500					NA				NA	0.130577	0.209187	-0.144399	0.000788368	-0.128173	0.00370218	0.337876	1.82e-05	0.314864	8.24e-05	-0.0480235	0.130577	0.11237	0.0681084	0
rs533722308	KDSR	cg23707289	18	2642328267	124	18	60961193	21.7036	2642362044	18	60994970	1.31e-19	1.13e-19	10.5566	0.731316	4.34639	2642355173	60988099	0.00885416	0.00816777	4.13138	0.00617107	TSS1500;TSS1500	chr18:60986621-60988286	Island		RDMR	NA	18:59137566-59139315			NA	0.377588	0.377588	0.739547	1.11e-21	0.726001	2.76e-20	0.274274	0.000246347	0.235138	0.00674668	0.0493877	0.377588	0.0183163	0.142688	0
rs533722308	VPS4B	cg23707289	18	2642328267	124	18	60961193	3.68836	2642423498	18	61056424	0.0225439	0.0194863	-3.75803	-0.242372	4.34639	2642355173	60988099	0.00885416	0.00816777	4.13138	0.00617107	TSS1500;TSS1500	chr18:60986621-60988286	Island		RDMR	NA	18:59137566-59139315			NA	0.694832	0.694832	-0.22931	0.000737628	-0.223636	0.00129728	0.274274	0.000246347	0.268541	0.000432257	-0.0206876	0.694832	0.0247441	0.0209016	0
rs5945619	MAGED4	cg05897571	X	2932274958	144	X	51241672	4.49038	2932838208	X	51804922	0.00426768	0.00368885	-4.21887	-0.172841	3.49055	2932181915	51148629	0.0449871	0.0414996	-3.63167	-0.0171095	TSS1500	chrX:51149661-51150911	N_Shore			NA				NA	0.862849	0.862849	-0.174694	1.89e-05	-0.17593	2.29e-05	-0.152133	0.00232451	-0.154289	0.0027794	-0.00812652	0.862849	-0.00707701	-0.0141732	0
rs5945619	MAGED4	cg16065628	X	2932274958	144	X	51241672	4.49038	2932838208	X	51804922	0.00426768	0.00368885	-4.21887	-0.172841	17.0204	2932271124	51237838	2e-14	1.85e-14	9.05222	0.068816	Body	chrX:51238706-51240104	N_Shore			NA				NA	0.938903	0.938903	-0.174694	1.89e-05	-0.173214	0.000128605	0.472923	3.87e-15	0.471821	2.64e-14	-0.00313067	0.938903	0.00847521	0.00233008	0
rs5945619	NUDT11	cg05897571	X	2932274958	144	X	51241672	28.2952	2932266148	X	51232862	5.57e-26	4.82e-26	-12.4291	-0.523782	3.49055	2932181915	51148629	0.0449871	0.0414996	-3.63167	-0.0171095	TSS1500	chrX:51149661-51150911	N_Shore			NA				NA	0.707008	0.00343061	-0.523473	8.84e-28	-0.50113	7.93e-26	-0.152133	0.00232451	-0.0510019	0.393798	0.146863	0.00343061	0.0426816	0.664755	0.300916	SEM
rs5945619	NUDT11	cg16065628	X	2932274958	144	X	51241672	28.2952	2932266148	X	51232862	5.57e-26	4.82e-26	-12.4291	-0.523782	17.0204	2932271124	51237838	2e-14	1.85e-14	9.05222	0.068816	Body	chrX:51238706-51240104	N_Shore			NA				NA	4.55e-06	1.41e-10	-0.523473	8.84e-28	-0.376492	4.38e-16	0.472923	3.87e-15	0.189013	0.00321552	-0.310793	1.26e-13	0.280781	0.600331	0.300916
rs5945619	SNORA11D	cg05897571	X	2932274958	144	X	51241672	3.42279	2932839728	X	51806442	0.0346275	0.029931	-3.59491	-0.133261	3.49055	2932181915	51148629	0.0449871	0.0414996	-3.63167	-0.0171095	TSS1500	chrX:51149661-51150911	N_Shore			NA				NA	0.777285	0.777285	-0.141139	8.96e-05	-0.142929	9.62e-05	-0.152133	0.00232451	-0.155359	0.00247412	-0.0117669	0.777285	-0.0126835	-0.021201	0	Independence
rs5945619	SNORA11D	cg16065628	X	2932274958	144	X	51241672	3.42279	2932839728	X	51806442	0.0346275	0.029931	-3.59491	-0.133261	17.0204	2932271124	51237838	2e-14	1.85e-14	9.05222	0.068816	Body	chrX:51238706-51240104	N_Shore			NA				NA	0.921268	0.921268	-0.141139	8.96e-05	-0.142827	0.000348865	0.472923	3.87e-15	0.474221	1.54e-14	0.00356999	0.921268	-0.0119622	-0.00274492	0
rs6465657	BHLHA15	cg18676790	7	1331473354	58	7	97816327	6.13578	1331498592	7	97841565	0.000134109	0.00011592	-5.05767	-0.257643	6.25023	1331337758	97680731	0.000206836	0.000190802	5.09732	0.0462645						NA	7:97518560-97518671	7:97680481-97680886	Unclassified_Cell_type_specific	NA	0.99998	0.999983	-0.2633	2.99e-07	-0.303756	7.65e-09	0.258662	1.22e-05	0.313863	2.98e-07	0.156403	0.00163613	-0.153648	-0.213411	0.429407	SEM
rs6465657	BHLHA15	cg24562669	7	1331473354	58	7	97816327	6.13578	1331498592	7	97841565	0.000134109	0.00011592	-5.05767	-0.257643	4.89546	1331464726	97807699	0.00309659	0.00285654	4.42743	0.022357	Body					TRUE	7:97645573-97645682			NA	0.731262	0.731262	-0.2633	2.99e-07	-0.258736	1.11e-06	0.189929	7.3e-06	0.185585	2.71e-05	-0.0240323	0.731262	0.0173354	0.0228672	0.429407
rs6465657	BHLHA15	cg26032392	7	1331473354	58	7	97816327	6.13578	1331498592	7	97841565	0.000134109	0.00011592	-5.05767	-0.257643	5.48181	1331483772	97826745	0.000969883	0.000894696	4.72676	0.0138428	Body	chr7:97823409-97823816	S_Shelf			NA				NA	0.753612	0.753612	-0.2633	2.99e-07	-0.259662	8.43e-07	0.202038	8.61e-05	0.197196	0.000244342	-0.0180062	0.753612	0.0138167	0.0239644	0.429407
rs6465657	BHLHA15	cg14446979	7	1331473354	58	7	97816327	6.13578	1331498592	7	97841565	0.000134109	0.00011592	-5.05767	-0.257643	4.97251	1331498098	97841071	0.00263447	0.00243025	4.46769	0.0149072	TSS1500	chr7:97841636-97842005	N_Shore			NA	7:97677847-97679129	7:97839949-97841626	Unclassified	NA	0.81358	0.81358	-0.2633	2.99e-07	-0.260341	8.8e-07	0.194282	2.21e-05	0.191052	6.53e-05	-0.0152328	0.81358	0.0112399	0.0166277	0.429407
rs6465657	BHLHA15	cg04421713	7	1331473354	58	7	97816327	6.13578	1331498592	7	97841565	0.000134109	0.00011592	-5.05767	-0.257643	3.49159	1331498361	97841334	0.0449871	0.0414996	3.6323	0.0202053	TSS1500	chr7:97841636-97842005	N_Shore			NA		7:97839949-97841626	Unclassified	NA	0.0116822	0.00464628	-0.2633	2.99e-07	-0.214964	2e-05	0.218775	0.000304773	0.136079	0.0251202	-0.22094	3.74e-06	0.183578	0.377994	0.429407
rs6465657	BHLHA15	cg11352847	7	1331473354	58	7	97816327	6.13578	1331498592	7	97841565	0.000134109	0.00011592	-5.05767	-0.257643	4.85835	1331498467	97841440	0.00336231	0.00310166	4.40793	0.0288269	TSS200	chr7:97841636-97842005	N_Shore			NA		7:97839949-97841626	Unclassified	NA	0.0424443	0.0071854	-0.2633	2.99e-07	-0.204077	5.69e-05	0.244926	1.67e-05	0.165851	0.00353886	-0.241801	2.18e-06	0.224928	0.322854	0.429407
rs6465657	BHLHA15	cg24418182	7	1331473354	58	7	97816327	6.13578	1331498592	7	97841565	0.000134109	0.00011592	-5.05767	-0.257643	5.16572	1331498474	97841447	0.0017911	0.00165225	4.56737	0.0275984	TSS200	chr7:97841636-97842005	N_Shore			NA		7:97839949-97841626	Unclassified	NA	0.0723489	0.0103393	-0.2633	2.99e-07	-0.186504	0.000167377	0.265919	8.94e-06	0.161521	0.00566105	-0.288795	1.8e-09	0.291668	0.392592	0.429407
rs6465657	BHLHA15	cg00625845	7	1331473354	58	7	97816327	6.13578	1331498592	7	97841565	0.000134109	0.00011592	-5.05767	-0.257643	5.54488	1331498529	97841502	0.000865005	0.000797948	4.75805	0.0366325	TSS200	chr7:97841636-97842005	N_Shore			NA		7:97839949-97841626	Unclassified	NA	0.007051	0.0193458	-0.2633	2.99e-07	-0.187368	0.000155204	0.276368	1.09e-05	0.166892	0.00646692	-0.274751	1.89e-09	0.288387	0.396122	0.429407
rs6465657	BHLHA15	cg02258139	7	1331473354	58	7	97816327	6.13578	1331498592	7	97841565	0.000134109	0.00011592	-5.05767	-0.257643	4.72895	1331498540	97841513	0.0042881	0.00395568	4.33939	0.0363686	TSS200	chr7:97841636-97842005	N_Shore			NA		7:97839949-97841626	Unclassified	NA	0.0384933	0.0107616	-0.2633	2.99e-07	-0.195153	7.02e-05	0.240517	0.00010813	0.129367	0.0324393	-0.283337	7.45e-10	0.25882	0.462128	0.429407
rs6465657	BHLHA15	cg14975238	7	1331473354	58	7	97816327	6.13578	1331498592	7	97841565	0.000134109	0.00011592	-5.05767	-0.257643	4.68764	1331498618	97841591	0.00469363	0.00432977	4.31732	0.0240089	1stExon;5'UTR	chr7:97841636-97842005	N_Shore			NA		7:97839949-97841626	Unclassified	NA	0.0835025	0.0150501	-0.2633	2.99e-07	-0.184563	0.000120734	0.246808	9.57e-05	0.117081	0.0518284	-0.319022	9.85e-13	0.299039	0.52562	0.429407
rs6465657	BHLHA15	cg22884541	7	1331473354	58	7	97816327	6.13578	1331498592	7	97841565	0.000134109	0.00011592	-5.05767	-0.257643	3.77457	1331498891	97841864	0.02696	0.0248701	3.80343	0.0404465	1stExon	chr7:97841636-97842005	Island			NA	7:97679573-97679992			NA	0.145468	0.00394759	-0.2633	2.99e-07	-0.195726	3.88e-05	0.234728	0.000979904	0.0853031	0.207318	-0.287884	3.22e-13	0.256644	0.636587	0.429407
rs6465657	BHLHA15	cg13918611	7	1331473354	58	7	97816327	6.13578	1331498592	7	97841565	0.000134109	0.00011592	-5.05767	-0.257643	3.76829	1331499025	97841998	0.0272404	0.0251287	3.7997	0.0220336	1stExon	chr7:97841636-97842005	Island			NA	7:97679573-97679992			NA	0.11474	0.00209814	-0.2633	2.99e-07	-0.202207	3.38e-05	0.23225	0.000611972	0.108718	0.0991422	-0.263047	3.85e-10	0.232027	0.531892	0.429407
rs6465657	BHLHA15	cg11914962	7	1331473354	58	7	97816327	6.13578	1331498592	7	97841565	0.000134109	0.00011592	-5.05767	-0.257643	4.56073	1331499295	97842268	0.00599727	0.00553236	4.24895	0.0334721	1stExon;3'UTR	chr7:97840559-97840845	S_Shore			NA				NA	0.0671487	0.00845468	-0.2633	2.99e-07	-0.175396	0.00016939	0.274175	0.000123002	0.107975	0.102209	-0.320615	2.36e-16	0.333857	0.606182	0.429407
rs6465657	BHLHA15	cg20320158	7	1331473354	58	7	97816327	6.13578	1331498592	7	97841565	0.000134109	0.00011592	-5.05767	-0.257643	4.99586	1331504081	97847054	0.00251256	0.00231778	-4.47983	-0.0256467	Body					NA	7:97684924-97685048			NA	1	1	-0.2633	2.99e-07	-0.313856	8.8e-10	-0.238157	0.000226427	-0.328369	5.86e-07	-0.212279	2.14e-06	-0.192008	-0.378796	0.429407
rs6465657	BHLHA15	cg06204800	7	1331473354	58	7	97816327	6.13578	1331498592	7	97841565	0.000134109	0.00011592	-5.05767	-0.257643	4.77175	1331504138	97847111	0.00396783	0.00366024	-4.36216	-0.0204793	Body					NA	7:97684924-97685048			NA	1	1	-0.2633	2.99e-07	-0.311239	1.47e-09	-0.256394	0.000174289	-0.345199	7.65e-07	-0.186973	1.07e-05	-0.182068	-0.346363	0.429407
rs6465657	BHLHA15	cg23184226	7	1331473354	58	7	97816327	6.13578	1331498592	7	97841565	0.000134109	0.00011592	-5.05767	-0.257643	5.14286	1331537590	97880563	0.00186899	0.00172411	4.55567	0.0197131	5'UTR	chr7:97881132-97881906	N_Shore		RDMR	NA				NA	0.0123032	0.0123032	-0.2633	2.99e-07	-0.232991	7.82e-06	0.218957	3.82e-05	0.17931	0.00106392	-0.138427	0.0123032	0.115114	0.181072	0.429407
rs6465657	BHLHA15	cg26380479	7	1331473354	58	7	97816327	6.13578	1331498592	7	97841565	0.000134109	0.00011592	-5.05767	-0.257643	11.4833	1331565256	97908229	3.81e-09	3.51e-09	-7.21585	-0.030301		chr7:97910459-97911618	N_Shelf			NA				NA	0.921199	0.930418	-0.2633	2.99e-07	-0.293081	9.97e-08	-0.435103	1.5e-10	-0.465813	5.19e-11	-0.068445	0.122546	-0.113105	-0.0705804	0.429407
rs6465657	BHLHA15	cg17341174	7	1331473354	58	7	97816327	6.13578	1331498592	7	97841565	0.000134109	0.00011592	-5.05767	-0.257643	3.92662	1331580861	97923834	0.0202517	0.0186817	3.89283	0.016143	Body					TRUE	7:97761681-97761776	7:97923803-97925052	Unclassified	NA	0.626209	0.618929	-0.2633	2.99e-07	-0.269432	3.36e-07	0.259043	7.59e-05	0.269343	8.39e-05	0.0236712	0.599595	-0.0232884	-0.0397614	0.429407
rs6465657	BHLHA15	cg26980996	7	1331473354	58	7	97816327	6.13578	1331498592	7	97841565	0.000134109	0.00011592	-5.05767	-0.257643	5.46119	1331683508	98026481	0.00100562	0.000927662	-4.7165	-0.0138774	Body	chr7:98030097-98030422	N_Shelf			NA				NA	0.0452101	0.0452101	-0.2633	2.99e-07	-0.234492	9.27e-06	-0.313608	1.2e-06	-0.275225	3.76e-05	0.0918614	0.0452101	0.109413	0.122391	0.429407
rs6465657	BHLHA15	cg08684580	7	1331473354	58	7	97816327	6.13578	1331498592	7	97841565	0.000134109	0.00011592	-5.05767	-0.257643	4.26377	1331686293	98029266	0.0103682	0.00956445	-4.08533	-0.010539	Body	chr7:98030097-98030422	N_Shore			NA	7:97867195-97867275			NA	0.786414	0.786414	-0.2633	2.99e-07	-0.265882	3.82e-07	-0.188752	0.00119068	-0.193503	0.00149424	-0.0136769	0.786414	-0.00980459	-0.0251693	0.429407
rs684232	FAM57A	cg08881796	17	2500790829	112	17	618965	7.27536	2500807649	17	635785	1.35e-05	1.16e-05	-5.57935	-0.340433	8.9574	2500790409	618545	7.65e-07	7.05e-07	-6.2617	-0.0135117	TSS1500;TSS1500	chr17:617755-618559	Island			NA	17:564235-565296	17:617472-618712	Promoter_Associated	NA	0.660981	0.660981	-0.361465	7.69e-09	-0.370717	2.16e-08	-0.432498	6.15e-09	-0.443419	1.73e-08	-0.0213926	0.660981	-0.0255966	-0.0252492	0.306744	SEM
rs684232	FAM57A	cg12880095	17	2500790829	112	17	618965	7.27536	2500807649	17	635785	1.35e-05	1.16e-05	-5.57935	-0.340433	4.46084	2500801477	629613	0.00717647	0.00662014	4.19449	0.0330515						TRUE				NA	0.522923	0.522923	-0.361465	7.69e-09	-0.352343	4.02e-08	0.204893	6.48e-05	0.193763	0.000345756	-0.044521	0.522923	0.0252363	0.0543225	0.306744
rs684232	FAM57A	cg02084467	17	2500790829	112	17	618965	7.27536	2500807649	17	635785	1.35e-05	1.16e-05	-5.57935	-0.340433	7.03804	2500804342	632478	3.93e-05	3.63e-05	5.45613	0.0273544		chr17:635203-636499	N_Shelf			NA				NA	0.0075579	0.0075579	-0.361465	7.69e-09	-0.319741	4.86e-07	0.219204	1.17e-05	0.174199	0.000807634	-0.190345	0.0075579	0.115431	0.205308	0.306744
rs684232	FAM57A	cg25186143	17	2500790829	112	17	618965	7.27536	2500807649	17	635785	1.35e-05	1.16e-05	-5.57935	-0.340433	13.9261	2500806928	635064	1.74e-11	1.6e-11	8.05999	0.0509788	TSS1500	chr17:635203-636499	N_Shore			NA				NA	0.000641771	0.00842022	-0.361465	7.69e-09	-0.26651	6.46e-05	0.516525	3.39e-14	0.441011	2.51e-10	-0.183834	0.000641771	0.262695	0.146196	0.306744
rs684232	FAM57A	cg13073302	17	2500790829	112	17	618965	7.27536	2500807649	17	635785	1.35e-05	1.16e-05	-5.57935	-0.340433	7.29896	2500808864	637000	2.28e-05	2.1e-05	5.57091	0.026354	Body	chr17:635203-636499	S_Shore		CDMR	NA				NA	0.00417786	0.00417786	-0.361465	7.69e-09	-0.305594	2.06e-06	0.35969	5.63e-08	0.296388	1.55e-05	-0.15533	0.00417786	0.154567	0.175991	0.306744
rs684232	VPS53	cg08881796	17	2500790829	112	17	618965	8.25773	2500583771	17	411907	1.52e-06	1.31e-06	-6.00087	-0.303003	8.9574	2500790409	618545	7.65e-07	7.05e-07	-6.2617	-0.0135117	TSS1500;TSS1500	chr17:617755-618559	Island			NA	17:564235-565296	17:617472-618712	Promoter_Associated	NA	0.987135	0.987135	-0.314792	1.76e-09	-0.315076	1.19e-08	-0.432498	6.15e-09	-0.432918	4.17e-08	-0.000655787	0.987135	-0.000900997	-0.00097004	0.122493	Independence
rs684232	VPS53	cg12880095	17	2500790829	112	17	618965	8.25773	2500583771	17	411907	1.52e-06	1.31e-06	-6.00087	-0.303003	4.46084	2500801477	629613	0.00717647	0.00662014	4.19449	0.0330515						TRUE				NA	0.603346	0.630218	-0.314792	1.76e-09	-0.323186	1.85e-09	0.204893	6.48e-05	0.217728	6.56e-05	0.0409641	0.480688	-0.0266629	-0.0626416	0.122493
rs684232	VPS53	cg02084467	17	2500790829	112	17	618965	8.25773	2500583771	17	411907	1.52e-06	1.31e-06	-6.00087	-0.303003	7.03804	2500804342	632478	3.93e-05	3.63e-05	5.45613	0.0273544		chr17:635203-636499	N_Shelf			NA				NA	0.887082	0.887082	-0.314792	1.76e-09	-0.316652	4.58e-09	0.219204	1.17e-05	0.221718	3.03e-05	0.00848525	0.887082	-0.00590865	-0.0114702	0.122493
rs684232	VPS53	cg25186143	17	2500790829	112	17	618965	8.25773	2500583771	17	411907	1.52e-06	1.31e-06	-6.00087	-0.303003	13.9261	2500806928	635064	1.74e-11	1.6e-11	8.05999	0.0509788	TSS1500	chr17:635203-636499	N_Shore			NA				NA	0.851463	0.851463	-0.314792	1.76e-09	-0.310408	6.21e-08	0.516525	3.39e-14	0.512155	1.19e-12	-0.00848906	0.851463	0.0139292	0.00846082	0.122493
rs684232	VPS53	cg13073302	17	2500790829	112	17	618965	8.25773	2500583771	17	411907	1.52e-06	1.31e-06	-6.00087	-0.303003	7.29896	2500808864	637000	2.28e-05	2.1e-05	5.57091	0.026354	Body	chr17:635203-636499	S_Shore		CDMR	NA				NA	0.0052193	0.0052193	-0.314792	1.76e-09	-0.269362	5.58e-07	0.35969	5.63e-08	0.29518	1.85e-05	-0.126305	0.0052193	0.14432	0.179349	0.122493
rs7127900	ASCL2	cg13649441	11	1818141464	81	11	2233574	9.2519	1818197617	11	2289727	1.85e-07	1.6e-07	-6.40619	-0.464626	3.51127	1817184551	1276661	0.0434229	0.0400567	3.64441	0.0214458	Body	chr11:1273594-1273861	S_Shelf			NA	11:1232824-1233777	11:1276292-1276759	Unclassified_Cell_type_specific	NA	0.113233	0.0200697	-0.472393	7.21e-10	-0.435948	1.77e-08	0.313593	0.000296776	0.240402	0.00839729	-0.116219	0.0200697	0.0771508	0.233396	0.539854	SEM
rs7127900	ASCL2	cg21191514	11	1818141464	81	11	2233574	9.2519	1818197617	11	2289727	1.85e-07	1.6e-07	-6.40619	-0.464626	6.23427	1818095811	2187921	0.000212561	0.000196083	-5.08985	-0.0620984	Body;Body;Body	chr11:2187488-2188245	Island			NA	11:2144065-2144800	11:2187212-2188062	Unclassified_Cell_type_specific	TRUE	0.256573	0.256573	-0.472393	7.21e-10	-0.455137	5.3e-09	-0.271748	0.000463451	-0.239631	0.00364108	0.0635001	0.256573	0.0365289	0.118186	0.539854
rs7127900	ASCL2	cg25635251	11	1818141464	81	11	2233574	9.2519	1818197617	11	2289727	1.85e-07	1.6e-07	-6.40619	-0.464626	96.686	1818141933	2234043	8e-93	7.38e-93	29.502	0.169518					CDMR	NA				NA	0.228377	0.416679	-0.472393	7.21e-10	-0.33753	0.0123506	1.35702	6e-79	1.3339	8.23e-72	-0.0993819	0.228377	0.28549	0.0170417	0.539854
rs7127900	ASCL2	cg12428727	11	1818141464	81	11	2233574	9.2519	1818197617	11	2289727	1.85e-07	1.6e-07	-6.40619	-0.464626	27.371	1818142555	2234665	1.74e-24	1.6e-24	12.0077	0.0838979					CDMR	TRUE		11:2234583-2235252	Unclassified_Cell_type_specific	NA	5.33e-05	0.00266201	-0.472393	7.21e-10	-0.283177	0.00107843	0.859955	5.46e-24	0.745312	5.94e-18	-0.22003	5.33e-05	0.400548	0.133313	0.539854
rs7127900	ASCL2	cg12659626	11	1818141464	81	11	2233574	9.2519	1818197617	11	2289727	1.85e-07	1.6e-07	-6.40619	-0.464626	6.02848	1818142865	2234975	0.000320356	0.000295522	4.99266	0.0207805					CDMR	TRUE	11:2191551-2191607	11:2234583-2235252	Unclassified_Cell_type_specific	NA	0.123085	0.000639121	-0.472393	7.21e-10	-0.409715	1.03e-07	0.278343	2.22e-05	0.197724	0.00370975	-0.225182	0.000639121	0.132681	0.28964	0.539854
rs7127900	ASCL2	cg01732465	11	1818141464	81	11	2233574	9.2519	1818197617	11	2289727	1.85e-07	1.6e-07	-6.40619	-0.464626	5.15194	1818151825	2243935	0.00183647	0.00169411	4.56032	0.0301537					RDMR	NA				NA	0.28248	0.00174675	-0.472393	7.21e-10	-0.421596	4.1e-08	0.283022	0.000172484	0.197748	0.0118735	-0.179481	0.00174675	0.107531	0.301296	0.539854
rs7127900	ASCL2	cg06577223	11	1818141464	81	11	2233574	9.2519	1818197617	11	2289727	1.85e-07	1.6e-07	-6.40619	-0.464626	5.96212	1818151845	2243955	0.000363632	0.000335442	4.96099	0.0430523					RDMR	NA				NA	0.173948	0.000192093	-0.472393	7.21e-10	-0.402513	9.79e-08	0.281314	0.000192093	0.162975	0.0351414	-0.248406	1.23e-05	0.147927	0.420663	0.539854
rs7127900	ASCL2	cg01452169	11	1818141464	81	11	2233574	9.2519	1818197617	11	2289727	1.85e-07	1.6e-07	-6.40619	-0.464626	5.35802	1818151863	2243973	0.00121173	0.00111779	4.66487	0.0342664					RDMR	NA				NA	0.105551	3.07e-05	-0.472393	7.21e-10	-0.39586	1.89e-07	0.323131	3.07e-05	0.204665	0.0100727	-0.236849	1.97e-05	0.162012	0.366621	0.539854
rs7127900	ASCL2	cg22656940	11	1818141464	81	11	2233574	9.2519	1818197617	11	2289727	1.85e-07	1.6e-07	-6.40619	-0.464626	4.20467	1818169548	2261658	0.0115677	0.010671	-4.05213	-0.0292241					RDMR	NA				NA	0.00165776	0.000460237	-0.472393	7.21e-10	-0.415452	5.6e-08	-0.272472	0.000163214	-0.181137	0.015787	0.208979	0.000460237	0.120537	0.33521	0.539854
rs7127900	ASCL2	cg24758181	11	1818141464	81	11	2233574	9.2519	1818197617	11	2289727	1.85e-07	1.6e-07	-6.40619	-0.464626	4.03931	1818193692	2285802	0.0161205	0.0148708	3.95802	0.00929266					CDMR	NA				NA	0.0157871	0.0123568	-0.472393	7.21e-10	-0.432957	2.11e-08	0.348826	0.000272129	0.261835	0.00929123	-0.113053	0.0123568	0.0834809	0.249381	0.539854
rs7127900	ASCL2	cg22364204	11	1818141464	81	11	2233574	9.2519	1818197617	11	2289727	1.85e-07	1.6e-07	-6.40619	-0.464626	7.50316	1818195237	2287347	1.52e-05	1.41e-05	5.65946	0.0364871		chr11:2290104-2292932	N_Shelf		CDMR	NA		11:2286635-2287569	Unclassified_Cell_type_specific	NA	0.191389	3.29e-06	-0.472393	7.21e-10	-0.37052	8.73e-07	0.347526	3.29e-06	0.212347	0.0048863	-0.293137	3.3e-07	0.215653	0.388976	0.539854
rs7127900	ASCL2	cg27655512	11	1818141464	81	11	2233574	9.2519	1818197617	11	2289727	1.85e-07	1.6e-07	-6.40619	-0.464626	5.392	1818195311	2287421	0.00114084	0.0010524	4.68192	0.0204871		chr11:2290104-2292932	N_Shelf		CDMR	NA	11:2243970-2244576	11:2286635-2287569	Unclassified_Cell_type_specific	NA	0.335014	2.28e-05	-0.472393	7.21e-10	-0.342104	1.62e-06	0.288647	2.28e-05	0.114369	0.081166	-0.45138	1.82e-13	0.275807	0.603777	0.539854
rs7127900	ASCL2	cg25080747	11	1818141464	81	11	2233574	9.2519	1818197617	11	2289727	1.85e-07	1.6e-07	-6.40619	-0.464626	7.66237	1818197007	2289117	1.11e-05	1.03e-05	5.72776	0.0234489		chr11:2290104-2292932	N_Shore			NA		11:2288647-2289266	Unclassified_Cell_type_specific	NA	0.00585259	0.00585259	-0.472393	7.21e-10	-0.417419	8.48e-08	0.393918	4.61e-06	0.308595	0.000598207	-0.139557	0.00585259	0.116374	0.216601	0.539854
rs7127900	ASCL2	cg27252164	11	1818141464	81	11	2233574	9.2519	1818197617	11	2289727	1.85e-07	1.6e-07	-6.40619	-0.464626	3.53218	1818200263	2292373	0.0418365	0.0385932	3.65725	0.0283928	TSS200	chr11:2290104-2292932	Island			NA	11:2246715-2249758			NA	0.156995	0.00118801	-0.472393	7.21e-10	-0.417223	3.46e-08	0.247309	0.00118801	0.137991	0.0799577	-0.223084	7.16e-05	0.116789	0.442027	0.539854
rs7127900	ASCL2	cg15579389	11	1818141464	81	11	2233574	9.2519	1818197617	11	2289727	1.85e-07	1.6e-07	-6.40619	-0.464626	3.54	1818230949	2323059	0.0413177	0.0381147	-3.66204	-0.0174334	Body;1stExon;TSS200					NA				TRUE	0.727419	0.727419	-0.472393	7.21e-10	-0.467575	2.01e-09	-0.225526	0.00145056	-0.216498	0.00411901	0.0213642	0.727419	0.0101995	0.0400313	0.539854
rs7767188	HCG4	cg16487621	6	1092615736	39	6	30073776	6.5588	1092300767	6	29758807	5.7e-05	4.92e-05	5.25597	0.403924	3.60028	1091937617	29395657	0.0372693	0.0343801	3.6988	0.0180145	TSS200					NA				NA	0.771302	0.771302	0.421467	1.07e-07	0.426235	1.5e-07	0.223564	0.000302619	0.229176	0.000417291	-0.0213247	0.771302	-0.0113115	-0.0251036	0.588278	SME
rs7767188	HCG4	cg00588198	6	1092615736	39	6	30073776	6.5588	1092300767	6	29758807	5.7e-05	4.92e-05	5.25597	0.403924	3.52112	1092190412	29648452	0.0428372	0.0395164	3.65047	0.0282403						NA	6:29756034-29757072	6:29648152-29649066	Unclassified_Cell_type_specific	NA	0.0737382	0.0120637	0.421467	1.07e-07	0.392646	7.22e-07	0.238058	0.0105757	0.165096	0.0870248	0.121068	0.0120637	0.068383	0.306488	0.588278
rs7767188	HCG4	cg03449857	6	1092615736	39	6	30073776	6.5588	1092300767	6	29758807	5.7e-05	4.92e-05	5.25597	0.403924	3.8112	1092190583	29648623	0.0250905	0.0231455	3.82512	0.0347598						NA	6:29756034-29757072	6:29648152-29649066	Unclassified_Cell_type_specific	NA	0.0178496	0.00260706	0.421467	1.07e-07	0.377122	1.73e-06	0.293126	0.00260706	0.193882	0.0524467	0.151284	0.00101972	0.105217	0.338572	0.588278
rs7767188	HCG4	cg13835168	6	1092615736	39	6	30073776	6.5588	1092300767	6	29758807	5.7e-05	4.92e-05	5.25597	0.403924	4.0895	1092190716	29648756	0.0146268	0.0134929	3.98678	0.0423952						NA	6:29756034-29757072	6:29648152-29649066	Unclassified_Cell_type_specific	NA	0.0158973	0.00202554	0.421467	1.07e-07	0.375895	1.9e-06	0.295956	0.00202554	0.198055	0.0442067	0.153983	0.000995426	0.108128	0.330795	0.588278
rs7767188	HCG4	cg24100841	6	1092615736	39	6	30073776	6.5588	1092300767	6	29758807	5.7e-05	4.92e-05	5.25597	0.403924	3.88346	1092190984	29649024	0.0220282	0.0203206	3.86762	0.0485003						NA	6:29756034-29757072	6:29648152-29649066	Unclassified_Cell_type_specific	NA	0.0195524	0.0021353	0.421467	1.07e-07	0.374813	1.97e-06	0.299113	0.0021353	0.196764	0.0488269	0.155973	0.000700708	0.110693	0.342177	0.588278
rs7767188	HCG4	cg22298860	6	1092615736	39	6	30073776	6.5588	1092300767	6	29758807	5.7e-05	4.92e-05	5.25597	0.403924	4.54368	1092232782	29690822	0.00618526	0.00570577	4.23969	0.0420728	TSS1500;TSS1500;TSS1500	chr6:29691106-29692093	N_Shore			NA		6:29690709-29691453	Promoter_Associated	TRUE	0.0911293	0.0911293	0.421467	1.07e-07	0.387774	1.83e-06	0.394515	1.18e-05	0.347393	0.000209238	0.0854034	0.0911293	0.0799419	0.119442	0.588278
rs7767188	HCG4	cg15331332	6	1092615736	39	6	30073776	6.5588	1092300767	6	29758807	5.7e-05	4.92e-05	5.25597	0.403924	3.63292	1092234071	29692111	0.0347705	0.0320751	3.71857	0.0184215	Body;Body;Body	chr6:29691106-29692093	S_Shore			TRUE	6:29799114-29800223	6:29691677-29692176	Promoter_Associated	TRUE	0.748145	0.821303	0.421467	1.07e-07	0.436588	8.52e-08	0.168581	7.19e-05	0.179649	5.55e-05	-0.089693	0.402269	-0.035876	-0.0656515	0.588278
rs7767188	HCG4	cg16289618	6	1092615736	39	6	30073776	6.5588	1092300767	6	29758807	5.7e-05	4.92e-05	5.25597	0.403924	4.48071	1092247899	29705939	0.00699451	0.00645229	-4.20537	-0.0177981	Body;Body					NA		6:29705398-29706747	Unclassified	TRUE	0.904674	0.889069	0.421467	1.07e-07	0.441547	5.05e-08	-0.228443	0.000406685	-0.253689	0.0001813	0.0878994	0.210129	-0.0476431	-0.110513	0.588278
rs7767188	HCG4	cg18306983	6	1092615736	39	6	30073776	6.5588	1092300767	6	29758807	5.7e-05	4.92e-05	5.25597	0.403924	7.55966	1092257806	29715846	1.35e-05	1.24e-05	-5.68377	-0.0140837	Body;Body	chr6:29716468-29717158	N_Shore			NA				NA	0.619269	0.619269	0.421467	1.07e-07	0.410243	6.56e-07	-0.419624	8.23e-07	-0.406553	5.04e-06	-0.0267489	0.619269	0.026632	0.0311489	0.588278
rs7767188	HCG4	cg06486622	6	1092615736	39	6	30073776	6.5588	1092300767	6	29758807	5.7e-05	4.92e-05	5.25597	0.403924	10.1482	1092260079	29718119	6.21e-08	5.73e-08	6.72391	0.0369691	TSS1500;TSS1500	chr6:29716468-29717158	S_Shore			NA				NA	0.0908674	0.0908674	0.421467	1.07e-07	0.372816	8.55e-06	0.466808	5.08e-10	0.428132	3.92e-08	0.104221	0.0908674	0.115433	0.0828519	0.588278
rs7767188	HCG4	cg18280909	6	1092615736	39	6	30073776	6.5588	1092300767	6	29758807	5.7e-05	4.92e-05	5.25597	0.403924	5.35849	1092265261	29723301	0.00121173	0.00111779	4.6651	0.0238716		chr6:29720381-29721101	S_Shelf			NA	6:29831210-29831563			NA	0.147714	0.147714	0.421467	1.07e-07	0.394388	1.17e-06	0.268624	3.89e-05	0.239276	0.000439414	0.100807	0.147714	0.0642497	0.109255	0.588278
rs7767188	HCG4	cg24900542	6	1092615736	39	6	30073776	6.5588	1092300767	6	29758807	5.7e-05	4.92e-05	5.25597	0.403924	4.82152	1092265275	29723315	0.00361471	0.00333449	4.38851	0.0215888		chr6:29720381-29721101	S_Shelf			NA	6:29831210-29831563			NA	0.0158404	0.00737989	0.421467	1.07e-07	0.375364	2.71e-06	0.271547	0.000139752	0.212367	0.00390718	0.169778	0.00737989	0.109386	0.217936	0.588278
rs7767188	HCG4	cg03432955	6	1092615736	39	6	30073776	6.5588	1092300767	6	29758807	5.7e-05	4.92e-05	5.25597	0.403924	7.81704	1092337461	29795501	8.1e-06	7.48e-06	5.79351	0.0287561	5'UTR	chr6:29795553-29796594	N_Shore			NA	6:29903476-29904474			TRUE	0.029191	0.0110021	0.421467	1.07e-07	0.360854	9.91e-06	0.290149	1.82e-07	0.246779	1.69e-05	0.208902	0.0110021	0.143814	0.149475	0.588278
rs7767188	HCG4	cg00126638	6	1092615736	39	6	30073776	6.5588	1092300767	6	29758807	5.7e-05	4.92e-05	5.25597	0.403924	6.42347	1092337543	29795583	0.000142166	0.000131145	5.17792	0.0257312	5'UTR	chr6:29795553-29796594	Island			NA	6:29903476-29904474			TRUE	0.0258351	0.0258351	0.421467	1.07e-07	0.3693	6.32e-06	0.295569	3.05e-07	0.256031	1.81e-05	0.176499	0.0258351	0.123776	0.133767	0.588278
rs7767188	HCG4	cg03521696	6	1092615736	39	6	30073776	6.5588	1092300767	6	29758807	5.7e-05	4.92e-05	5.25597	0.403924	5.30416	1092337555	29795595	0.00135725	0.00125204	4.63773	0.0388141	5'UTR	chr6:29795553-29796594	Island			NA	6:29903476-29904474			TRUE	0.0307734	0.0162448	0.421467	1.07e-07	0.37028	5e-06	0.272085	2.88e-06	0.229008	0.000138869	0.188129	0.0162448	0.12145	0.158324	0.588278
rs7767188	HCG4	cg10181330	6	1092615736	39	6	30073776	6.5588	1092300767	6	29758807	5.7e-05	4.92e-05	5.25597	0.403924	3.76562	1092360203	29818243	0.0273522	0.0252318	3.79811	0.0263255		chr6:29818085-29818341	Island			NA	6:29925913-29926271			NA	0.556199	0.556199	0.421467	1.07e-07	0.410931	4.33e-07	0.268511	8.26e-05	0.256015	0.000338297	0.0392393	0.556199	0.0249989	0.04654	0.588278
rs7767188	HCG4	cg13266242	6	1092615736	39	6	30073776	6.5588	1092300767	6	29758807	5.7e-05	4.92e-05	5.25597	0.403924	3.47103	1092376455	29834495	0.0466224	0.0430082	-3.61962	-0.0237419		chr6:29831849-29832086	S_Shelf			NA				NA	0.998552	0.991553	0.421467	1.07e-07	0.459945	1.25e-08	-0.305047	0.000270651	-0.365856	2.89e-05	0.126139	0.0194097	-0.0912957	-0.199346	0.588278
rs7767188	HCG4	cg04246123	6	1092615736	39	6	30073776	6.5588	1092300767	6	29758807	5.7e-05	4.92e-05	5.25597	0.403924	5.37679	1092435233	29893273	0.00117724	0.00108598	-4.67429	-0.0239772	Body	chr6:29894140-29895117	N_Shore			NA				NA	0.283253	0.283253	0.421467	1.07e-07	0.401285	8.07e-07	-0.342641	3.58e-05	-0.315001	0.000276232	-0.0589018	0.283253	0.0478856	0.0806678	0.588278
rs7767188	HCG4	cg18786623	6	1092615736	39	6	30073776	6.5588	1092300767	6	29758807	5.7e-05	4.92e-05	5.25597	0.403924	7.31042	1092436010	29894050	2.25e-05	2.07e-05	-5.57591	-0.0406726	TSS1500	chr6:29894140-29895117	N_Shore			NA	6:30001657-30003167			NA	0.520121	0.520121	0.421467	1.07e-07	0.406712	8.29e-07	-0.385306	5.61e-07	-0.370014	4.34e-06	-0.0382952	0.520121	0.0350095	0.0396882	0.588278
rs7767188	HCG4	cg15070894	6	1092615736	39	6	30073776	6.5588	1092300767	6	29758807	5.7e-05	4.92e-05	5.25597	0.403924	9.4534	1092436122	29894162	2.71e-07	2.5e-07	-6.45721	-0.0496765	TSS1500	chr6:29894140-29895117	Island			NA	6:30001657-30003167	6:29894087-29895332	Promoter_Associated	NA	0.322349	0.322349	0.421467	1.07e-07	0.405254	5.4e-07	-0.297872	0.000304338	-0.272422	0.00158643	-0.0544282	0.322349	0.0384671	0.0854407	0.588278
rs7767188	HCG4	cg00409917	6	1092615736	39	6	30073776	6.5588	1092300767	6	29758807	5.7e-05	4.92e-05	5.25597	0.403924	3.41698	1092436639	29894679	0.0514316	0.0474446	-3.58608	-0.0311402	TSS1500	chr6:29894140-29895117	Island			NA	6:30001657-30003167	6:29894087-29895332	Promoter_Associated	NA	0.218715	0.106923	0.421467	1.07e-07	0.40734	2.98e-07	-0.131018	0.0512382	-0.0970169	0.166737	-0.107823	0.106923	0.033518	0.259516	0.588278
rs7767188	HCG4	cg15931205	6	1092615736	39	6	30073776	6.5588	1092300767	6	29758807	5.7e-05	4.92e-05	5.25597	0.403924	3.72797	1092436780	29894820	0.0292877	0.0270172	-3.77569	-0.0522354	TSS1500	chr6:29894140-29895117	Island			NA	6:30001657-30003167	6:29894087-29895332	Promoter_Associated	NA	0.0161883	0.0161883	0.421467	1.07e-07	0.383784	1.58e-06	-0.242372	0.000517303	-0.190193	0.00852183	-0.155477	0.0161883	0.0894099	0.215285	0.588278
rs7767188	HCG4	cg01336390	6	1092615736	39	6	30073776	6.5588	1092300767	6	29758807	5.7e-05	4.92e-05	5.25597	0.403924	10.1478	1092437019	29895059	6.21e-08	5.73e-08	-6.72375	-0.0547374		chr6:29894140-29895117	Island			NA	6:30001657-30003167	6:29894087-29895332	Promoter_Associated	NA	0.0129386	0.0129386	0.421467	1.07e-07	0.367335	6.02e-06	-0.294561	1.73e-06	-0.24743	0.000100083	-0.183771	0.0129386	0.128436	0.160005	0.588278
rs7767188	HCG4	cg01499815	6	1092615736	39	6	30073776	6.5588	1092300767	6	29758807	5.7e-05	4.92e-05	5.25597	0.403924	10.9864	1092437034	29895074	1.09e-08	1.01e-08	-7.03566	-0.0573515		chr6:29894140-29895117	Island			NA	6:30001657-30003167	6:29894087-29895332	Promoter_Associated	NA	0.00990916	0.00990916	0.421467	1.07e-07	0.363641	7.63e-06	-0.30901	8.66e-07	-0.259217	6.29e-05	-0.187134	0.00990916	0.137202	0.161139	0.588278
rs7767188	HCG4	cg15671450	6	1092615736	39	6	30073776	6.5588	1092300767	6	29758807	5.7e-05	4.92e-05	5.25597	0.403924	10.4258	1092437076	29895116	3.55e-08	3.28e-08	-6.8283	-0.0538995		chr6:29894140-29895117	Island			NA	6:30001657-30003167	6:29894087-29895332	Promoter_Associated	NA	0.003444	0.003444	0.421467	1.07e-07	0.34902	1.88e-05	-0.336464	5.98e-08	-0.280972	1.04e-05	-0.215318	0.003444	0.171892	0.164927	0.588278
rs7767188	HCG4	cg23681866	6	1092615736	39	6	30073776	6.5588	1092300767	6	29758807	5.7e-05	4.92e-05	5.25597	0.403924	6.20758	1092437135	29895175	0.000221977	0.000204769	-5.07733	-0.0465489		chr6:29894140-29895117	S_Shore			NA	6:30001657-30003167	6:29894087-29895332	Promoter_Associated	NA	0.00664673	0.00664673	0.421467	1.07e-07	0.368725	4.56e-06	-0.294523	1.8e-05	-0.236965	0.000819863	-0.179077	0.00664673	0.12514	0.195427	0.588278
rs7767188	HCG4	cg15411272	6	1092615736	39	6	30073776	6.5588	1092300767	6	29758807	5.7e-05	4.92e-05	5.25597	0.403924	9.33978	1092437147	29895187	3.38e-07	3.12e-07	-6.41282	-0.0526476		chr6:29894140-29895117	S_Shore			NA	6:30001657-30003167	6:29894087-29895332	Promoter_Associated	NA	0.00331358	0.000628921	0.421467	1.07e-07	0.338555	2.89e-05	-0.313952	1.01e-07	-0.252467	2.71e-05	-0.264092	0.000628921	0.196723	0.195842	0.588278
rs7767188	HCG4	cg26121931	6	1092615736	39	6	30073776	6.5588	1092300767	6	29758807	5.7e-05	4.92e-05	5.25597	0.403924	5.82246	1092437164	29895204	0.000480921	0.000443639	-4.89382	-0.0350428		chr6:29894140-29895117	S_Shore			NA		6:29894087-29895332	Promoter_Associated	NA	0.00758597	0.00462653	0.421467	1.07e-07	0.368698	4.24e-06	-0.246398	3.81e-05	-0.194055	0.00163796	-0.21416	0.00462653	0.125203	0.212436	0.588278
rs7767188	HCG4	cg24838316	6	1092615736	39	6	30073776	6.5588	1092300767	6	29758807	5.7e-05	4.92e-05	5.25597	0.403924	4.99033	1092437220	29895260	0.00253668	0.00234003	-4.47696	-0.0327652		chr6:29894140-29895117	S_Shore			NA		6:29894087-29895332	Promoter_Associated	NA	0.00676606	0.00676606	0.421467	1.07e-07	0.378625	2.05e-06	-0.239877	0.00045089	-0.182413	0.00976399	-0.1786	0.00676606	0.10165	0.239556	0.588278
rs7767188	HCG4	cg19151378	6	1092615736	39	6	30073776	6.5588	1092300767	6	29758807	5.7e-05	4.92e-05	5.25597	0.403924	5.84799	1092452106	29910146	0.000455339	0.00042004	-4.90615	-0.0594259	TSS200	chr6:29910202-29911367	N_Shore			NA		6:29909808-29910629	Promoter_Associated	NA	0.231316	0.231316	0.421467	1.07e-07	0.388608	3.36e-06	-0.548726	2.83e-09	-0.514911	8.75e-08	-0.0598819	0.231316	0.0779628	0.061624	0.588278
rs7767188	HCG4	cg19748509	6	1092615736	39	6	30073776	6.5588	1092300767	6	29758807	5.7e-05	4.92e-05	5.25597	0.403924	4.43341	1092452738	29910778	0.00755238	0.0069669	-4.17944	-0.0491098	Body	chr6:29910202-29911367	Island			NA	6:30018182-30019314			NA	0.606771	0.606771	0.421467	1.07e-07	0.410567	5.71e-07	-0.428162	3.61e-06	-0.413426	1.93e-05	-0.0254572	0.606771	0.0258616	0.0344153	0.588278
rs7767188	HCG4	cg17608381	6	1092615736	39	6	30073776	6.5588	1092300767	6	29758807	5.7e-05	4.92e-05	5.25597	0.403924	4.0839	1092453510	29911550	0.0147825	0.0136365	-3.98358	-0.0253328	Body	chr6:29910202-29911367	S_Shore			NA				NA	0.89411	0.89411	0.421467	1.07e-07	0.423577	1.72e-07	-0.266069	0.000475906	-0.269235	0.00075446	0.00792944	0.89411	-0.0050058	-0.0118965	0.588278
rs7767188	HCG4	cg11946459	6	1092615736	39	6	30073776	6.5588	1092300767	6	29758807	5.7e-05	4.92e-05	5.25597	0.403924	9.38047	1092453518	29911558	3.14e-07	2.9e-07	-6.42875	-0.0435608	Body	chr6:29910202-29911367	S_Shore			NA				NA	0.557473	0.557473	0.421467	1.07e-07	0.405954	1.19e-06	-0.430212	1e-08	-0.416701	1.11e-07	-0.0360588	0.557473	0.036807	0.031406	0.588278
rs7767188	HCG4	cg04007531	6	1092615736	39	6	30073776	6.5588	1092300767	6	29758807	5.7e-05	4.92e-05	5.25597	0.403924	10.6426	1092475471	29933511	2.27e-08	2.09e-08	-6.90904	-0.063386						TRUE				NA	0.12403	0.12403	0.421467	1.07e-07	0.371875	1.23e-05	-0.526799	4.87e-12	-0.491338	5.34e-10	-0.0941382	0.12403	0.117665	0.0673126	0.588278
rs7767188	HCG4	cg01870681	6	1092615736	39	6	30073776	6.5588	1092300767	6	29758807	5.7e-05	4.92e-05	5.25597	0.403924	4.75295	1092475885	29933925	0.00409723	0.0037796	-4.35217	-0.0119473						TRUE		6:29933815-29934049	Unclassified_Cell_type_specific	NA	0.219764	0.219764	0.421467	1.07e-07	0.395848	1.28e-06	-0.325782	4.79e-06	-0.298721	5.83e-05	-0.07864	0.219764	0.0607864	0.0830629	0.588278
rs7767188	HCG4	cg23363602	6	1092615736	39	6	30073776	6.5588	1092300767	6	29758807	5.7e-05	4.92e-05	5.25597	0.403924	4.49559	1092475931	29933971	0.00683349	0.00630375	-4.2135	-0.032194						TRUE		6:29933815-29934049	Unclassified_Cell_type_specific	NA	0.833934	0.833934	0.421467	1.07e-07	0.425668	2.07e-07	-0.367385	1.13e-05	-0.372831	2.17e-05	0.0114333	0.833934	-0.00996619	-0.0148243	0.588278
rs7767188	HCG4	cg19593490	6	1092615736	39	6	30073776	6.5588	1092300767	6	29758807	5.7e-05	4.92e-05	5.25597	0.403924	4.36463	1092485148	29943188	0.00855496	0.00789177	4.14149	0.0162824	Body	chr6:29944402-29945169	N_Shore		RDMR	TRUE		6:29942984-29943793	Unclassified_Cell_type_specific	NA	0.413902	0.413902	0.421467	1.07e-07	0.405449	6.78e-07	0.187994	1.7e-05	0.176906	0.000109064	0.0852031	0.413902	0.0380045	0.0589772	0.588278
rs7767188	HCG4	cg00599564	6	1092615736	39	6	30073776	6.5588	1092300767	6	29758807	5.7e-05	4.92e-05	5.25597	0.403924	4.37003	1092485169	29943209	0.00849913	0.00784027	4.14448	0.0222152	Body	chr6:29944402-29945169	N_Shore		RDMR	TRUE		6:29942984-29943793	Unclassified_Cell_type_specific	NA	0.682481	0.682481	0.421467	1.07e-07	0.414878	3.01e-07	0.15965	0.000385567	0.153907	0.00109584	0.0412717	0.682481	0.0156335	0.0359708	0.588278
rs7767188	HCG4	cg14301212	6	1092615736	39	6	30073776	6.5588	1092300767	6	29758807	5.7e-05	4.92e-05	5.25597	0.403924	4.32761	1092485637	29943677	0.00915269	0.00844316	-4.12095	-0.0264485	Body	chr6:29944402-29945169	N_Shore		RDMR	TRUE		6:29942984-29943793	Unclassified_Cell_type_specific	NA	0.232311	0.232311	0.421467	1.07e-07	0.397466	1.1e-06	-0.307982	1.04e-05	-0.282108	0.000109684	-0.0779302	0.232311	0.0569465	0.0840088	0.588278
rs7767188	HCG4	cg03361297	6	1092615736	39	6	30073776	6.5588	1092300767	6	29758807	5.7e-05	4.92e-05	5.25597	0.403924	4.62092	1092518866	29976906	0.00530124	0.00489028	4.28149	0.0175175	Body;Body	chr6:29974220-29975369	S_Shore			NA				NA	0.00650231	0.00650231	0.421467	1.07e-07	0.361942	7.88e-06	0.403689	1.53e-06	0.333417	0.000115922	0.147453	0.00650231	0.141233	0.174075	0.588278
rs7767188	HCG4	cg06889979	6	1092615736	39	6	30073776	6.5588	1092300767	6	29758807	5.7e-05	4.92e-05	5.25597	0.403924	5.46654	1092529451	29987491	0.000997035	0.000919743	4.71917	0.0152085	Body					NA				NA	0.362771	0.217568	0.421467	1.07e-07	0.397615	1.03e-06	0.193021	2.15e-05	0.175636	0.000212279	0.123573	0.217568	0.0565934	0.0900696	0.588278
rs7767188	HCG4	cg13919341	6	1092615736	39	6	30073776	6.5588	1092300767	6	29758807	5.7e-05	4.92e-05	5.25597	0.403924	3.42542	1092571889	30029929	0.0507045	0.0467738	-3.59134	-0.0160424	Body;TSS1500;Body	chr6:30028936-30029195	S_Shore			NA				NA	0.225201	0.167286	0.421467	1.07e-07	0.406829	3.42e-07	-0.137594	0.0185972	-0.11228	0.0660745	-0.10639	0.167286	0.0347324	0.183975	0.588278
rs7767188	HCG4	cg06155771	6	1092615736	39	6	30073776	6.5588	1092300767	6	29758807	5.7e-05	4.92e-05	5.25597	0.403924	3.98625	1092571895	30029935	0.0180509	0.0166515	-3.92744	-0.020275	Body;TSS1500;Body	chr6:30028936-30029195	S_Shore			NA				NA	0.353104	0.0475798	0.421467	1.07e-07	0.399234	5.21e-07	-0.131674	0.0126125	-0.0989613	0.0716271	-0.168851	0.0475798	0.0527524	0.24844	0.588278
rs7767188	HCG4	cg07468289	6	1092615736	39	6	30073776	6.5588	1092300767	6	29758807	5.7e-05	4.92e-05	5.25597	0.403924	4.52705	1092571970	30030010	0.00639115	0.00589569	-4.23065	-0.0222266	Body;TSS1500;Body	chr6:30028936-30029195	S_Shore			NA				NA	0.062594	0.062594	0.421467	1.07e-07	0.395229	7.88e-07	-0.200264	0.0017986	-0.162991	0.0146447	-0.131019	0.062594	0.062255	0.186122	0.588278
rs7767188	HCG4	cg06083200	6	1092615736	39	6	30073776	6.5588	1092300767	6	29758807	5.7e-05	4.92e-05	5.25597	0.403924	4.49117	1092575810	30033850	0.00688437	0.00635068	-4.21109	-0.0236318	TSS1500					NA				NA	0.549942	0.549942	0.421467	1.07e-07	0.411708	3.7e-07	-0.284613	0.000321937	-0.269854	0.00113105	-0.0342878	0.549942	0.0231542	0.0518563	0.588278
rs7767188	HCG4	cg15448721	6	1092615736	39	6	30073776	6.5588	1092300767	6	29758807	5.7e-05	4.92e-05	5.25597	0.403924	6.23818	1092587001	30045041	0.000211651	0.000195243	5.09168	0.0225139	TSS1500;TSS1500	chr6:30042918-30043500	S_Shore			NA				NA	0.537896	0.537896	0.421467	1.07e-07	0.407141	8.31e-07	0.367485	3.98e-07	0.353705	3.09e-06	0.038984	0.537896	0.0339909	0.0375	0.588278
rs7767188	HCG4	cg24276787	6	1092615736	39	6	30073776	6.5588	1092300767	6	29758807	5.7e-05	4.92e-05	5.25597	0.403924	6.10632	1092587028	30045068	0.000272593	0.000251462	5.0296	0.03192	TSS1500;TSS1500	chr6:30042918-30043500	S_Shore			NA				NA	0.982418	0.982418	0.421467	1.07e-07	0.421942	2.97e-07	0.360137	2.46e-06	0.360658	6.8e-06	-0.00131904	0.982418	-0.0011271	-0.00144841	0.588278
rs7767188	HCG4	cg18580274	6	1092615736	39	6	30073776	6.5588	1092300767	6	29758807	5.7e-05	4.92e-05	5.25597	0.403924	11.1656	1092612034	30070074	7.47e-09	6.89e-09	7.10102	0.0550102		chr6:30069750-30070160	Island			NA	6:30177588-30178433			NA	0.980906	0.97583	0.421467	1.07e-07	0.475249	1.84e-08	0.453263	5.97e-10	0.49514	1.05e-10	-0.118654	0.0603349	-0.127606	-0.0923883	0.588278
rs7767188	HCG4	cg15384453	6	1092615736	39	6	30073776	6.5588	1092300767	6	29758807	5.7e-05	4.92e-05	5.25597	0.403924	8.27202	1092612042	30070082	3.24e-06	2.99e-06	5.98367	0.0434524		chr6:30069750-30070160	Island			NA	6:30177588-30178433			NA	0.952565	0.970294	0.421467	1.07e-07	0.453747	3.04e-08	0.328556	9.89e-06	0.365474	2.72e-06	-0.0982463	0.108817	-0.0765883	-0.112364	0.588278
rs7767188	HCG4	cg14747086	6	1092615736	39	6	30073776	6.5588	1092300767	6	29758807	5.7e-05	4.92e-05	5.25597	0.403924	8.2026	1092612047	30070087	3.69e-06	3.4e-06	5.95496	0.0500697		chr6:30069750-30070160	Island			NA	6:30177588-30178433			NA	0.611957	0.665665	0.421467	1.07e-07	0.431707	1.42e-07	0.3102	9.73e-06	0.321239	1.27e-05	-0.0330114	0.611957	-0.0242964	-0.0355863	0.588278
rs7767188	HCG4	cg19178742	6	1092615736	39	6	30073776	6.5588	1092300767	6	29758807	5.7e-05	4.92e-05	5.25597	0.403924	8.14725	1092612059	30070099	4.16e-06	3.84e-06	5.93199	0.0386728		chr6:30069750-30070160	Island			NA	6:30177588-30178433			NA	0.772311	0.772311	0.421467	1.07e-07	0.427083	1.79e-07	0.293531	2.07e-05	0.299729	3.42e-05	-0.0191339	0.772311	-0.0133258	-0.0211162	0.588278
rs7767188	HCG4	cg23003315	6	1092615736	39	6	30073776	6.5588	1092300767	6	29758807	5.7e-05	4.92e-05	5.25597	0.403924	5.4466	1092612069	30070109	0.00102464	0.000945205	4.70922	0.03431		chr6:30069750-30070160	Island			NA	6:30177588-30178433			NA	0.99398	0.99398	0.421467	1.07e-07	0.421356	1.84e-07	0.230262	0.00118932	0.230095	0.00202374	0.000481131	0.99398	0.000262858	0.000727906	0.588278
rs7767188	HCG4	cg13196879	6	1092615736	39	6	30073776	6.5588	1092300767	6	29758807	5.7e-05	4.92e-05	5.25597	0.403924	3.51712	1092613387	30071427	0.0429973	0.0396641	-3.64801	-0.0265382	Body	chr6:30071225-30071428	Island			NA	6:30178835-30179407			NA	0.00572183	0.000355221	0.421467	1.07e-07	0.354852	8e-06	-0.361281	3.49e-05	-0.265358	0.00290331	-0.184385	0.000355221	0.158055	0.265508	0.588278
rs7767188	HCG4	cg19382642	6	1092615736	39	6	30073776	6.5588	1092300767	6	29758807	5.7e-05	4.92e-05	5.25597	0.403924	3.76241	1092613456	30071496	0.0274981	0.0253664	-3.79621	-0.0127122	Body	chr6:30069750-30070160	S_Shore			NA				NA	0.115008	0.115008	0.421467	1.07e-07	0.394268	1.05e-06	-0.333375	0.000141942	-0.290422	0.00146813	-0.0815877	0.115008	0.0645349	0.128843	0.588278
rs7767188	HCG4	cg13436843	6	1092615736	39	6	30073776	6.5588	1092300767	6	29758807	5.7e-05	4.92e-05	5.25597	0.403924	3.42129	1092613561	30071601	0.0511	0.0471387	-3.58877	-0.0341776	Body	chr6:30069750-30070160	S_Shore			NA				NA	0.00776004	0.00396517	0.421467	1.07e-07	0.36565	5.25e-06	-0.388747	1.88e-05	-0.307987	0.000989201	-0.143582	0.00396517	0.132435	0.207743	0.588278
rs7767188	HCG4	cg10978585	6	1092615736	39	6	30073776	6.5588	1092300767	6	29758807	5.7e-05	4.92e-05	5.25597	0.403924	10.9826	1092621062	30079102	1.09e-08	1.01e-08	-7.03428	-0.0629836	Body					NA				NA	0.771215	0.771215	0.421467	1.07e-07	0.412737	1.15e-06	-0.549129	1.08e-10	-0.541596	1.16e-09	-0.0158981	0.771215	0.0207137	0.0137196	0.588278
rs7767188	HCG4	cg18327128	6	1092615736	39	6	30073776	6.5588	1092300767	6	29758807	5.7e-05	4.92e-05	5.25597	0.403924	7.26281	1092621099	30079139	2.46e-05	2.27e-05	-5.55512	-0.0520948	Body					NA	6:30187118-30187260			NA	0.405451	0.405451	0.421467	1.07e-07	0.400602	1.41e-06	-0.447343	5.03e-08	-0.426346	6.61e-07	-0.046642	0.405451	0.0495057	0.0469377	0.588278
rs7767188	HCG4	cg27313566	6	1092615736	39	6	30073776	6.5588	1092300767	6	29758807	5.7e-05	4.92e-05	5.25597	0.403924	8.69974	1092621115	30079155	1.25e-06	1.15e-06	-6.1583	-0.0605877	Body					NA	6:30187118-30187260			NA	0.295205	0.295205	0.421467	1.07e-07	0.394721	2.04e-06	-0.474589	2.87e-08	-0.447095	5.42e-07	-0.056356	0.295205	0.0634592	0.0579325	0.588278
rs7767188	HCG4	cg01963633	6	1092615736	39	6	30073776	6.5588	1092300767	6	29758807	5.7e-05	4.92e-05	5.25597	0.403924	9.22224	1092621137	30079177	4.27e-07	3.94e-07	-6.36666	-0.0706265	Body					NA	6:30187118-30187260			NA	0.501257	0.501257	0.421467	1.07e-07	0.402812	1.6e-06	-0.521639	2.04e-09	-0.503736	3.01e-08	-0.035762	0.501257	0.0442617	0.0343206	0.588278
rs7767188	HCG4	cg21809927	6	1092615736	39	6	30073776	6.5588	1092300767	6	29758807	5.7e-05	4.92e-05	5.25597	0.403924	3.41543	1092621225	30079265	0.0515256	0.0475312	-3.58512	-0.0465395	Body					NA	6:30187118-30187260			NA	0.945911	0.945911	0.421467	1.07e-07	0.420379	2.14e-07	-0.296156	0.000407939	-0.294382	0.00081014	-0.00367447	0.945911	0.00258197	0.00599197	0.588278
rs7767188	HCG4	cg07939231	6	1092615736	39	6	30073776	6.5588	1092300767	6	29758807	5.7e-05	4.92e-05	5.25597	0.403924	5.53981	1092621363	30079403	0.000871743	0.000804164	-4.75554	-0.0280455	Body					NA				NA	0.435169	0.435169	0.421467	1.07e-07	0.406883	5.82e-07	-0.305329	4.03e-05	-0.287286	0.000222556	-0.0477653	0.435169	0.0346033	0.0590961	0.588278
rs7767188	HCG4	cg07829465	6	1092615736	39	6	30073776	6.5588	1092300767	6	29758807	5.7e-05	4.92e-05	5.25597	0.403924	4.42366	1092621496	30079536	0.00768342	0.00708779	-4.17407	-0.0122609	Body					NA				NA	0.214186	0.214186	0.421467	1.07e-07	0.403081	5.47e-07	-0.2216	0.00107069	-0.195324	0.00578377	-0.0829716	0.214186	0.043625	0.118574	0.588278
rs7767188	HCG4	cg12758147	6	1092615736	39	6	30073776	6.5588	1092300767	6	29758807	5.7e-05	4.92e-05	5.25597	0.403924	24.1271	1092645656	30103696	2.15e-21	1.98e-21	11.1241	0.0784634	TSS1500					NA				NA	0.681021	0.681021	0.421467	1.07e-07	0.403599	8.05e-06	0.571993	1.74e-19	0.564331	1.28e-17	0.0312378	0.681021	0.0423943	0.0133941	0.588278
rs7767188	HCG4	cg09841150	6	1092615736	39	6	30073776	6.5588	1092300767	6	29758807	5.7e-05	4.92e-05	5.25597	0.403924	26.8117	1092648909	30106949	5.7e-24	5.26e-24	-11.8574	-0.103008	Body					NA				NA	0.217461	0.217461	0.421467	1.07e-07	0.361719	9.13e-05	-0.684103	3.24e-23	-0.659494	2.51e-20	-0.0873381	0.217461	0.141763	0.0359736	0.588278
rs7767188	HCG4	cg07408232	6	1092615736	39	6	30073776	6.5588	1092300767	6	29758807	5.7e-05	4.92e-05	5.25597	0.403924	3.93191	1092655938	30113978	0.0200952	0.0185374	3.89591	0.0265778	Body					NA				NA	0.966848	0.950014	0.421467	1.07e-07	0.447641	2.95e-08	0.275662	0.000782414	0.319752	0.00019895	-0.0949489	0.0848366	-0.0621017	-0.15994	0.588278
rs7767188	HCG4	cg07873154	6	1092615736	39	6	30073776	6.5588	1092300767	6	29758807	5.7e-05	4.92e-05	5.25597	0.403924	14.2477	1092664504	30122544	8.61e-12	7.94e-12	8.16667	0.0819718	Body;Body					NA				TRUE	0.779877	0.785929	0.421467	1.07e-07	0.450499	1.56e-07	0.632237	5.04e-12	0.657187	7.54e-12	-0.0459188	0.368174	-0.0688821	-0.0394641	0.588278
rs7767188	HCG4	cg24847621	6	1092615736	39	6	30073776	6.5588	1092300767	6	29758807	5.7e-05	4.92e-05	5.25597	0.403924	13.9153	1092664525	30122565	1.75e-11	1.61e-11	8.05637	0.102549	Body;Body					NA				TRUE	0.933228	0.917406	0.421467	1.07e-07	0.464413	5.42e-08	0.630028	2.65e-11	0.669723	1.38e-11	-0.0681649	0.166285	-0.101896	-0.0630056	0.588278
rs7767188	HCG4	cg05793094	6	1092615736	39	6	30073776	6.5588	1092300767	6	29758807	5.7e-05	4.92e-05	5.25597	0.403924	7.56769	1092664994	30123034	1.34e-05	1.23e-05	5.68722	0.0508977	Body;Body					NA				NA	0.847603	0.854205	0.421467	1.07e-07	0.446601	6.18e-08	0.381539	1.47e-06	0.409482	8.35e-07	-0.0658758	0.253818	-0.059635	-0.0732365	0.588278
rs7767188	HCG4	cg02703235	6	1092615736	39	6	30073776	6.5588	1092300767	6	29758807	5.7e-05	4.92e-05	5.25597	0.403924	4.25235	1092665158	30123198	0.0105926	0.00977142	4.07893	0.0172896	Body;Body					NA				NA	0.611885	0.66503	0.421467	1.07e-07	0.429975	1.21e-07	0.295244	0.000221983	0.307894	0.00024373	-0.0288168	0.611885	-0.0201866	-0.0428486	0.588278
rs7767188	HCG4	cg17451015	6	1092615736	39	6	30073776	6.5588	1092300767	6	29758807	5.7e-05	4.92e-05	5.25597	0.403924	4.09382	1092665186	30123226	0.0145493	0.0134214	3.98925	0.0276653	Body;Body					NA				NA	0.687863	0.732718	0.421467	1.07e-07	0.432802	9.97e-08	0.289305	0.00021877	0.305786	0.000197459	-0.0391791	0.499434	-0.0268935	-0.0569678	0.588278
rs7767188	HCG4	cg25540824	6	1092615736	39	6	30073776	6.5588	1092300767	6	29758807	5.7e-05	4.92e-05	5.25597	0.403924	28.5914	1092681646	30139686	1.24e-25	1.15e-25	-12.333	-0.0490193	Body	chr6:30139718-30140263	N_Shore			TRUE	6:30247613-30248242	6:30137754-30140152	Unclassified	NA	0.247255	0.247255	0.421467	1.07e-07	0.353857	0.00030597	-0.921499	4.5e-31	-0.895707	1.14e-27	-0.0733693	0.247255	0.160415	0.0279891	0.588278
rs7767188	HCG4	cg22711111	6	1092615736	39	6	30073776	6.5588	1092300767	6	29758807	5.7e-05	4.92e-05	5.25597	0.403924	3.68876	1092681939	30139979	0.0312361	0.0288146	-3.75221	-0.0259418	Body	chr6:30139718-30140263	Island			TRUE	6:30247613-30248242	6:30137754-30140152	Unclassified	NA	0.73012	0.73012	0.421467	1.07e-07	0.418015	1.76e-07	-0.116282	0.0264563	-0.110603	0.0442161	-0.0296849	0.73012	0.00818997	0.048831	0.588278
rs7767188	HCG4	cg27142059	6	1092615736	39	6	30073776	6.5588	1092300767	6	29758807	5.7e-05	4.92e-05	5.25597	0.403924	3.70498	1092681956	30139996	0.0304501	0.0280896	-3.76194	-0.0270565	Body	chr6:30139718-30140263	Island			TRUE	6:30247613-30248242	6:30137754-30140152	Unclassified	NA	0.777613	0.777613	0.421467	1.07e-07	0.424634	1.22e-07	-0.168217	0.0129628	-0.174218	0.0142432	0.018829	0.777613	-0.00751508	-0.0356735	0.588278
rs7767188	HCG4	cg24636541	6	1092615736	39	6	30073776	6.5588	1092300767	6	29758807	5.7e-05	4.92e-05	5.25597	0.403924	8.82229	1092694762	30152802	9.91e-07	9.14e-07	-6.20764	-0.023096	3'UTR					NA				NA	0.639362	0.770406	0.421467	1.07e-07	0.440296	1.35e-07	-0.254713	3.33e-08	-0.265205	4.19e-08	0.0739214	0.459153	-0.0446744	-0.0411909	0.588278
rs7767188	HCG4	cg03781123	6	1092615736	39	6	30073776	6.5588	1092300767	6	29758807	5.7e-05	4.92e-05	5.25597	0.403924	3.48844	1092710340	30168380	0.0450931	0.0415974	3.63037	0.0163288	5'UTR					NA				NA	0.710297	0.692899	0.421467	1.07e-07	0.429268	9.89e-08	0.252067	0.00356796	0.268107	0.00315277	-0.0309476	0.553773	-0.0185088	-0.0636342	0.588278
rs7767188	HCG4	cg14799927	6	1092615736	39	6	30073776	6.5588	1092300767	6	29758807	5.7e-05	4.92e-05	5.25597	0.403924	5.44865	1092717034	30175074	0.00102358	0.000944227	4.71025	0.0398354	5'UTR					TRUE				NA	0.164076	0.164076	0.421467	1.07e-07	0.397987	8.37e-07	0.279811	0.000198855	0.247228	0.00162924	0.0839142	0.164076	0.0557103	0.116446	0.588278
rs7767188	HCG4	cg07523043	6	1092615736	39	6	30073776	6.5588	1092300767	6	29758807	5.7e-05	4.92e-05	5.25597	0.403924	6.29781	1092717259	30175299	0.000187146	0.000172638	5.11956	0.0358959	5'UTR					TRUE				NA	0.175104	0.175104	0.421467	1.07e-07	0.39583	1.1e-06	0.318556	3.23e-05	0.286289	0.000342175	0.0804804	0.175104	0.0608292	0.10129	0.588278
rs7767188	HCG4	cg20345556	6	1092615736	39	6	30073776	6.5588	1092300767	6	29758807	5.7e-05	4.92e-05	5.25597	0.403924	8.90978	1092717265	30175305	8.38e-07	7.73e-07	6.24269	0.0573187	5'UTR					TRUE				NA	0.899747	0.899747	0.421467	1.07e-07	0.418633	3.95e-07	0.359392	9.1e-07	0.356541	3.35e-06	0.00788719	0.899747	0.00672553	0.00793202	0.588278
rs7767188	HCG4	cg14971718	6	1092615736	39	6	30073776	6.5588	1092300767	6	29758807	5.7e-05	4.92e-05	5.25597	0.403924	8.04408	1092717287	30175327	5.12e-06	4.72e-06	5.889	0.0507542	5'UTR					TRUE				NA	0.404397	0.404397	0.421467	1.07e-07	0.403029	9.53e-07	0.384978	1.35e-06	0.364438	1.21e-05	0.0478939	0.404397	0.0437474	0.0533544	0.588278
rs7767188	HCG4	cg12663302	6	1092615736	39	6	30073776	6.5588	1092300767	6	29758807	5.7e-05	4.92e-05	5.25597	0.403924	9.31928	1092717752	30175792	3.48e-07	3.21e-07	6.40479	0.0337556	5'UTR					TRUE				NA	0.678914	0.678914	0.421467	1.07e-07	0.431164	1.98e-07	0.27396	3.32e-07	0.280817	6.11e-07	-0.0353936	0.678914	-0.0230064	-0.025028	0.588278
rs7767188	HCG4	cg02749752	6	1092615736	39	6	30073776	6.5588	1092300767	6	29758807	5.7e-05	4.92e-05	5.25597	0.403924	12.4894	1092718053	30176093	3.99e-10	3.68e-10	7.57134	0.0395949	5'UTR					NA				NA	0.922511	0.922511	0.421467	1.07e-07	0.424335	5.56e-07	0.343866	2.22e-10	0.345473	1.15e-09	-0.00833959	0.922511	-0.00680409	-0.00467416	0.588278
rs7767188	HCG4	cg05581314	6	1092615736	39	6	30073776	6.5588	1092300767	6	29758807	5.7e-05	4.92e-05	5.25597	0.403924	3.66687	1092718776	30176816	0.0325318	0.0300098	3.73905	0.0228086	5'UTR					NA				NA	0.79913	0.79913	0.421467	1.07e-07	0.418303	1.95e-07	0.214243	0.00592813	0.208032	0.0108713	0.014769	0.79913	0.00750747	0.0289904	0.588278
rs7767188	HCG4	cg00206463	6	1092615736	39	6	30073776	6.5588	1092300767	6	29758807	5.7e-05	4.92e-05	5.25597	0.403924	13.3046	1092721395	30179435	6.64e-11	6.12e-11	7.85114	0.0479289	5'UTR	chr6:30180933-30182187	N_Shore			NA				NA	0.82125	0.82125	0.421467	1.07e-07	0.413484	1.95e-06	0.562051	6.31e-14	0.55696	1.14e-12	0.0142035	0.82125	0.0189413	0.00905821	0.588278
rs7767188	HCG4	cg13118072	6	1092615736	39	6	30073776	6.5588	1092300767	6	29758807	5.7e-05	4.92e-05	5.25597	0.403924	3.5674	1092723154	30181194	0.0393883	0.0363349	-3.67878	-0.0083842	TSS200	chr6:30180933-30182187	Island	high-CpG:30289092-30289185		NA	6:30288913-30289616	6:30180872-30181439	Promoter_Associated	NA	0.523873	0.523873	0.421467	1.07e-07	0.410776	4.03e-07	-0.241931	0.000220508	-0.228917	0.000844741	-0.0441926	0.523873	0.0253675	0.0537953	0.588278
rs7767188	HCG4	cg12792044	6	1092615736	39	6	30073776	6.5588	1092300767	6	29758807	5.7e-05	4.92e-05	5.25597	0.403924	6.6354	1092723197	30181237	9.13e-05	8.42e-05	-5.27517	-0.0124359	TSS200	chr6:30180933-30182187	Island			NA	6:30288913-30289616	6:30180872-30181439	Promoter_Associated	NA	0.879178	0.879178	0.421467	1.07e-07	0.424561	2.28e-07	-0.213455	8.3e-06	-0.215713	1.75e-05	0.0144938	0.879178	-0.00734046	-0.0105809	0.588278
rs7767188	HCG4	cg27020253	6	1092615736	39	6	30073776	6.5588	1092300767	6	29758807	5.7e-05	4.92e-05	5.25597	0.403924	4.2223	1092769064	30227104	0.0112418	0.0103703	-4.06206	-0.0233671	TSS1500	chr6:30227320-30228255	N_Shore			NA		6:30226801-30228252	Promoter_Associated	NA	0.926496	0.926496	0.421467	1.07e-07	0.419964	2.23e-07	-0.327631	0.000329936	-0.325004	0.000685276	-0.00458927	0.926496	0.00356751	0.0080189	0.588278
rs7767188	HCG4	cg12007166	6	1092615736	39	6	30073776	6.5588	1092300767	6	29758807	5.7e-05	4.92e-05	5.25597	0.403924	4.14203	1092770018	30228058	0.013174	0.0121528	-4.01669	-0.0302851	Body	chr6:30227320-30228255	Island		DMR	NA	6:30335300-30336264	6:30226801-30228252	Promoter_Associated	NA	0.0895857	0.0895408	0.421467	1.07e-07	0.399506	5.82e-07	-0.175137	0.00413441	-0.142727	0.0249535	-0.125392	0.0895408	0.0521059	0.185058	0.588278
rs7767188	HCG4	cg07723510	6	1092615736	39	6	30073776	6.5588	1092300767	6	29758807	5.7e-05	4.92e-05	5.25597	0.403924	4.32801	1092770023	30228063	0.00915269	0.00844316	-4.12117	-0.0345258	Body	chr6:30227320-30228255	Island		DMR	NA	6:30335300-30336264	6:30226801-30228252	Promoter_Associated	NA	0.105944	0.105944	0.421467	1.07e-07	0.399321	6.2e-07	-0.186852	0.00241502	-0.155747	0.0152989	-0.11852	0.105944	0.0525445	0.16647	0.588278
rs7767188	HCG4	cg11409139	6	1092615736	39	6	30073776	6.5588	1092300767	6	29758807	5.7e-05	4.92e-05	5.25597	0.403924	7.33684	1092834441	30292481	2.15e-05	1.99e-05	5.58742	0.0430747	Body;Body	chr6:30294169-30295071	N_Shore			NA				NA	0.689446	0.689446	0.421467	1.07e-07	0.430005	1.76e-07	0.332226	2.98e-06	0.341027	4.85e-06	-0.0256987	0.689446	-0.0202573	-0.02649	0.588278
rs7767188	HCG4	cg23878471	6	1092615736	39	6	30073776	6.5588	1092300767	6	29758807	5.7e-05	4.92e-05	5.25597	0.403924	5.09116	1092961023	30419063	0.00207063	0.00191011	4.52911	0.0466227		chr6:30418844-30419630	Island		DMR	NA	6:30526824-30527666	6:30418347-30419251	Unclassified	TRUE	0.803289	0.834911	0.421467	1.07e-07	0.443401	6.26e-08	0.321657	1.26e-05	0.346832	7.18e-06	-0.0681892	0.270499	-0.0520409	-0.0782667	0.588278
rs7767188	HCG4	cg10158679	6	1092615736	39	6	30073776	6.5588	1092300767	6	29758807	5.7e-05	4.92e-05	5.25597	0.403924	3.40363	1093425034	30883074	0.0525822	0.048506	-3.57776	-0.0200088	Body;5'UTR;Body	chr6:30881533-30882296	S_Shore			TRUE		6:30883023-30883686	Promoter_Associated	NA	0.828747	0.828747	0.421467	1.07e-07	0.417851	2.62e-07	-0.331945	0.00023234	-0.325861	0.000569309	-0.0108937	0.828747	0.0085798	0.0183294	0.588278
rs7767188	VARS2	cg16487621	6	1092615736	39	6	30073776	3.34915	1093423944	6	30881984	0.0388666	0.0335951	3.54879	0.230933	3.60028	1091937617	29395657	0.0372693	0.0343801	3.6988	0.0180145	TSS200					NA				NA	0.87006	0.87006	0.218889	0.000924687	0.221158	0.00107637	0.223564	0.000302619	0.225505	0.000352998	-0.0101458	0.87006	-0.0103625	-0.00867965	1.0422	SME
rs7767188	VARS2	cg00588198	6	1092615736	39	6	30073776	3.34915	1093423944	6	30881984	0.0388666	0.0335951	3.54879	0.230933	3.52112	1092190412	29648452	0.0428372	0.0395164	3.65047	0.0282403						NA	6:29756034-29757072	6:29648152-29649066	Unclassified_Cell_type_specific	NA	0.0984629	0.231616	0.218889	0.000924687	0.202804	0.00229816	0.238058	0.0105757	0.208465	0.027292	0.0675709	0.0984629	0.0734882	0.12431	1.0422
rs7767188	VARS2	cg03449857	6	1092615736	39	6	30073776	3.34915	1093423944	6	30881984	0.0388666	0.0335951	3.54879	0.230933	3.8112	1092190583	29648623	0.0250905	0.0231455	3.82512	0.0347598						NA	6:29756034-29757072	6:29648152-29649066	Unclassified_Cell_type_specific	NA	0.0445012	0.282259	0.218889	0.000924687	0.192247	0.00381563	0.293126	0.00260706	0.249795	0.0109882	0.0908919	0.0201179	0.121718	0.147824	1.0422
rs7767188	VARS2	cg13835168	6	1092615736	39	6	30073776	3.34915	1093423944	6	30881984	0.0388666	0.0335951	3.54879	0.230933	4.0895	1092190716	29648756	0.0146268	0.0134929	3.98678	0.0423952						NA	6:29756034-29757072	6:29648152-29649066	Unclassified_Cell_type_specific	NA	0.264378	0.264378	0.218889	0.000924687	0.205722	0.00214673	0.295956	0.00202554	0.275399	0.00473457	0.0444919	0.264378	0.0601566	0.0694591	1.0422
rs7767188	VARS2	cg24100841	6	1092615736	39	6	30073776	3.34915	1093423944	6	30881984	0.0388666	0.0335951	3.54879	0.230933	3.88346	1092190984	29649024	0.0220282	0.0203206	3.86762	0.0485003						NA	6:29756034-29757072	6:29648152-29649066	Unclassified_Cell_type_specific	NA	0.392522	0.392522	0.218889	0.000924687	0.20885	0.00185255	0.299113	0.0021353	0.283107	0.00430092	0.0335656	0.392522	0.0458676	0.0535129	1.0422
rs7767188	VARS2	cg22298860	6	1092615736	39	6	30073776	3.34915	1093423944	6	30881984	0.0388666	0.0335951	3.54879	0.230933	4.54368	1092232782	29690822	0.00618526	0.00570577	4.23969	0.0420728	TSS1500;TSS1500;TSS1500	chr6:29691106-29692093	N_Shore			NA		6:29690709-29691453	Promoter_Associated	TRUE	0.0944701	0.250199	0.218889	0.000924687	0.190695	0.00495118	0.394515	1.18e-05	0.365859	6.05e-05	0.0714665	0.0944701	0.128807	0.0726352	1.0422
rs7767188	VARS2	cg15331332	6	1092615736	39	6	30073776	3.34915	1093423944	6	30881984	0.0388666	0.0335951	3.54879	0.230933	3.63292	1092234071	29692111	0.0347705	0.0320751	3.71857	0.0184215	Body;Body;Body	chr6:29691106-29692093	S_Shore			TRUE	6:29799114-29800223	6:29691677-29692176	Promoter_Associated	TRUE	0.293416	0.293416	0.218889	0.000924687	0.20286	0.0027405	0.168581	7.19e-05	0.160055	0.000209562	0.0950819	0.293416	0.0732288	0.0505763	1.0422
rs7767188	VARS2	cg16289618	6	1092615736	39	6	30073776	3.34915	1093423944	6	30881984	0.0388666	0.0335951	3.54879	0.230933	4.48071	1092247899	29705939	0.00699451	0.00645229	-4.20537	-0.0177981	Body;Body					NA		6:29705398-29706747	Unclassified	TRUE	0.425322	0.425322	0.218889	0.000924687	0.208082	0.00203209	-0.228443	0.000406685	-0.218569	0.000889834	-0.0473076	0.425322	0.0493724	0.0432238	1.0422
rs7767188	VARS2	cg18306983	6	1092615736	39	6	30073776	3.34915	1093423944	6	30881984	0.0388666	0.0335951	3.54879	0.230933	7.55966	1092257806	29715846	1.35e-05	1.24e-05	-5.68377	-0.0140837	Body;Body	chr6:29716468-29717158	N_Shore			NA				NA	0.929004	0.929004	0.218889	0.000924687	0.220591	0.00136663	-0.419624	8.23e-07	-0.421064	1.23e-06	0.00405558	0.929004	-0.00777478	-0.00343204	1.0422
rs7767188	VARS2	cg06486622	6	1092615736	39	6	30073776	3.34915	1093423944	6	30881984	0.0388666	0.0335951	3.54879	0.230933	10.1482	1092260079	29718119	6.21e-08	5.73e-08	6.72391	0.0369691	TSS1500;TSS1500	chr6:29716468-29717158	S_Shore			NA				NA	0.096413	0.181023	0.218889	0.000924687	0.178447	0.0108261	0.466808	5.08e-10	0.443444	5.3e-09	0.0866357	0.096413	0.184761	0.0500504	1.0422
rs7767188	VARS2	cg18280909	6	1092615736	39	6	30073776	3.34915	1093423944	6	30881984	0.0388666	0.0335951	3.54879	0.230933	5.35849	1092265261	29723301	0.00121173	0.00111779	4.6651	0.0238716		chr6:29720381-29721101	S_Shelf			NA	6:29831210-29831563			NA	0.623271	0.623271	0.218889	0.000924687	0.21111	0.00190342	0.268624	3.89e-05	0.262497	7.93e-05	0.0289619	0.623271	0.0355425	0.0228108	1.0422
rs7767188	VARS2	cg24900542	6	1092615736	39	6	30073776	3.34915	1093423944	6	30881984	0.0388666	0.0335951	3.54879	0.230933	4.82152	1092265275	29723315	0.00361471	0.00333449	4.38851	0.0215888		chr6:29720381-29721101	S_Shelf			NA	6:29831210-29831563			NA	0.267459	0.267459	0.218889	0.000924687	0.202677	0.00270337	0.271547	0.000139752	0.256423	0.000402917	0.0597032	0.267459	0.0740658	0.0556939	1.0422
rs7767188	VARS2	cg03432955	6	1092615736	39	6	30073776	3.34915	1093423944	6	30881984	0.0388666	0.0335951	3.54879	0.230933	7.81704	1092337461	29795501	8.1e-06	7.48e-06	5.79351	0.0287561	5'UTR	chr6:29795553-29796594	N_Shore			NA	6:29903476-29904474			TRUE	0.594187	0.617539	0.218889	0.000924687	0.229975	0.000896949	0.290149	1.82e-07	0.295913	1.82e-07	-0.0382049	0.584226	-0.0506425	-0.0198658	1.0422
rs7767188	VARS2	cg00126638	6	1092615736	39	6	30073776	3.34915	1093423944	6	30881984	0.0388666	0.0335951	3.54879	0.230933	6.42347	1092337543	29795583	0.000142166	0.000131145	5.17792	0.0257312	5'UTR	chr6:29795553-29796594	Island			NA	6:29903476-29904474			TRUE	0.881427	0.881427	0.218889	0.000924687	0.221853	0.00132939	0.295569	3.05e-07	0.297201	4.44e-07	-0.0100276	0.881427	-0.0135404	-0.00552293	1.0422
rs7767188	VARS2	cg03521696	6	1092615736	39	6	30073776	3.34915	1093423944	6	30881984	0.0388666	0.0335951	3.54879	0.230933	5.30416	1092337555	29795595	0.00135725	0.00125204	4.63773	0.0388141	5'UTR	chr6:29795553-29796594	Island			NA	6:29903476-29904474			TRUE	0.80138	0.80138	0.218889	0.000924687	0.214338	0.00177805	0.272085	2.88e-06	0.269302	5.51e-06	0.0167267	0.80138	0.0207917	0.0102297	1.0422
rs7767188	VARS2	cg10181330	6	1092615736	39	6	30073776	3.34915	1093423944	6	30881984	0.0388666	0.0335951	3.54879	0.230933	3.76562	1092360203	29818243	0.0273522	0.0252318	3.79811	0.0263255		chr6:29818085-29818341	Island			NA	6:29925913-29926271			NA	0.150296	0.300898	0.218889	0.000924687	0.197149	0.00352018	0.268511	8.26e-05	0.249773	0.000307209	0.0809664	0.150296	0.0993212	0.0697866	1.0422
rs7767188	VARS2	cg13266242	6	1092615736	39	6	30073776	3.34915	1093423944	6	30881984	0.0388666	0.0335951	3.54879	0.230933	3.47103	1092376455	29834495	0.0466224	0.0430082	-3.61962	-0.0237419		chr6:29831849-29832086	S_Shelf			NA				NA	0.36498	0.36498	0.218889	0.000924687	0.206234	0.00224599	-0.305047	0.000270651	-0.290512	0.000652527	-0.0414871	0.36498	0.0578169	0.047647	1.0422
rs7767188	VARS2	cg04246123	6	1092615736	39	6	30073776	3.34915	1093423944	6	30881984	0.0388666	0.0335951	3.54879	0.230933	5.37679	1092435233	29893273	0.00117724	0.00108598	-4.67429	-0.0239772	Body	chr6:29894140-29895117	N_Shore			NA				NA	0.530363	0.530363	0.218889	0.000924687	0.208907	0.00211918	-0.342641	3.58e-05	-0.332706	8.12e-05	-0.0291352	0.530363	0.0456072	0.028997	1.0422
rs7767188	VARS2	cg18786623	6	1092615736	39	6	30073776	3.34915	1093423944	6	30881984	0.0388666	0.0335951	3.54879	0.230933	7.31042	1092436010	29894050	2.25e-05	2.07e-05	-5.57591	-0.0406726	TSS1500	chr6:29894140-29895117	N_Shore			NA	6:30001657-30003167			NA	0.0372612	0.326728	0.218889	0.000924687	0.178626	0.00890331	-0.385306	5.61e-07	-0.354981	4.93e-06	-0.104499	0.0372612	0.183946	0.0787028	1.0422
rs7767188	VARS2	cg15070894	6	1092615736	39	6	30073776	3.34915	1093423944	6	30881984	0.0388666	0.0335951	3.54879	0.230933	9.4534	1092436122	29894162	2.71e-07	2.5e-07	-6.45721	-0.0496765	TSS1500	chr6:29894140-29895117	Island			NA	6:30001657-30003167	6:29894087-29895332	Promoter_Associated	NA	0.390977	0.390977	0.218889	0.000924687	0.207007	0.0021581	-0.297872	0.000304338	-0.284316	0.000705796	-0.0398927	0.390977	0.0542873	0.045509	1.0422
rs7767188	VARS2	cg00409917	6	1092615736	39	6	30073776	3.34915	1093423944	6	30881984	0.0388666	0.0335951	3.54879	0.230933	3.41698	1092436639	29894679	0.0514316	0.0474446	-3.58608	-0.0311402	TSS1500	chr6:29894140-29895117	Island			NA	6:30001657-30003167	6:29894087-29895332	Promoter_Associated	NA	0.322451	0.322451	0.218889	0.000924687	0.21155	0.00145674	-0.131018	0.0512382	-0.118181	0.0840679	-0.0560175	0.322451	0.0335298	0.0979806	1.0422
rs7767188	VARS2	cg15931205	6	1092615736	39	6	30073776	3.34915	1093423944	6	30881984	0.0388666	0.0335951	3.54879	0.230933	3.72797	1092436780	29894820	0.0292877	0.0270172	-3.77569	-0.0522354	TSS1500	chr6:29894140-29895117	Island			NA	6:30001657-30003167	6:29894087-29895332	Promoter_Associated	NA	0.381538	0.381538	0.218889	0.000924687	0.207248	0.00209616	-0.242372	0.000517303	-0.230657	0.00116857	-0.0480324	0.381538	0.0531853	0.048333	1.0422
rs7767188	VARS2	cg01336390	6	1092615736	39	6	30073776	3.34915	1093423944	6	30881984	0.0388666	0.0335951	3.54879	0.230933	10.1478	1092437019	29895059	6.21e-08	5.73e-08	-6.72375	-0.0547374		chr6:29894140-29895117	Island			NA	6:30001657-30003167	6:29894087-29895332	Promoter_Associated	NA	0.198656	0.277351	0.218889	0.000924687	0.195133	0.00434641	-0.294561	1.73e-06	-0.27953	7.77e-06	-0.0806496	0.198656	0.108531	0.0510297	1.0422
rs7767188	VARS2	cg01499815	6	1092615736	39	6	30073776	3.34915	1093423944	6	30881984	0.0388666	0.0335951	3.54879	0.230933	10.9864	1092437034	29895074	1.09e-08	1.01e-08	-7.03566	-0.0573515		chr6:29894140-29895117	Island			NA	6:30001657-30003167	6:29894087-29895332	Promoter_Associated	NA	0.0888653	0.285969	0.218889	0.000924687	0.186537	0.006383	-0.30901	8.66e-07	-0.288765	5.58e-06	-0.104696	0.0888653	0.147801	0.0655152	1.0422
rs7767188	VARS2	cg15671450	6	1092615736	39	6	30073776	3.34915	1093423944	6	30881984	0.0388666	0.0335951	3.54879	0.230933	10.4258	1092437076	29895116	3.55e-08	3.28e-08	-6.8283	-0.0538995		chr6:29894140-29895117	Island			NA	6:30001657-30003167	6:29894087-29895332	Promoter_Associated	NA	0.236275	0.266039	0.218889	0.000924687	0.193943	0.00505912	-0.336464	5.98e-08	-0.322578	3.09e-07	-0.0741445	0.236275	0.113971	0.041272	1.0422
rs7767188	VARS2	cg23681866	6	1092615736	39	6	30073776	3.34915	1093423944	6	30881984	0.0388666	0.0335951	3.54879	0.230933	6.20758	1092437135	29895175	0.000221977	0.000204769	-5.07733	-0.0465489		chr6:29894140-29895117	S_Shore			NA	6:30001657-30003167	6:29894087-29895332	Promoter_Associated	NA	0.202595	0.246025	0.218889	0.000924687	0.197856	0.00358588	-0.294523	1.8e-05	-0.277842	6.78e-05	-0.0714165	0.202595	0.0960932	0.0566378	1.0422
rs7767188	VARS2	cg15411272	6	1092615736	39	6	30073776	3.34915	1093423944	6	30881984	0.0388666	0.0335951	3.54879	0.230933	9.33978	1092437147	29895187	3.38e-07	3.12e-07	-6.41282	-0.0526476		chr6:29894140-29895117	S_Shore			NA	6:30001657-30003167	6:29894087-29895332	Promoter_Associated	NA	0.242242	0.277578	0.218889	0.000924687	0.194707	0.00482185	-0.313952	1.01e-07	-0.300919	4.98e-07	-0.0770275	0.242242	0.11048	0.0415105	1.0422
rs7767188	VARS2	cg26121931	6	1092615736	39	6	30073776	3.34915	1093423944	6	30881984	0.0388666	0.0335951	3.54879	0.230933	5.82246	1092437164	29895204	0.000480921	0.000443639	-4.89382	-0.0350428		chr6:29894140-29895117	S_Shore			NA		6:29894087-29895332	Promoter_Associated	NA	0.326042	0.326042	0.218889	0.000924687	0.203327	0.0027392	-0.246398	3.81e-05	-0.23518	0.000110807	-0.063159	0.326042	0.0710966	0.0455289	1.0422
rs7767188	VARS2	cg24838316	6	1092615736	39	6	30073776	3.34915	1093423944	6	30881984	0.0388666	0.0335951	3.54879	0.230933	4.99033	1092437220	29895260	0.00253668	0.00234003	-4.47696	-0.0327652		chr6:29894140-29895117	S_Shore			NA		6:29894087-29895332	Promoter_Associated	NA	0.220819	0.220819	0.218889	0.000924687	0.202435	0.00262723	-0.239877	0.00045089	-0.223838	0.001273	-0.0685945	0.220819	0.0751715	0.0668618	1.0422
rs7767188	VARS2	cg19151378	6	1092615736	39	6	30073776	3.34915	1093423944	6	30881984	0.0388666	0.0335951	3.54879	0.230933	5.84799	1092452106	29910146	0.000455339	0.00042004	-4.90615	-0.0594259	TSS200	chr6:29910202-29911367	N_Shore			NA		6:29909808-29910629	Promoter_Associated	NA	0.218915	0.264671	0.218889	0.000924687	0.190361	0.00641481	-0.548726	2.83e-09	-0.52739	1.83e-08	-0.0519913	0.218915	0.130335	0.038882	1.0422
rs7767188	VARS2	cg19748509	6	1092615736	39	6	30073776	3.34915	1093423944	6	30881984	0.0388666	0.0335951	3.54879	0.230933	4.43341	1092452738	29910778	0.00755238	0.0069669	-4.17944	-0.0491098	Body	chr6:29910202-29911367	Island			NA	6:30018182-30019314			NA	0.6665	0.633507	0.218889	0.000924687	0.227426	0.00091421	-0.428162	3.61e-06	-0.436548	3.63e-06	0.0199371	0.633507	-0.0389983	-0.0195869	1.0422
rs7767188	VARS2	cg17608381	6	1092615736	39	6	30073776	3.34915	1093423944	6	30881984	0.0388666	0.0335951	3.54879	0.230933	4.0839	1092453510	29911550	0.0147825	0.0136365	-3.98358	-0.0253328	Body	chr6:29910202-29911367	S_Shore			NA				NA	0.77131	0.77131	0.218889	0.000924687	0.214995	0.00144784	-0.266069	0.000475906	-0.261823	0.000744439	-0.0146372	0.77131	0.0177922	0.0159587	1.0422
rs7767188	VARS2	cg11946459	6	1092615736	39	6	30073776	3.34915	1093423944	6	30881984	0.0388666	0.0335951	3.54879	0.230933	9.38047	1092453518	29911558	3.14e-07	2.9e-07	-6.42875	-0.0435608	Body	chr6:29910202-29911367	S_Shore			NA				NA	0.794219	0.794219	0.218889	0.000924687	0.224722	0.00130274	-0.430212	1e-08	-0.433904	1.45e-08	0.0135577	0.794219	-0.0266468	-0.00858125	1.0422
rs7767188	VARS2	cg04007531	6	1092615736	39	6	30073776	3.34915	1093423944	6	30881984	0.0388666	0.0335951	3.54879	0.230933	10.6426	1092475471	29933511	2.27e-08	2.09e-08	-6.90904	-0.063386						TRUE				NA	0.0477668	0.406927	0.218889	0.000924687	0.165006	0.0199481	-0.526799	4.87e-12	-0.498799	8.86e-11	-0.102285	0.0477668	0.246169	0.0531503	1.0422
rs7767188	VARS2	cg01870681	6	1092615736	39	6	30073776	3.34915	1093423944	6	30881984	0.0388666	0.0335951	3.54879	0.230933	4.75295	1092475885	29933925	0.00409723	0.0037796	-4.35217	-0.0119473						TRUE		6:29933815-29934049	Unclassified_Cell_type_specific	NA	0.0841391	0.318294	0.218889	0.000924687	0.188445	0.0055991	-0.325782	4.79e-06	-0.302413	2.74e-05	-0.0934515	0.0841391	0.139087	0.071732	1.0422
rs7767188	VARS2	cg23363602	6	1092615736	39	6	30073776	3.34915	1093423944	6	30881984	0.0388666	0.0335951	3.54879	0.230933	4.49559	1092475931	29933971	0.00683349	0.00630375	-4.2135	-0.032194						TRUE		6:29933815-29934049	Unclassified_Cell_type_specific	NA	0.0218572	0.270481	0.218889	0.000924687	0.180226	0.00762366	-0.367385	1.13e-05	-0.330954	8.73e-05	-0.10524	0.0218572	0.176636	0.0991628	1.0422
rs7767188	VARS2	cg19593490	6	1092615736	39	6	30073776	3.34915	1093423944	6	30881984	0.0388666	0.0335951	3.54879	0.230933	4.36463	1092485148	29943188	0.00855496	0.00789177	4.14149	0.0162824	Body	chr6:29944402-29945169	N_Shore		RDMR	TRUE		6:29942984-29943793	Unclassified_Cell_type_specific	NA	0.858519	0.801777	0.218889	0.000924687	0.232175	0.000667805	0.187994	1.7e-05	0.194676	1.26e-05	-0.0706692	0.422778	-0.0606944	-0.0355485	1.0422
rs7767188	VARS2	cg00599564	6	1092615736	39	6	30073776	3.34915	1093423944	6	30881984	0.0388666	0.0335951	3.54879	0.230933	4.37003	1092485169	29943209	0.00849913	0.00784027	4.14448	0.0222152	Body	chr6:29944402-29945169	N_Shore		RDMR	TRUE		6:29942984-29943793	Unclassified_Cell_type_specific	NA	0.924969	0.924969	0.218889	0.000924687	0.220172	0.00112288	0.15965	0.000385567	0.160462	0.000468778	-0.00803322	0.924969	-0.00585914	-0.00508805	1.0422
rs7767188	VARS2	cg14301212	6	1092615736	39	6	30073776	3.34915	1093423944	6	30881984	0.0388666	0.0335951	3.54879	0.230933	4.32761	1092485637	29943677	0.00915269	0.00844316	-4.12095	-0.0264485	Body	chr6:29944402-29945169	N_Shore		RDMR	TRUE		6:29942984-29943793	Unclassified_Cell_type_specific	NA	0.929232	0.951076	0.218889	0.000924687	0.240474	0.00042847	-0.307982	1.04e-05	-0.324891	5.02e-06	0.0700846	0.20378	-0.0986103	-0.054904	1.0422
rs7767188	VARS2	cg03361297	6	1092615736	39	6	30073776	3.34915	1093423944	6	30881984	0.0388666	0.0335951	3.54879	0.230933	4.62092	1092518866	29976906	0.00530124	0.00489028	4.28149	0.0175175	Body;Body	chr6:29974220-29975369	S_Shore			NA				NA	0.803503	0.900396	0.218889	0.000924687	0.235426	0.000617088	0.403689	1.53e-06	0.417876	1.06e-06	-0.0409626	0.373836	-0.0755456	-0.0351426	1.0422
rs7767188	VARS2	cg06889979	6	1092615736	39	6	30073776	3.34915	1093423944	6	30881984	0.0388666	0.0335951	3.54879	0.230933	5.46654	1092529451	29987491	0.000997035	0.000919743	4.71917	0.0152085	Body					NA				NA	0.435599	0.435599	0.218889	0.000924687	0.20613	0.00245354	0.193021	2.15e-05	0.186262	5.61e-05	0.066105	0.435599	0.0582927	0.0350147	1.0422
rs7767188	VARS2	cg13919341	6	1092615736	39	6	30073776	3.34915	1093423944	6	30881984	0.0388666	0.0335951	3.54879	0.230933	3.42542	1092571889	30029929	0.0507045	0.0467738	-3.59134	-0.0160424	Body;TSS1500;Body	chr6:30028936-30029195	S_Shore			NA				NA	0.120548	0.224444	0.218889	0.000924687	0.197732	0.00276489	-0.137594	0.0185972	-0.111005	0.0598667	-0.153772	0.0178635	0.0966605	0.19324	1.0422
rs7767188	VARS2	cg06155771	6	1092615736	39	6	30073776	3.34915	1093423944	6	30881984	0.0388666	0.0335951	3.54879	0.230933	3.98625	1092571895	30029935	0.0180509	0.0166515	-3.92744	-0.020275	Body;TSS1500;Body	chr6:30028936-30029195	S_Shore			NA				NA	0.144573	0.213828	0.218889	0.000924687	0.198319	0.00275676	-0.131674	0.0126125	-0.109679	0.0397661	-0.156223	0.030036	0.0939769	0.167042	1.0422
rs7767188	VARS2	cg07468289	6	1092615736	39	6	30073776	3.34915	1093423944	6	30881984	0.0388666	0.0335951	3.54879	0.230933	4.52705	1092571970	30030010	0.00639115	0.00589569	-4.23065	-0.0222266	Body;TSS1500;Body	chr6:30028936-30029195	S_Shore			NA				NA	0.464023	0.464023	0.218889	0.000924687	0.210145	0.00175239	-0.200264	0.0017986	-0.191237	0.00342054	-0.0436627	0.464023	0.0399475	0.0450752	1.0422
rs7767188	VARS2	cg06083200	6	1092615736	39	6	30073776	3.34915	1093423944	6	30881984	0.0388666	0.0335951	3.54879	0.230933	4.49117	1092575810	30033850	0.00688437	0.00635068	-4.21109	-0.0236318	TSS1500					NA				NA	0.168452	0.244679	0.218889	0.000924687	0.19991	0.00297621	-0.284613	0.000321937	-0.263753	0.00102545	-0.0666857	0.168452	0.0867086	0.0732921	1.0422
rs7767188	VARS2	cg15448721	6	1092615736	39	6	30073776	3.34915	1093423944	6	30881984	0.0388666	0.0335951	3.54879	0.230933	6.23818	1092587001	30045041	0.000211651	0.000195243	5.09168	0.0225139	TSS1500;TSS1500	chr6:30042918-30043500	S_Shore			NA				NA	0.639127	0.639127	0.218889	0.000924687	0.22811	0.000958888	0.367485	3.98e-07	0.373931	4.23e-07	-0.0250907	0.639127	-0.0421239	-0.0175396	1.0422
rs7767188	VARS2	cg24276787	6	1092615736	39	6	30073776	3.34915	1093423944	6	30881984	0.0388666	0.0335951	3.54879	0.230933	6.10632	1092587028	30045068	0.000272593	0.000251462	5.0296	0.03192	TSS1500;TSS1500	chr6:30042918-30043500	S_Shore			NA				NA	0.881391	0.953083	0.218889	0.000924687	0.238805	0.000502007	0.360137	2.46e-06	0.376029	1.39e-06	-0.0552999	0.273948	-0.0909843	-0.0441286	1.0422
rs7767188	VARS2	cg18580274	6	1092615736	39	6	30073776	3.34915	1093423944	6	30881984	0.0388666	0.0335951	3.54879	0.230933	11.1656	1092612034	30070074	7.47e-09	6.89e-09	7.10102	0.0550102		chr6:30069750-30070160	Island			NA	6:30177588-30178433			NA	0.610025	0.609085	0.218889	0.000924687	0.231302	0.00104143	0.453263	5.97e-10	0.460287	7e-10	-0.0273837	0.609085	-0.0567046	-0.0154949	1.0422
rs7767188	VARS2	cg15384453	6	1092615736	39	6	30073776	3.34915	1093423944	6	30881984	0.0388666	0.0335951	3.54879	0.230933	8.27202	1092612042	30070082	3.24e-06	2.99e-06	5.98367	0.0434524		chr6:30069750-30070160	Island			NA	6:30177588-30178433			NA	0.707445	0.707445	0.218889	0.000924687	0.21249	0.00186476	0.328556	9.89e-06	0.323237	1.98e-05	0.0194779	0.707445	0.0292366	0.0161889	1.0422
rs7767188	VARS2	cg14747086	6	1092615736	39	6	30073776	3.34915	1093423944	6	30881984	0.0388666	0.0335951	3.54879	0.230933	8.2026	1092612047	30070087	3.69e-06	3.4e-06	5.95496	0.0500697		chr6:30069750-30070160	Island			NA	6:30177588-30178433			NA	0.661246	0.661246	0.218889	0.000924687	0.211411	0.00196462	0.3102	9.73e-06	0.304342	2.05e-05	0.0241075	0.661246	0.0341641	0.0188857	1.0422
rs7767188	VARS2	cg19178742	6	1092615736	39	6	30073776	3.34915	1093423944	6	30881984	0.0388666	0.0335951	3.54879	0.230933	8.14725	1092612059	30070099	4.16e-06	3.84e-06	5.93199	0.0386728		chr6:30069750-30070160	Island			NA	6:30177588-30178433			NA	0.624236	0.624236	0.218889	0.000924687	0.210853	0.00196783	0.293531	2.07e-05	0.287085	4.36e-05	0.02738	0.624236	0.0367166	0.0219589	1.0422
rs7767188	VARS2	cg23003315	6	1092615736	39	6	30073776	3.34915	1093423944	6	30881984	0.0388666	0.0335951	3.54879	0.230933	5.4466	1092612069	30070109	0.00102464	0.000945205	4.70922	0.03431		chr6:30069750-30070160	Island			NA	6:30177588-30178433			NA	0.988001	0.988001	0.218889	0.000924687	0.218703	0.00116405	0.230262	0.00118932	0.230057	0.00149694	0.000810769	0.988001	0.000852894	0.0008914	1.0422
rs7767188	VARS2	cg13196879	6	1092615736	39	6	30073776	3.34915	1093423944	6	30881984	0.0388666	0.0335951	3.54879	0.230933	3.51712	1092613387	30071427	0.0429973	0.0396641	-3.64801	-0.0265382	Body	chr6:30071225-30071428	Island			NA	6:30178835-30179407			NA	0.917808	0.973467	0.218889	0.000924687	0.239973	0.000417428	-0.361281	3.49e-05	-0.383344	1.62e-05	0.0583587	0.185231	-0.096322	-0.0610688	1.0422
rs7767188	VARS2	cg19382642	6	1092615736	39	6	30073776	3.34915	1093423944	6	30881984	0.0388666	0.0335951	3.54879	0.230933	3.76241	1092613456	30071496	0.0274981	0.0253664	-3.79621	-0.0127122	Body	chr6:30069750-30070160	S_Shore			NA				NA	0.445117	0.445117	0.218889	0.000924687	0.207732	0.00213985	-0.333375	0.000141942	-0.32057	0.000325545	-0.0334692	0.445117	0.0509746	0.0384099	1.0422
rs7767188	VARS2	cg13436843	6	1092615736	39	6	30073776	3.34915	1093423944	6	30881984	0.0388666	0.0335951	3.54879	0.230933	3.42129	1092613561	30071601	0.0511	0.0471387	-3.58877	-0.0341776	Body	chr6:30069750-30070160	S_Shore			NA				NA	0.698897	0.698897	0.218889	0.000924687	0.212511	0.00182328	-0.388747	1.88e-05	-0.382039	3.68e-05	-0.0164091	0.698897	0.0291424	0.0172534	1.0422
rs7767188	VARS2	cg10978585	6	1092615736	39	6	30073776	3.34915	1093423944	6	30881984	0.0388666	0.0335951	3.54879	0.230933	10.9826	1092621062	30079102	1.09e-08	1.01e-08	-7.03428	-0.0629836	Body					NA				NA	0.847218	0.847218	0.218889	0.000924687	0.213999	0.0025282	-0.549129	1.08e-10	-0.546063	2.95e-10	-0.00890536	0.847218	0.0223409	0.00558483	1.0422
rs7767188	VARS2	cg18327128	6	1092615736	39	6	30073776	3.34915	1093423944	6	30881984	0.0388666	0.0335951	3.54879	0.230933	7.26281	1092621099	30079139	2.46e-05	2.27e-05	-5.55512	-0.0520948	Body					NA	6:30187118-30187260			NA	0.0541055	0.360243	0.218889	0.000924687	0.178157	0.00970435	-0.447343	5.03e-08	-0.417555	4.76e-07	-0.0910534	0.0541055	0.186085	0.0665891	1.0422
rs7767188	VARS2	cg27313566	6	1092615736	39	6	30073776	3.34915	1093423944	6	30881984	0.0388666	0.0335951	3.54879	0.230933	8.69974	1092621115	30079155	1.25e-06	1.15e-06	-6.1583	-0.0605877	Body					NA	6:30187118-30187260			NA	0.315073	0.315073	0.218889	0.000924687	0.197188	0.00449761	-0.474589	2.87e-08	-0.458377	1.33e-07	-0.0457275	0.315073	0.0991448	0.0341603	1.0422
rs7767188	VARS2	cg01963633	6	1092615736	39	6	30073776	3.34915	1093423944	6	30881984	0.0388666	0.0335951	3.54879	0.230933	9.22224	1092621137	30079177	4.27e-07	3.94e-07	-6.36666	-0.0706265	Body					NA	6:30187118-30187260			NA	0.341405	0.341405	0.218889	0.000924687	0.196588	0.00498532	-0.521639	2.04e-09	-0.506085	1.04e-08	-0.0427529	0.341405	0.101885	0.0298168	1.0422
rs7767188	VARS2	cg21809927	6	1092615736	39	6	30073776	3.34915	1093423944	6	30881984	0.0388666	0.0335951	3.54879	0.230933	3.41543	1092621225	30079265	0.0515256	0.0475312	-3.58512	-0.0465395	Body					NA	6:30187118-30187260			NA	0.173537	0.229877	0.218889	0.000924687	0.200464	0.0028801	-0.296156	0.000407939	-0.274321	0.00126037	-0.0622154	0.173537	0.0841771	0.0737287	1.0422
rs7767188	VARS2	cg07939231	6	1092615736	39	6	30073776	3.34915	1093423944	6	30881984	0.0388666	0.0335951	3.54879	0.230933	5.53981	1092621363	30079403	0.000871743	0.000804164	-4.75554	-0.0280455	Body					NA				NA	0.145385	0.237251	0.218889	0.000924687	0.195915	0.00380401	-0.305329	4.03e-05	-0.284673	0.00016109	-0.0752447	0.145385	0.104959	0.0676526	1.0422
rs7767188	VARS2	cg07829465	6	1092615736	39	6	30073776	3.34915	1093423944	6	30881984	0.0388666	0.0335951	3.54879	0.230933	4.42366	1092621496	30079536	0.00768342	0.00708779	-4.17407	-0.0122609	Body					NA				NA	0.442298	0.442298	0.218889	0.000924687	0.209267	0.00185963	-0.2216	0.00107069	-0.211607	0.00215496	-0.0434209	0.442298	0.0439585	0.0450942	1.0422
rs7767188	VARS2	cg12758147	6	1092615736	39	6	30073776	3.34915	1093423944	6	30881984	0.0388666	0.0335951	3.54879	0.230933	24.1271	1092645656	30103696	2.15e-21	1.98e-21	11.1241	0.0784634	TSS1500					NA				NA	0.656299	0.656299	0.218889	0.000924687	0.202537	0.00738996	0.571993	1.74e-19	0.566897	1.34e-18	0.0285884	0.656299	0.0747061	0.00890815	1.0422
rs7767188	VARS2	cg09841150	6	1092615736	39	6	30073776	3.34915	1093423944	6	30881984	0.0388666	0.0335951	3.54879	0.230933	26.8117	1092648909	30106949	5.7e-24	5.26e-24	-11.8574	-0.103008	Body					NA				NA	0.0162157	0.228394	0.218889	0.000924687	0.120785	0.115597	-0.684103	3.24e-23	-0.654738	2.75e-21	-0.143406	0.0162157	0.448194	0.0429252	1.0422
rs7767188	VARS2	cg07408232	6	1092615736	39	6	30073776	3.34915	1093423944	6	30881984	0.0388666	0.0335951	3.54879	0.230933	3.93191	1092655938	30113978	0.0200952	0.0185374	3.89591	0.0265778	Body					NA				NA	0.726792	0.726792	0.218889	0.000924687	0.214393	0.00146663	0.275662	0.000782414	0.270157	0.00124057	0.0163132	0.726792	0.0205443	0.0199696	1.0422
rs7767188	VARS2	cg07873154	6	1092615736	39	6	30073776	3.34915	1093423944	6	30881984	0.0388666	0.0335951	3.54879	0.230933	14.2477	1092664504	30122544	8.61e-12	7.94e-12	8.16667	0.0819718	Body;Body					NA				TRUE	0.223419	0.388375	0.218889	0.000924687	0.185704	0.00916517	0.632237	5.04e-12	0.611511	4.54e-11	0.0524886	0.223419	0.151607	0.0327823	1.0422
rs7767188	VARS2	cg24847621	6	1092615736	39	6	30073776	3.34915	1093423944	6	30881984	0.0388666	0.0335951	3.54879	0.230933	13.9153	1092664525	30122565	1.75e-11	1.61e-11	8.05637	0.102549	Body;Body					NA				TRUE	0.472844	0.472844	0.218889	0.000924687	0.20004	0.00487699	0.630028	2.65e-11	0.617366	1.33e-10	0.0299192	0.472844	0.0861161	0.020097	1.0422
rs7767188	VARS2	cg05793094	6	1092615736	39	6	30073776	3.34915	1093423944	6	30881984	0.0388666	0.0335951	3.54879	0.230933	7.56769	1092664994	30123034	1.34e-05	1.23e-05	5.68722	0.0508977	Body;Body					NA				NA	0.755047	0.786523	0.218889	0.000924687	0.233977	0.000668638	0.381539	1.47e-06	0.393729	1.1e-06	-0.039545	0.418016	-0.0689297	-0.031949	1.0422
rs7767188	VARS2	cg02703235	6	1092615736	39	6	30073776	3.34915	1093423944	6	30881984	0.0388666	0.0335951	3.54879	0.230933	4.25235	1092665158	30123198	0.0105926	0.00977142	4.07893	0.0172896	Body;Body					NA				NA	0.860249	0.929103	0.218889	0.000924687	0.234555	0.000525249	0.295244	0.000221983	0.312172	0.000127559	-0.0530612	0.268708	-0.0715703	-0.0573365	1.0422
rs7767188	VARS2	cg17451015	6	1092615736	39	6	30073776	3.34915	1093423944	6	30881984	0.0388666	0.0335951	3.54879	0.230933	4.09382	1092665186	30123226	0.0145493	0.0134214	3.98925	0.0276653	Body;Body					NA				NA	0.99659	0.999998	0.218889	0.000924687	0.25182	0.000182027	0.289305	0.00021877	0.324102	4.4e-05	-0.113827	0.0197645	-0.150444	-0.120277	1.0422
rs7767188	VARS2	cg25540824	6	1092615736	39	6	30073776	3.34915	1093423944	6	30881984	0.0388666	0.0335951	3.54879	0.230933	28.5914	1092681646	30139686	1.24e-25	1.15e-25	-12.333	-0.0490193	Body	chr6:30139718-30140263	N_Shore			TRUE	6:30247613-30248242	6:30137754-30140152	Unclassified	NA	0.780956	0.780956	0.218889	0.000924687	0.23264	0.00489583	-0.921499	4.5e-31	-0.925311	2.58e-30	0.0149222	0.780956	-0.0628209	-0.00413687	1.0422
rs7767188	VARS2	cg22711111	6	1092615736	39	6	30073776	3.34915	1093423944	6	30881984	0.0388666	0.0335951	3.54879	0.230933	3.68876	1092681939	30139979	0.0312361	0.0288146	-3.75221	-0.0259418	Body	chr6:30139718-30140263	Island			TRUE	6:30247613-30248242	6:30137754-30140152	Unclassified	NA	0.806754	0.806754	0.218889	0.000924687	0.21682	0.00115361	-0.116282	0.0264563	-0.113808	0.0331733	-0.0177956	0.806754	0.00945365	0.0212734	1.0422
rs7767188	VARS2	cg27142059	6	1092615736	39	6	30073776	3.34915	1093423944	6	30881984	0.0388666	0.0335951	3.54879	0.230933	3.70498	1092681956	30139996	0.0304501	0.0280896	-3.76194	-0.0270565	Body	chr6:30139718-30140263	Island			TRUE	6:30247613-30248242	6:30137754-30140152	Unclassified	NA	0.997278	0.998799	0.218889	0.000924687	0.235526	0.000407222	-0.168217	0.0129628	-0.191122	0.0054721	0.0988986	0.0785365	-0.0760037	-0.136167	1.0422
rs7767188	VARS2	cg24636541	6	1092615736	39	6	30073776	3.34915	1093423944	6	30881984	0.0388666	0.0335951	3.54879	0.230933	8.82229	1092694762	30152802	9.91e-07	9.14e-07	-6.20764	-0.023096	3'UTR					NA				NA	0.934144	0.934144	0.218889	0.000924687	0.220667	0.00152367	-0.254713	3.33e-08	-0.255433	5.54e-08	0.00697902	0.934144	-0.00812122	-0.0028261	1.0422
rs7767188	VARS2	cg03781123	6	1092615736	39	6	30073776	3.34915	1093423944	6	30881984	0.0388666	0.0335951	3.54879	0.230933	3.48844	1092710340	30168380	0.0450931	0.0415974	3.63037	0.0163288	5'UTR					NA				NA	0.361178	0.361178	0.218889	0.000924687	0.208724	0.00183072	0.252067	0.00356796	0.236877	0.00713269	0.0403295	0.361178	0.0464423	0.0602628	1.0422
rs7767188	VARS2	cg14799927	6	1092615736	39	6	30073776	3.34915	1093423944	6	30881984	0.0388666	0.0335951	3.54879	0.230933	5.44865	1092717034	30175074	0.00102358	0.000944227	4.71025	0.0398354	5'UTR					TRUE				NA	0.863292	0.837228	0.218889	0.000924687	0.230816	0.000651485	0.279811	0.000198855	0.291838	0.000141471	-0.0426244	0.403592	-0.0544876	-0.0429844	1.0422
rs7767188	VARS2	cg07523043	6	1092615736	39	6	30073776	3.34915	1093423944	6	30881984	0.0388666	0.0335951	3.54879	0.230933	6.29781	1092717259	30175299	0.000187146	0.000172638	5.11956	0.0358959	5'UTR					TRUE				NA	0.973219	0.995961	0.218889	0.000924687	0.243803	0.000334415	0.318556	3.23e-05	0.341342	1.21e-05	-0.0782081	0.11888	-0.113818	-0.0715307	1.0422
rs7767188	VARS2	cg20345556	6	1092615736	39	6	30073776	3.34915	1093423944	6	30881984	0.0388666	0.0335951	3.54879	0.230933	8.90978	1092717265	30175305	8.38e-07	7.73e-07	6.24269	0.0573187	5'UTR					TRUE				NA	0.992286	0.999753	0.218889	0.000924687	0.25295	0.00023138	0.359392	9.1e-07	0.384285	2.44e-07	-0.0947728	0.0725731	-0.155606	-0.0692641	1.0422
rs7767188	VARS2	cg14971718	6	1092615736	39	6	30073776	3.34915	1093423944	6	30881984	0.0388666	0.0335951	3.54879	0.230933	8.04408	1092717287	30175327	5.12e-06	4.72e-06	5.889	0.0507542	5'UTR					TRUE				NA	0.969242	0.998399	0.218889	0.000924687	0.24815	0.000301907	0.384978	1.35e-06	0.408666	4.69e-07	-0.0760052	0.116991	-0.133676	-0.0615313	1.0422
rs7767188	VARS2	cg12663302	6	1092615736	39	6	30073776	3.34915	1093423944	6	30881984	0.0388666	0.0335951	3.54879	0.230933	9.31928	1092717752	30175792	3.48e-07	3.21e-07	6.40479	0.0337556	5'UTR					TRUE				NA	0.967274	0.969317	0.218889	0.000924687	0.244322	0.000402186	0.27396	3.32e-07	0.28703	1.53e-07	-0.0928324	0.198475	-0.116188	-0.0477049	1.0422
rs7767188	VARS2	cg02749752	6	1092615736	39	6	30073776	3.34915	1093423944	6	30881984	0.0388666	0.0335951	3.54879	0.230933	12.4894	1092718053	30176093	3.99e-10	3.68e-10	7.57134	0.0395949	5'UTR					NA				NA	1	1	0.218889	0.000924687	0.291822	3.19e-05	0.343866	2.22e-10	0.373572	9.18e-12	-0.212095	0.00320158	-0.333192	-0.0863879	1.0422
rs7767188	VARS2	cg05581314	6	1092615736	39	6	30073776	3.34915	1093423944	6	30881984	0.0388666	0.0335951	3.54879	0.230933	3.66687	1092718776	30176816	0.0325318	0.0300098	3.73905	0.0228086	5'UTR					NA				NA	0.680533	0.691285	0.218889	0.000924687	0.224027	0.00083004	0.214243	0.00592813	0.221572	0.00527216	-0.0239818	0.62494	-0.0234727	-0.0342095	1.0422
rs7767188	VARS2	cg00206463	6	1092615736	39	6	30073776	3.34915	1093423944	6	30881984	0.0388666	0.0335951	3.54879	0.230933	13.3046	1092721395	30179435	6.64e-11	6.12e-11	7.85114	0.0479289	5'UTR	chr6:30180933-30182187	N_Shore			NA				NA	0.833022	0.833022	0.218889	0.000924687	0.212592	0.00340116	0.562051	6.31e-14	0.559133	2.3e-13	0.0112043	0.833022	0.0287698	0.00519272	1.0422
rs7767188	VARS2	cg13118072	6	1092615736	39	6	30073776	3.34915	1093423944	6	30881984	0.0388666	0.0335951	3.54879	0.230933	3.5674	1092723154	30181194	0.0393883	0.0363349	-3.67878	-0.0083842	TSS200	chr6:30180933-30182187	Island	high-CpG:30289092-30289185		NA	6:30288913-30289616	6:30180872-30181439	Promoter_Associated	NA	0.816582	0.873591	0.218889	0.000924687	0.231154	0.000636687	-0.241931	0.000220508	-0.25278	0.000153263	0.0506928	0.386974	-0.0560291	-0.044844	1.0422
rs7767188	VARS2	cg12792044	6	1092615736	39	6	30073776	3.34915	1093423944	6	30881984	0.0388666	0.0335951	3.54879	0.230933	6.6354	1092723197	30181237	9.13e-05	8.42e-05	-5.27517	-0.0124359	TSS200	chr6:30180933-30182187	Island			NA	6:30288913-30289616	6:30180872-30181439	Promoter_Associated	NA	0.864753	0.864753	0.218889	0.000924687	0.215959	0.00158538	-0.213455	8.3e-06	-0.2119	1.42e-05	-0.013729	0.864753	0.0133881	0.00728352	1.0422
rs7767188	VARS2	cg27020253	6	1092615736	39	6	30073776	3.34915	1093423944	6	30881984	0.0388666	0.0335951	3.54879	0.230933	4.2223	1092769064	30227104	0.0112418	0.0103703	-4.06206	-0.0233671	TSS1500	chr6:30227320-30228255	N_Shore			NA		6:30226801-30228252	Promoter_Associated	NA	0.999707	1	0.218889	0.000924687	0.255384	0.00013917	-0.327631	0.000329936	-0.373972	5.06e-05	0.111389	0.00770973	-0.166726	-0.141441	1.0422
rs7767188	VARS2	cg12007166	6	1092615736	39	6	30073776	3.34915	1093423944	6	30881984	0.0388666	0.0335951	3.54879	0.230933	4.14203	1092770018	30228058	0.013174	0.0121528	-4.01669	-0.0302851	Body	chr6:30227320-30228255	Island		DMR	NA	6:30335300-30336264	6:30226801-30228252	Promoter_Associated	NA	0.139966	0.219171	0.218889	0.000924687	0.202741	0.00239304	-0.175137	0.00413441	-0.157818	0.0109031	-0.0922034	0.139966	0.0737736	0.0988888	1.0422
rs7767188	VARS2	cg07723510	6	1092615736	39	6	30073776	3.34915	1093423944	6	30881984	0.0388666	0.0335951	3.54879	0.230933	4.32801	1092770023	30228063	0.00915269	0.00844316	-4.12117	-0.0345258	Body	chr6:30227320-30228255	Island		DMR	NA	6:30335300-30336264	6:30226801-30228252	Promoter_Associated	NA	0.332043	0.332043	0.218889	0.000924687	0.207641	0.00195223	-0.186852	0.00241502	-0.175371	0.00513541	-0.0602003	0.332043	0.0513892	0.0614474	1.0422
rs7767188	VARS2	cg11409139	6	1092615736	39	6	30073776	3.34915	1093423944	6	30881984	0.0388666	0.0335951	3.54879	0.230933	7.33684	1092834441	30292481	2.15e-05	1.99e-05	5.58742	0.0430747	Body;Body	chr6:30294169-30295071	N_Shore			NA				NA	0.254141	0.283134	0.218889	0.000924687	0.198312	0.00371989	0.332226	2.98e-06	0.316812	1.16e-05	0.0619368	0.254141	0.0940065	0.0463961	1.0422
rs7767188	VARS2	cg23878471	6	1092615736	39	6	30073776	3.34915	1093423944	6	30881984	0.0388666	0.0335951	3.54879	0.230933	5.09116	1092961023	30419063	0.00207063	0.00191011	4.52911	0.0466227		chr6:30418844-30419630	Island		DMR	NA	6:30526824-30527666	6:30418347-30419251	Unclassified	TRUE	0.0356278	0.305198	0.218889	0.000924687	0.183628	0.00662404	0.321657	1.26e-05	0.292245	8.51e-05	0.109624	0.0356278	0.161093	0.0914391	1.0422
rs7767188	VARS2	cg10158679	6	1092615736	39	6	30073776	3.34915	1093423944	6	30881984	0.0388666	0.0335951	3.54879	0.230933	3.40363	1093425034	30883074	0.0525822	0.048506	-3.57776	-0.0200088	Body;5'UTR;Body	chr6:30881533-30882296	S_Shore			TRUE		6:30883023-30883686	Promoter_Associated	NA	0.000924687	0.872999	0.218889	0.000924687	0.123913	0.0456372	-0.331945	0.00023234	-0.215812	0.0104104	-0.286122	2.58e-12	0.433903	0.349856	1.0422
rs8093601	POLI	cg04730925	18	2633139547	121	18	51772473	7.16238	2633162922	18	51795848	1.51e-05	1.31e-05	-5.52933	-0.240034	3.91548	2633162895	51795821	0.0207297	0.0191227	-3.88634	-0.0041421	TSS200	chr18:51795711-51796332	Island			NA	18:50049710-50050464	18:51795576-51797200	Promoter_Associated	NA	0.382218	0.382218	-0.229075	9.57e-07	-0.219899	4.34e-06	-0.305915	9.39e-05	-0.286339	0.000433433	0.0299959	0.382218	0.0400575	0.06399	0	Independence
rs8102476	PPP1R14A	cg23474379	19	2698179935	129	19	38735613	7.16951	2698186198	19	38741876	1.51e-05	1.31e-05	-5.53249	-0.211552	5.11162	2697309970	37865648	0.00198187	0.00182823	-4.53964	-0.00505238	Body	chr19:37861691-37862233	S_Shelf			NA				NA	0.932656	0.932656	-0.216438	2.59e-08	-0.217112	4.74e-08	-0.225136	0.000329791	-0.226872	0.000597519	-0.00299175	0.932656	-0.00311197	-0.00771291	0	Independence
rs8102476	PPP1R14A	cg05234415	19	2698179935	129	19	38735613	7.16951	2698186198	19	38741876	1.51e-05	1.31e-05	-5.53249	-0.211552	6.94614	2698188066	38743744	4.7e-05	4.34e-05	5.41525	0.0167357	Body	chr19:38746638-38747379	N_Shelf			TRUE				NA	0.411865	0.411865	-0.216438	2.59e-08	-0.208101	2.16e-07	0.146727	5.38e-06	0.138115	4.55e-05	-0.0568232	0.411865	0.0385215	0.0586946	0
rs9296068	HLA-DPB1	cg25955180	6	1095530655	43	6	32988695	3.19906	1095585662	6	33043702	0.049683	0.0429445	3.45297	0.209298	3.39351	1094658498	32116538	0.0535459	0.0493949	-3.57144	-0.0158798	3'UTR	chr6:32116590-32117229	N_Shore		RDMR	NA	6:32224481-32225389			NA	0.947526	0.909792	0.23725	0.000171899	0.251299	8.72e-05	-0.162831	0.00352766	-0.178972	0.00173437	0.0862795	0.185691	-0.059216	-0.0991288	0.401935	SEM
rs9296068	HLA-DPB1	cg11945824	6	1095530655	43	6	32988695	3.19906	1095585662	6	33043702	0.049683	0.0429445	3.45297	0.209298	3.68157	1094658923	32116963	0.0315717	0.0291242	-3.74789	-0.0246978	3'UTR	chr6:32116590-32117229	Island			NA	6:32224481-32225389	6:32116667-32116975	Unclassified_Cell_type_specific	NA	0.809072	0.795255	0.23725	0.000171899	0.247793	0.000124577	-0.205901	0.00036054	-0.216074	0.000260169	0.0512042	0.418728	-0.0444384	-0.0494057	0.401935
rs9296068	HLA-DPB1	cg25744682	6	1095530655	43	6	32988695	3.19906	1095585662	6	33043702	0.049683	0.0429445	3.45297	0.209298	5.52946	1095339538	32797578	0.000889317	0.000820376	-4.75042	-0.0271233	Body;Body					NA				NA	0.0966155	0.0966155	0.23725	0.000171899	0.21041	0.00117507	-0.34075	1.07e-05	-0.31293	7.11e-05	-0.0787669	0.0966155	0.113129	0.081643	0.401935
rs9296068	HLA-DPB1	cg11076970	6	1095530655	43	6	32988695	3.19906	1095585662	6	33043702	0.049683	0.0429445	3.45297	0.209298	3.89389	1095520156	32978196	0.0216462	0.0199681	3.87373	0.00697811	TSS1500	chr6:32975684-32975926	S_Shelf			NA				NA	0.0256531	0.0256531	0.23725	0.000171899	0.205552	0.0013501	0.295047	9.91e-05	0.258394	0.000771699	0.107433	0.0256531	0.133605	0.124229	0.401935
rs9296068	HLA-DPB1	cg13661648	6	1095530655	43	6	32988695	3.19906	1095585662	6	33043702	0.049683	0.0429445	3.45297	0.209298	3.51876	1095577244	33035284	0.0429919	0.0396591	-3.64902	-0.0445014	3'UTR					NA				NA	0.159582	0.0122589	0.23725	0.000171899	0.163475	0.00451425	-0.234669	0.00617346	-0.0957689	0.225367	-0.314379	7.3e-15	0.310959	0.591897	0.401935
rs9296068	HLA-DPB1	cg17071868	6	1095530655	43	6	32988695	3.19906	1095585662	6	33043702	0.049683	0.0429445	3.45297	0.209298	5.1582	1095589016	33047056	0.00181625	0.00167545	-4.56353	-0.0191589	Body	chr6:33048416-33048814	N_Shore			NA				NA	0.00540155	0.00867053	0.23725	0.000171899	0.192367	0.00243444	-0.279048	0.000121222	-0.228664	0.00170308	-0.160843	0.00130215	0.189179	0.180555	0.401935
rs9296068	HLA-DPB1	cg08693832	6	1095530655	43	6	32988695	3.19906	1095585662	6	33043702	0.049683	0.0429445	3.45297	0.209298	3.58654	1095626514	33084554	0.0381758	0.0352164	3.69044	0.0302882	Body	chr6:33084740-33084995	N_Shore			NA				NA	0.0283187	0.00122688	0.23725	0.000171899	0.189574	0.00267057	0.246132	0.000197735	0.195708	0.00308328	0.193702	0.000405463	0.200954	0.204864	0.401935
rs9306895	LDAH	cg14757738	2	270128774	8	2	20878153	3.37271	270134394	2	20883773	0.0378093	0.0326812	-3.56364	-0.218923	4.6067	270178658	20928037	0.00544807	0.00502573	4.27382	0.0310621	Body					TRUE				NA	0.975374	0.998357	-0.229505	0.000260153	-0.255491	6.88e-05	0.267551	0.000182896	0.296382	4.86e-05	0.0971266	0.0559972	-0.113228	-0.107756	0	Independence
rs9364554	SLC22A3	cg18460675	6	1223375624	51	6	160833664	5.46797	1223311364	6	160769404	0.000488451	0.000422202	-4.73156	-0.338507	6.03901	1223123788	160581828	0.000315461	0.000291006	4.99767	0.0443417						TRUE				NA	0.00021172	0.0370308	-0.343847	2.69e-06	-0.229519	0.00113129	0.352375	6.97e-06	0.224242	0.00304179	-0.32445	5.95e-10	0.332496	0.363628	0.549891	SME
rs9364554	SLC22A3	cg25313204	6	1223375624	51	6	160833664	5.46797	1223311364	6	160769404	0.000488451	0.000422202	-4.73156	-0.338507	6.99158	1223310761	160768801	4.35e-05	4.01e-05	5.43549	0.0383926	TSS1500	chr6:160768414-160770308	Island			NA	6:160688418-160690417			TRUE	0.000274861	0.0389875	-0.343847	2.69e-06	-0.228028	0.00140671	0.363966	1.36e-06	0.248503	0.000695521	-0.318212	6.7e-09	0.336832	0.317236	0.549891
rs9364554	SLC22A3	cg22117918	6	1223375624	51	6	160833664	5.46797	1223311364	6	160769404	0.000488451	0.000422202	-4.73156	-0.338507	4.31497	1223311074	160769114	0.00939963	0.00867095	4.11392	0.0240099	TSS1500	chr6:160768414-160770308	Island			TRUE	6:160688418-160690417			TRUE	0.0114037	0.0223707	-0.343847	2.69e-06	-0.276952	0.000156638	0.319119	2.87e-05	0.240406	0.00175799	-0.209624	0.000130807	0.194549	0.246658	0.549891
rs9364554	SLC22A3	cg07883823	6	1223375624	51	6	160833664	5.46797	1223311364	6	160769404	0.000488451	0.000422202	-4.73156	-0.338507	5.13871	1223311076	160769116	0.00188065	0.00173486	4.55354	0.0305148	TSS1500	chr6:160768414-160770308	Island			TRUE	6:160688418-160690417			TRUE	0.0041154	0.0367359	-0.343847	2.69e-06	-0.246917	0.000697372	0.364193	1.19e-06	0.268624	0.000301121	-0.26615	1.74e-06	0.281899	0.262413	0.549891
rs9364554	SLC22A3	cg06295784	6	1223375624	51	6	160833664	5.46797	1223311364	6	160769404	0.000488451	0.000422202	-4.73156	-0.338507	4.96615	1223313034	160771074	0.00264804	0.00244276	4.46438	0.0286374	Body	chr6:160768414-160770308	S_Shore		CDMR	NA		6:160771004-160771095	Unclassified_Cell_type_specific	NA	0.018774	0.0206759	-0.343847	2.69e-06	-0.247428	0.00063128	0.308223	3.07e-06	0.220769	0.000721308	-0.312822	6.82e-07	0.280413	0.283735	0.549891
rs9443189	MYO6	cg01950844	6	1139037842	47	6	76495882	4.31193	1139000852	6	76458892	0.00618881	0.00534942	4.12009	0.298301	14.3548	1138853323	76311363	6.86e-12	6.33e-12	8.20199	0.0164008	TSS1500;TSS1500	chr6:76311330-76312563	Island	high-CpG:76368069-76368972		NA	6:76368051-76369232			TRUE	0.323435	0.323435	0.312937	3.77e-05	0.288045	0.000309607	0.564352	1.53e-08	0.541138	1.22e-07	0.0441067	0.323435	0.0795424	0.0411348	0	Independence
rs9443189	MYO6	cg18997901	6	1139037842	47	6	76495882	4.31193	1139000852	6	76458892	0.00618881	0.00534942	4.12009	0.298301	3.5573	1139003281	76461321	0.0400736	0.036967	-3.67262	-0.0405328	5'UTR	chr6:76458437-76459267	S_Shelf			NA				NA	0.239448	0.0230828	0.312937	3.77e-05	0.267133	0.000327884	-0.261402	0.0114705	-0.15789	0.12559	-0.175223	2.5e-05	0.146367	0.395987	0
rs9469899	UHRF1BP1	cg17674042	6	1097335084	44	6	34793124	5.84582	1097301753	6	34759793	0.00024771	0.000214113	4.91816	0.255546	4.48987	1097024439	34482479	0.00688603	0.00635222	-4.21038	-0.0191921	5'UTR					TRUE	6:34590382-34590465	6:34482397-34482555	Unclassified_Cell_type_specific	TRUE	0.985351	0.886423	0.256768	1.76e-06	0.265584	1.07e-06	-0.119597	0.00647171	-0.132582	0.00369371	0.0737125	0.291844	-0.0343337	-0.108576	0	Independence
rs9469899	UHRF1BP1	cg07306190	6	1097335084	44	6	34793124	5.84582	1097301753	6	34759793	0.00024771	0.000214113	4.91816	0.255546	10.711	1097302832	34760872	1.96e-08	1.81e-08	-6.93436	-0.0154178	Body	chr6:34759534-34760309	S_Shore			NA		6:34760676-34760940	Promoter_Associated	NA	0.586774	0.69052	0.256768	1.76e-06	0.273847	2.29e-06	-0.386785	1.94e-11	-0.399352	2.62e-11	0.0441578	0.422385	-0.0665176	-0.0324915	0

## Sheet: TCGA_mediation_result
SNP	gene.x	gene.y	gene_chr.y	snppos_all	snp_idx	chr	snppos	value.x	genepos_all.x	gene_chr.x	genepos.x	fdr.x	qvalue.x	tstat.x	beta.x	value.y	genepos_all.y	genepos.y	fdr.y	qvalue.y	tstat.y	beta.y	UCSC_RefGene_Group	UCSC_CpG_Islands_Name	Relation_to_UCSC_CpG_Island	Phantom	DMR	Enhancer	HMM_Island	Regulatory_Feature_Name	Regulatory_Feature_Group	DHS	cit.pvalue1	cit.pvalue2	yg.est	yg.pval	ygx.est	ygx.pval	xg.est	xg.pval	xgy.est	xgy.pval	yx.est	yx.pval	gxy.prop	gyx.prop	med.prop.all	med.direction
rs1048169	HAUS6	cg22937320	9	1558215677	69	9	19055965	8.0169	1558212853	9	19053141	2.08e-06	1.84e-06	-5.84975	-0.195351	3.85229	1558192490	19032778	0.0164921	0.0150916	-3.84022	-0.0110962	Body					NA	9:19022670-19023174			NA	0.797314	0.76519	-0.209204	1.1e-07	-0.215305	8.39e-08	-0.0116874	5.69e-05	-0.0122887	4.25e-05	-0.522025	0.420846	-0.0291633	-0.0514516	0	Independence
rs1048169	HAUS6	cg25822709	9	1558215677	69	9	19055965	8.0169	1558212853	9	19053141	2.08e-06	1.84e-06	-5.84975	-0.195351	4.39987	1558208562	19048850	0.00552135	0.00505247	4.14959	0.00629821	TSS1500	chr9:19049081-19049949	N_Shore			NA		9:19048718-19050504	Promoter_Associated	NA	0.455065	0.455065	-0.209204	1.1e-07	-0.204017	3.39e-07	0.00577625	0.000221219	0.00547522	0.000695958	-0.89813	0.455065	0.0247979	0.052115	0
rs10875943	C1QL4	cg22606869	12	2000590416	96	12	49676010	4.17587	2000640600	12	49726194	0.00473267	0.00416923	4.02638	0.271265	5.16471	2000573109	49658703	0.00115616	0.00105798	-4.552	-0.0325421	TSS200	chr12:49658246-49659175	Island			NA	12:47944942-47945654	12:49657956-49660670	Promoter_Associated	NA	0.643816	0.643816	0.304268	4.61e-06	0.29787	1.14e-05	-0.0323084	1.46e-05	-0.0315473	3.61e-05	-0.19802	0.643816	0.0210266	0.0235571	0.690889	SME
rs10875943	C1QL4	cg01581974	12	2000590416	96	12	49676010	4.17587	2000640600	12	49726194	0.00473267	0.00416923	4.02638	0.271265	4.34009	2000573119	49658713	0.00615228	0.00562983	-4.11676	-0.028913	TSS200	chr12:49658246-49659175	Island			NA	12:47944942-47945654	12:49657956-49660670	Promoter_Associated	NA	0.61327	0.61327	0.304268	4.61e-06	0.298008	1.03e-05	-0.0285129	0.000100825	-0.0276928	0.000227601	-0.219564	0.61327	0.0205753	0.028763	0.690889
rs10875943	C1QL4	cg00690271	12	2000590416	96	12	49676010	4.17587	2000640600	12	49726194	0.00473267	0.00416923	4.02638	0.271265	3.68686	2000573122	49658716	0.022866	0.0209242	-3.7426	-0.0216534	TSS200	chr12:49658246-49659175	Island			NA	12:47944942-47945654	12:49657956-49660670	Promoter_Associated	NA	0.386795	0.386795	0.304268	4.61e-06	0.294409	1.23e-05	-0.0216155	0.000341015	-0.0204586	0.000927883	-0.456097	0.386795	0.0324016	0.0535246	0.690889
rs10875943	C1QL4	cg12073537	12	2000590416	96	12	49676010	4.17587	2000640600	12	49726194	0.00473267	0.00416923	4.02638	0.271265	6.99374	2000573332	49658926	2.58e-05	2.36e-05	-5.41195	-0.0688305	5'UTR;1stExon	chr12:49658246-49659175	Island	high-CpG:47945129-47945235		NA	12:47944942-47945654	12:49657956-49660670	Promoter_Associated	NA	0.776266	0.662904	0.304268	4.61e-06	0.315623	4.26e-06	-0.0710857	1.21e-07	-0.0730578	1.13e-07	0.159735	0.503775	-0.0373185	-0.0277429	0.690889
rs10875943	C1QL4	cg25751371	12	2000590416	96	12	49676010	4.17587	2000640600	12	49726194	0.00473267	0.00416923	4.02638	0.271265	6.62425	2000573459	49659053	5.6e-05	5.13e-05	-5.24767	-0.061688	Body	chr12:49658246-49659175	Island			NA	12:47944942-47945654	12:49657956-49660670	Promoter_Associated	NA	0.762664	0.762664	0.304268	4.61e-06	0.309276	6.41e-06	-0.0640108	2.33e-07	-0.0648325	3.25e-07	0.0782428	0.762664	-0.0164604	-0.0128381	0.690889
rs10875943	C1QL4	cg04797936	12	2000590416	96	12	49676010	4.17587	2000640600	12	49726194	0.00473267	0.00416923	4.02638	0.271265	6.75217	2000573560	49659154	4.28e-05	3.91e-05	-5.30502	-0.054633	Body	chr12:49658246-49659175	Island			NA	12:47944942-47945654	12:49657956-49660670	Promoter_Associated	NA	0.833916	0.833916	0.304268	4.61e-06	0.307772	7.16e-06	-0.0565069	1.9e-07	-0.0570069	2.97e-07	0.0620083	0.833916	-0.0115158	-0.00884758	0.690889
rs10875943	C1QL4	cg14846292	12	2000590416	96	12	49676010	4.17587	2000640600	12	49726194	0.00473267	0.00416923	4.02638	0.271265	22.9959	2000640906	49726500	1.76e-20	1.61e-20	-10.6353	-0.0663058	3'UTR	chr12:49726591-49727114	N_Shore			NA		12:49724962-49726611	Gene_Associated	NA	4.61e-06	0.30108	0.304268	4.61e-06	0.0968843	0.163898	-0.0646591	5.27e-22	-0.0555197	8.82e-18	-3.20734	3.8e-11	0.681583	0.141348	0.690889
rs10875943	C1QL4	cg17570948	12	2000590416	96	12	49676010	4.17587	2000640600	12	49726194	0.00473267	0.00416923	4.02638	0.271265	14.6474	2000641067	49726661	1.91e-12	1.75e-12	-8.21569	-0.0427455	3'UTR	chr12:49726591-49727114	Island			NA	12:48012834-48013422			NA	0.00126058	0.0194881	0.304268	4.61e-06	0.225895	0.00118455	-0.0411678	6.77e-14	-0.037362	1.47e-11	-1.90376	0.00126058	0.25758	0.0924462	0.690889
rs10875943	C1QL4	cg11949060	12	2000590416	96	12	49676010	4.17587	2000640600	12	49726194	0.00473267	0.00416923	4.02638	0.271265	12.6518	2000641167	49726761	1.42e-10	1.3e-10	-7.56288	-0.0412584	3'UTR	chr12:49726591-49727114	Island			NA	12:48012834-48013422			NA	0.000110434	0.0388204	0.304268	4.61e-06	0.209226	0.00222736	-0.0399511	3.06e-12	-0.0347375	1.22e-09	-2.37897	2.26e-05	0.312364	0.130499	0.690889
rs10875943	C1QL4	cg10246081	12	2000590416	96	12	49676010	4.17587	2000640600	12	49726194	0.00473267	0.00416923	4.02638	0.271265	6.28531	2000641299	49726893	0.000113471	0.000103835	-5.09317	-0.0249054	Body	chr12:49726591-49727114	Island			NA	12:48012834-48013422	12:49726853-49727217	Unclassified_Cell_type_specific	NA	0.244631	0.244631	0.304268	4.61e-06	0.287425	2.28e-05	-0.0230088	5.81e-06	-0.0217069	2.87e-05	-0.732043	0.244631	0.0553571	0.0565833	0.690889
rs10875943	C1QL4	cg12760869	12	2000590416	96	12	49676010	4.17587	2000640600	12	49726194	0.00473267	0.00416923	4.02638	0.271265	3.45694	2000641516	49727110	0.0348694	0.0319083	-3.60329	-0.0226952	Body	chr12:49726591-49727114	Island			NA	12:48012834-48013422	12:49726853-49727217	Unclassified_Cell_type_specific	NA	0.205667	0.144039	0.304268	4.61e-06	0.289561	1.55e-05	-0.0205096	0.00150779	-0.0184161	0.00529855	-0.717098	0.144039	0.0483371	0.102074	0.690889
rs10875943	TUBA1C	cg22606869	12	2000590416	96	12	49676010	4.61979	2000496925	12	49582519	0.00203004	0.00178836	4.26966	0.224967	5.16471	2000573109	49658703	0.00115616	0.00105798	-4.552	-0.0325421	TSS200	chr12:49658246-49659175	Island			NA	12:47944942-47945654	12:49657956-49660670	Promoter_Associated	NA	0.000171495	0.1825	0.19397	0.000100432	0.0893636	0.0441183	-0.0323084	1.46e-05	-0.0183377	0.00551444	-3.23775	9.73e-27	0.539292	0.432418	0.841737	SME
rs10875943	TUBA1C	cg01581974	12	2000590416	96	12	49676010	4.61979	2000496925	12	49582519	0.00203004	0.00178836	4.26966	0.224967	4.34009	2000573119	49658713	0.00615228	0.00562983	-4.11676	-0.028913	TSS200	chr12:49658246-49659175	Island			NA	12:47944942-47945654	12:49657956-49660670	Promoter_Associated	NA	0.000646639	0.117169	0.19397	0.000100432	0.101978	0.0218439	-0.0285129	0.000100825	-0.0149836	0.0219364	-3.22634	9.76e-26	0.474261	0.474496	0.841737
rs10875943	TUBA1C	cg00690271	12	2000590416	96	12	49676010	4.61979	2000496925	12	49582519	0.00203004	0.00178836	4.26966	0.224967	3.68686	2000573122	49658716	0.022866	0.0209242	-3.7426	-0.0216534	TSS200	chr12:49658246-49659175	Island			NA	12:47944942-47945654	12:49657956-49660670	Promoter_Associated	NA	0.00271004	0.0748751	0.19397	0.000100432	0.114272	0.0112981	-0.0216155	0.000341015	-0.0111154	0.0422519	-3.6871	1.11e-22	0.41088	0.485769	0.841737
rs10875943	TUBA1C	cg12073537	12	2000590416	96	12	49676010	4.61979	2000496925	12	49582519	0.00203004	0.00178836	4.26966	0.224967	6.99374	2000573332	49658926	2.58e-05	2.36e-05	-5.41195	-0.0688305	5'UTR;1stExon	chr12:49658246-49659175	Island	high-CpG:47945129-47945235		NA	12:47944942-47945654	12:49657956-49660670	Promoter_Associated	NA	0.000100432	0.737061	0.19397	0.000100432	0.0339184	0.406253	-0.0710857	1.21e-07	-0.039878	0.000233286	-2.25153	4.05e-44	0.825136	0.439015	0.841737
rs10875943	TUBA1C	cg25751371	12	2000590416	96	12	49676010	4.61979	2000496925	12	49582519	0.00203004	0.00178836	4.26966	0.224967	6.62425	2000573459	49659053	5.6e-05	5.13e-05	-5.24767	-0.061688	Body	chr12:49658246-49659175	Island			NA	12:47944942-47945654	12:49657956-49660670	Promoter_Associated	NA	0.000100432	0.641188	0.19397	0.000100432	0.0386179	0.345293	-0.0640108	2.33e-07	-0.035394	0.000412713	-2.42697	1.68e-43	0.800908	0.447062	0.841737
rs10875943	TUBA1C	cg04797936	12	2000590416	96	12	49676010	4.61979	2000496925	12	49582519	0.00203004	0.00178836	4.26966	0.224967	6.75217	2000573560	49659154	4.28e-05	3.91e-05	-5.30502	-0.054633	Body	chr12:49658246-49659175	Island			NA	12:47944942-47945654	12:49657956-49660670	Promoter_Associated	NA	0.000100432	0.592349	0.19397	0.000100432	0.0401153	0.331665	-0.0565069	1.9e-07	-0.0318616	0.000325598	-2.72276	9.66e-42	0.793188	0.436147	0.841737
rs10875943	TUBA1C	cg14846292	12	2000590416	96	12	49676010	4.61979	2000496925	12	49582519	0.00203004	0.00178836	4.26966	0.224967	22.9959	2000640906	49726500	1.76e-20	1.61e-20	-10.6353	-0.0663058	3'UTR	chr12:49726591-49727114	N_Shore			NA		12:49724962-49726611	Gene_Associated	NA	0.778324	0.84658	0.19397	0.000100432	0.221689	6.56e-05	-0.0646591	5.27e-22	-0.0660305	3.84e-22	0.428687	0.252428	-0.142901	-0.0212096	0.841737
rs10875943	TUBA1C	cg17570948	12	2000590416	96	12	49676010	4.61979	2000496925	12	49582519	0.00203004	0.00178836	4.26966	0.224967	14.6474	2000641067	49726661	1.91e-12	1.75e-12	-8.21569	-0.0427455	3'UTR	chr12:49726591-49727114	Island			NA	12:48012834-48013422			NA	0.744602	0.744602	0.19397	0.000100432	0.199972	0.000172509	-0.0411678	6.77e-14	-0.041495	1.19e-13	0.145785	0.744602	-0.0309411	-0.00794766	0.841737
rs10875943	TUBA1C	cg11949060	12	2000590416	96	12	49676010	4.61979	2000496925	12	49582519	0.00203004	0.00178836	4.26966	0.224967	12.6518	2000641167	49726761	1.42e-10	1.3e-10	-7.56288	-0.0412584	3'UTR	chr12:49726591-49727114	Island			NA	12:48012834-48013422			NA	0.786806	0.819974	0.19397	0.000100432	0.210781	6.51e-05	-0.0399511	3.06e-12	-0.0409864	2.1e-12	0.420785	0.324637	-0.086667	-0.0259135	0.841737
rs10875943	TUBA1C	cg10246081	12	2000590416	96	12	49676010	4.61979	2000496925	12	49582519	0.00203004	0.00178836	4.26966	0.224967	6.28531	2000641299	49726893	0.000113471	0.000103835	-5.09317	-0.0249054	Body	chr12:49726591-49727114	Island			NA	12:48012834-48013422	12:49726853-49727217	Unclassified_Cell_type_specific	NA	0.929894	0.929894	0.19397	0.000100432	0.19301	0.000158789	-0.0230088	5.81e-06	-0.0229254	9.18e-06	-0.0417446	0.929894	0.00495175	0.00362243	0.841737
rs10875943	TUBA1C	cg12760869	12	2000590416	96	12	49676010	4.61979	2000496925	12	49582519	0.00203004	0.00178836	4.26966	0.224967	3.45694	2000641516	49727110	0.0348694	0.0319083	-3.60329	-0.0226952	Body	chr12:49726591-49727114	Island			NA	12:48012834-48013422	12:49726853-49727217	Unclassified_Cell_type_specific	NA	0.666289	0.6748	0.19397	0.000100432	0.197549	9.17e-05	-0.0205096	0.00150779	-0.0210815	0.00136549	0.174495	0.637476	-0.0184505	-0.0278848	0.841737
rs10934853	RUVBL1	cg01693830	3	620488367	22	3	128038373	3.9689	620233615	3	127783621	0.00716426	0.00631134	3.90869	0.120189	3.49402	620240456	127790462	0.0323876	0.0296372	-3.62606	-0.013412	3'UTR	chr3:127794369-127796136	N_Shelf			NA				NA	0.163322	0.351495	0.096803	0.0135324	0.0887242	0.024918	-0.0112598	0.00215067	-0.0106535	0.00387806	-0.717488	0.163322	0.0834556	0.0538397	0	Independence
rs10934853	RUVBL1	cg00340326	3	620488367	22	3	128038373	3.9689	620233615	3	127783621	0.00716426	0.00631134	3.90869	0.120189	6.77816	620438082	127988088	4.06e-05	3.71e-05	-5.31661	-0.00828963	Body					TRUE				NA	0.766214	0.732506	0.096803	0.0135324	0.102557	0.0106239	-0.00712636	8.69e-06	-0.00725489	7.06e-06	0.807414	0.496294	-0.0594395	-0.0180365	0
rs10934853	RUVBL1	cg17068417	3	620488367	22	3	128038373	3.9689	620233615	3	127783621	0.00716426	0.00631134	3.90869	0.120189	7.35251	620531081	128081087	1.25e-05	1.14e-05	5.56763	0.0369926	Body;Body					NA				NA	0.994685	0.995883	0.096803	0.0135324	0.117976	0.00372055	0.0385647	7.86e-09	0.0400607	2.47e-09	-0.549014	0.0551767	-0.218718	-0.0387925	0
rs10993994	MSMB	cg00807366	10	1731922639	75	10	51549496	7.18612	1731922696	10	51549553	1.08e-05	9.48e-06	5.4982	0.316303	5.2234	1731926204	51553061	0.00101991	0.000933299	-4.58165	-0.0399213	Body;Body					TRUE				NA	0.249844	0.00226294	0.353392	1.42e-10	0.28557	1.99e-07	-0.046157	1.35e-07	-0.0328385	0.000210768	-1.4694	7.12e-07	0.19192	0.288547	0	SEM
rs10993994	NCOA4	cg00807366	10	1731922639	75	10	51549496	5.87421	1731938251	10	51565108	0.000171597	0.000151168	-4.90208	-0.182742	5.2234	1731926204	51553061	0.00101991	0.000933299	-4.58165	-0.0399213	Body;Body					TRUE				NA	0.404179	0.404179	-0.17173	1.85e-05	-0.163196	7.96e-05	-0.046157	1.35e-07	-0.0446603	5.73e-07	0.184885	0.404179	0.0496927	0.0324262	0
rs10993994	TIMM23	cg00807366	10	1731922639	75	10	51549496	3.09005	1731965231	10	51592088	0.0391469	0.0344864	-3.3718	-0.119416	5.2234	1731926204	51553061	0.00101991	0.000933299	-4.58165	-0.0399213	Body;Body					TRUE				NA	0.809859	0.809859	-0.0734021	0.0828624	-0.0707802	0.105645	-0.046157	1.35e-07	-0.0459837	1.7e-07	0.056803	0.809859	0.0357191	0.00375585	0
rs11135910	EBF2	cg02681163	8	1418687832	61	8	25892142	5.31108	1418494936	8	25699246	0.000513431	0.000452306	-4.62708	-0.363336	4.09296	1418297461	25501771	0.0103865	0.00950444	-3.97866	-0.0404734						TRUE		8:25501705-25501828	Unclassified_Cell_type_specific	NA	0.35044	0.35044	-0.365206	3.82e-06	-0.352949	1.04e-05	-0.0365302	0.000519125	-0.0343332	0.00144545	0.335537	0.35044	0.0335625	0.0601414	0.829888	SME
rs11135910	EBF2	cg10724965	8	1418687832	61	8	25892142	5.31108	1418494936	8	25699246	0.000513431	0.000452306	-4.62708	-0.363336	3.53778	1418338892	25543202	0.0302069	0.0276417	-3.65278	-0.02612						NA	8:25599053-25599154			NA	0.985359	0.985359	-0.365206	3.82e-06	-0.364935	5.78e-06	-0.0294343	0.000100254	-0.0294033	0.000151626	0.00919368	0.985359	0.000740978	0.00105319	0.829888
rs11135910	EBF2	cg07616828	8	1418687832	61	8	25892142	5.31108	1418494936	8	25699246	0.000513431	0.000452306	-4.62708	-0.363336	12.6936	1418570874	25775184	1.3e-10	1.19e-10	-7.57698	-0.069571	Body					TRUE				NA	0.00166115	0.118134	-0.365206	3.82e-06	-0.220779	0.00519362	-0.0635372	1.42e-10	-0.0507938	1.53e-07	2.2731	2.35e-09	0.395466	0.200566	0.829888
rs11135910	EBF2	cg13390388	8	1418687832	61	8	25892142	5.31108	1418494936	8	25699246	0.000513431	0.000452306	-4.62708	-0.363336	10.5589	1418587883	25792193	1.36e-08	1.25e-08	-6.82979	-0.0491892	Body					NA	8:25848110-25848223			NA	0.70354	0.685242	-0.365206	3.82e-06	-0.383704	4.42e-06	-0.0537225	4.27e-12	-0.0548958	5.07e-12	-0.344328	0.489506	-0.0506513	-0.0218405	0.829888
rs11135910	EBF2	cg08322280	8	1418687832	61	8	25892142	5.31108	1418494936	8	25699246	0.000513431	0.000452306	-4.62708	-0.363336	3.32474	1418589229	25793539	0.0448329	0.0410257	-3.52113	-0.0239194	Body					TRUE				NA	0.1364	0.1364	-0.365206	3.82e-06	-0.348217	1.23e-05	-0.0215482	0.00250015	-0.0191731	0.00849937	0.788401	0.1364	0.0465179	0.110222	0.829888
rs11135910	EBF2	cg20944195	8	1418687832	61	8	25892142	5.31108	1418494936	8	25699246	0.000513431	0.000452306	-4.62708	-0.363336	11.8694	1418595902	25800212	7.83e-10	7.17e-10	-7.29539	-0.0599972	Body					TRUE				NA	0.037969	0.045663	-0.365206	3.82e-06	-0.234777	0.00345133	-0.0586584	1.84e-11	-0.0490204	1.33e-08	2.22354	3.25e-07	0.357138	0.164307	0.829888
rs11135910	EBF2	cg06078892	8	1418687832	61	8	25892142	5.31108	1418494936	8	25699246	0.000513431	0.000452306	-4.62708	-0.363336	5.35179	1418632234	25836544	0.000787843	0.000720939	-4.64598	-0.0380856	Body					NA	8:25892039-25892806			NA	0.0690463	0.0690463	-0.365206	3.82e-06	-0.330079	4.58e-05	-0.0437515	3.88e-07	-0.0402802	4.59e-06	0.802871	0.0690463	0.0961836	0.0793412	0.829888
rs11135910	EBF2	cg03150515	8	1418687832	61	8	25892142	5.31108	1418494936	8	25699246	0.000513431	0.000452306	-4.62708	-0.363336	8.28446	1418632578	25836888	1.76e-06	1.61e-06	-5.95644	-0.0489587	Body					NA	8:25892039-25892806			NA	0.066311	0.0376956	-0.365206	3.82e-06	-0.236044	0.00240401	-0.0476608	3.46e-08	-0.0359587	1.92e-05	2.71002	3.83e-10	0.353669	0.245528	0.829888
rs11135910	EBF2	cg03573945	8	1418687832	61	8	25892142	5.31108	1418494936	8	25699246	0.000513431	0.000452306	-4.62708	-0.363336	29.3784	1418693032	25897342	1e-26	9.19e-27	-12.2803	-0.114827	Body	chr8:25897200-25897612	Island		DMR	NA	8:25952919-25953700	8:25897300-25897451	Unclassified_Cell_type_specific	NA	3.82e-06	0.580511	-0.365206	3.82e-06	-0.121799	0.149889	-0.110005	1.55e-24	-0.0964334	2.9e-20	2.21268	1.17e-09	0.666491	0.123376	0.829888
rs11135910	EBF2	cg22280475	8	1418687832	61	8	25892142	5.31108	1418494936	8	25699246	0.000513431	0.000452306	-4.62708	-0.363336	26.3125	1418693224	25897534	1.03e-23	9.4e-24	-11.5058	-0.112771	Body	chr8:25897200-25897612	Island		RDMR	NA	8:25952919-25953700			NA	3.82e-06	0.334317	-0.365206	3.82e-06	-0.163064	0.0528942	-0.10638	7.92e-22	-0.0938352	6.35e-18	1.90019	6.78e-08	0.553502	0.117925	0.829888
rs11135910	EBF2	cg05748163	8	1418687832	61	8	25892142	5.31108	1418494936	8	25699246	0.000513431	0.000452306	-4.62708	-0.363336	13.0634	1418693453	25897763	5.73e-11	5.24e-11	-7.70081	-0.0476196	Body	chr8:25899335-25899692	N_Shore		RDMR	NA	8:25952919-25953700			NA	0.00203364	0.0202661	-0.365206	3.82e-06	-0.262922	0.00151486	-0.0500579	2.58e-14	-0.0451167	8.46e-12	2.0433	0.000505046	0.280071	0.098708	0.829888
rs11135910	EBF2	cg14855519	8	1418687832	61	8	25892142	5.31108	1418494936	8	25699246	0.000513431	0.000452306	-4.62708	-0.363336	14.2612	1418693881	25898191	4.44e-12	4.06e-12	-8.09234	-0.0628027	Body	chr8:25899335-25899692	N_Shore		RDMR	NA	8:25953958-25954457			NA	0.0132356	0.0132356	-0.365206	3.82e-06	-0.302976	0.00022717	-0.0545907	6.03e-11	-0.0500662	3.3e-09	1.13994	0.0132356	0.170398	0.0828801	0.829888
rs11135910	EBF2	cg18239431	8	1418687832	61	8	25892142	5.31108	1418494936	8	25699246	0.000513431	0.000452306	-4.62708	-0.363336	15.1265	1418693910	25898220	6.94e-13	6.35e-13	-8.36687	-0.0657963	Body	chr8:25899335-25899692	N_Shore		RDMR	NA	8:25953958-25954457			NA	0.0287257	0.0287257	-0.365206	3.82e-06	-0.302544	0.000287888	-0.0613716	1.32e-13	-0.0574279	8.99e-12	1.02102	0.0287257	0.171579	0.0642597	0.829888
rs11135910	EBF2	cg09559189	8	1418687832	61	8	25892142	5.31108	1418494936	8	25699246	0.000513431	0.000452306	-4.62708	-0.363336	14.0207	1418694102	25898412	7.29e-12	6.67e-12	-8.01485	-0.0615654	Body	chr8:25899335-25899692	N_Shore		RDMR	NA	8:25953958-25954457			NA	0.0826368	0.0826368	-0.365206	3.82e-06	-0.313981	0.00018378	-0.061401	2.82e-14	-0.0583557	1.25e-12	0.834263	0.0826368	0.140262	0.0495971	0.829888
rs11135910	EBF2	cg04679712	8	1418687832	61	8	25892142	5.31108	1418494936	8	25699246	0.000513431	0.000452306	-4.62708	-0.363336	23.2202	1418694529	25898839	1.07e-20	9.84e-21	-10.6954	-0.0918958	Body	chr8:25899335-25899692	N_Shore		RDMR	NA				NA	0.000213832	0.206911	-0.365206	3.82e-06	-0.222323	0.00995118	-0.0933859	1.31e-22	-0.0859236	2.42e-19	1.53003	0.000213832	0.39124	0.0799077	0.829888
rs11135910	EBF2	cg16895719	8	1418687832	61	8	25892142	5.31108	1418494936	8	25699246	0.000513431	0.000452306	-4.62708	-0.363336	19.0927	1418694947	25899257	1.12e-16	1.03e-16	-9.55376	-0.0622479	Body	chr8:25899335-25899692	N_Shore		RDMR	NA	8:25954838-25956040			NA	0.0699848	0.0699848	-0.365206	3.82e-06	-0.302951	0.000407183	-0.062678	2e-18	-0.0598908	1.9e-16	0.993243	0.0699848	0.170464	0.0444688	0.829888
rs11135910	EBF2	cg22324567	8	1418687832	61	8	25892142	5.31108	1418494936	8	25699246	0.000513431	0.000452306	-4.62708	-0.363336	17.9295	1418695124	25899434	1.52e-15	1.39e-15	-9.21636	-0.0771852	Body	chr8:25899335-25899692	Island		RDMR	NA	8:25954838-25956040	8:25899271-25899467	Unclassified_Cell_type_specific	NA	0.166439	0.166439	-0.365206	3.82e-06	-0.318832	0.000193801	-0.0774014	1.19e-17	-0.0747026	5.58e-16	0.599137	0.166439	0.126981	0.0348678	0.829888
rs11135910	EBF2	cg16792842	8	1418687832	61	8	25892142	5.31108	1418494936	8	25699246	0.000513431	0.000452306	-4.62708	-0.363336	18.5796	1418695149	25899459	3.59e-16	3.29e-16	-9.40592	-0.0748825	Body	chr8:25899335-25899692	Island		RDMR	NA	8:25954838-25956040	8:25899271-25899467	Unclassified_Cell_type_specific	NA	0.000411695	0.0747615	-0.365206	3.82e-06	-0.234941	0.00446016	-0.0692685	2.84e-15	-0.0612085	2.54e-12	1.88058	1.9e-05	0.35669	0.116359	0.829888
rs11135910	EBF2	cg21925968	8	1418687832	61	8	25892142	5.31108	1418494936	8	25699246	0.000513431	0.000452306	-4.62708	-0.363336	13.0298	1418695373	25899683	6.13e-11	5.61e-11	-7.68965	-0.0394957	Body	chr8:25899335-25899692	Island		RDMR	NA	8:25954838-25956040			NA	0.0828278	0.0828278	-0.365206	3.82e-06	-0.315621	0.00016069	-0.0407871	1.56e-13	-0.0386998	6.08e-12	1.21569	0.0828278	0.135771	0.0511742	0.829888
rs11135910	EBF2	cg15441392	8	1418687832	61	8	25892142	5.31108	1418494936	8	25699246	0.000513431	0.000452306	-4.62708	-0.363336	11.876	1418695710	25900020	7.78e-10	7.12e-10	-7.29765	-0.0544607	Body	chr8:25900562-25905842	N_Shore		RDMR	NA	8:25954838-25956040			NA	0.00442105	0.0275087	-0.365206	3.82e-06	-0.276114	0.000802336	-0.0558385	1.18e-12	-0.0502744	2.14e-10	1.59552	0.00111937	0.243949	0.0996474	0.829888
rs11135910	EBF2	cg22841810	8	1418687832	61	8	25892142	5.31108	1418494936	8	25699246	0.000513431	0.000452306	-4.62708	-0.363336	4.01781	1418697974	25902284	0.0119939	0.0109754	3.93587	0.0242535	1stExon	chr8:25900562-25905842	Island		CDMR	NA	8:25957577-25958240			NA	0.41882	0.41882	-0.365206	3.82e-06	-0.353025	1.14e-05	0.0259766	7.05e-05	0.0247978	0.000211825	-0.468933	0.41882	0.0333545	0.0453798	0.829888
rs11135910	EBF2	cg25777549	8	1418687832	61	8	25892142	5.31108	1418494936	8	25699246	0.000513431	0.000452306	-4.62708	-0.363336	7.41133	1418698090	25902400	1.1e-05	1.01e-05	5.59282	0.0364482	TSS200	chr8:25900562-25905842	Island		CDMR	NA				NA	0.00245403	0.0135374	-0.365206	3.82e-06	-0.304954	0.000151264	0.0362158	1.63e-07	0.0315977	6.22e-06	-1.66369	0.00245403	0.164981	0.127515	0.829888
rs11135910	EBF2	cg20683656	8	1418687832	61	8	25892142	5.31108	1418494936	8	25699246	0.000513431	0.000452306	-4.62708	-0.363336	10.2797	1418698241	25902551	2.4e-08	2.2e-08	6.72741	0.0637462	TSS200	chr8:25900562-25905842	Island		CDMR	TRUE				NA	0.00589445	0.0253039	-0.365206	3.82e-06	-0.305819	0.000161329	0.0568345	1.53e-08	0.0507466	6.13e-07	-1.04491	0.00589445	0.162613	0.107116	0.829888
rs11135910	EBF2	cg24295381	8	1418687832	61	8	25892142	5.31108	1418494936	8	25699246	0.000513431	0.000452306	-4.62708	-0.363336	6.36661	1418698284	25902594	9.62e-05	8.8e-05	5.13058	0.0313239	TSS1500	chr8:25900562-25905842	Island		CDMR	TRUE	8:25958511-25958557			NA	0.00211844	0.0187665	-0.365206	3.82e-06	-0.305892	0.000139913	0.0324514	3.63e-07	0.0281258	1.29e-05	-1.82778	0.00211844	0.162412	0.133294	0.829888
rs11135910	EBF2	cg11006995	8	1418687832	61	8	25892142	5.31108	1418494936	8	25699246	0.000513431	0.000452306	-4.62708	-0.363336	13.8468	1418698301	25902611	1.04e-11	9.54e-12	7.95849	0.0305242	TSS1500	chr8:25900562-25905842	Island		CDMR	TRUE	8:25958511-25958557			NA	0.407143	0.407143	-0.365206	3.82e-06	-0.33962	6.14e-05	0.0326092	2.36e-15	0.0318686	3.65e-14	-0.784612	0.407143	0.070058	0.0227119	0.829888
rs11135910	EBF2	cg00424572	8	1418687832	61	8	25892142	5.31108	1418494936	8	25699246	0.000513431	0.000452306	-4.62708	-0.363336	9.76742	1418698899	25903209	7.16e-08	6.55e-08	6.53635	0.0207717	TSS1500	chr8:25900562-25905842	Island		DMR	TRUE	8:25958766-25959837	8:25902754-25903556	Unclassified_Cell_type_specific	NA	0.845713	0.845713	-0.365206	3.82e-06	-0.37039	9.2e-06	0.0232991	5.36e-12	0.0234432	1.3e-11	0.222505	0.845713	-0.0141952	-0.00618167	0.829888
rs11135910	EBF2	cg18506390	8	1418687832	61	8	25892142	5.31108	1418494936	8	25699246	0.000513431	0.000452306	-4.62708	-0.363336	4.43605	1418699244	25903554	0.0051415	0.00470488	4.16935	0.00992714	TSS1500	chr8:25900562-25905842	Island		DMR	NA	8:25958766-25959837	8:25902754-25903556	Unclassified_Cell_type_specific	NA	0.508581	0.508581	-0.365206	3.82e-06	-0.354798	1.07e-05	0.0105577	3.34e-05	0.0101827	9.39e-05	-0.985773	0.508581	0.0284977	0.0355187	0.829888
rs11135910	EBF2	cg06541501	8	1418687832	61	8	25892142	5.31108	1418494936	8	25699246	0.000513431	0.000452306	-4.62708	-0.363336	7.95732	1418699542	25903852	3.47e-06	3.18e-06	5.82236	0.00517529	TSS1500	chr8:25900562-25905842	Island		DMR	NA	8:25958766-25959837	8:25903791-25904340	Unclassified	NA	0.909526	0.909526	-0.365206	3.82e-06	-0.362812	9.35e-06	0.00516667	3.65e-08	0.00514308	8.92e-08	-0.463262	0.909526	0.0065539	0.00456609	0.829888
rs11135910	EBF2	cg05397631	8	1418687832	61	8	25892142	5.31108	1418494936	8	25699246	0.000513431	0.000452306	-4.62708	-0.363336	13.131	1418699609	25903919	4.95e-11	4.53e-11	7.7233	0.0297613		chr8:25900562-25905842	Island		DMR	NA	8:25958766-25959837	8:25903791-25904340	Unclassified	NA	0.22179	0.22179	-0.365206	3.82e-06	-0.331271	7.36e-05	0.0299464	7.05e-13	0.0288334	1.29e-11	-1.1332	0.22179	0.0929206	0.0371658	0.829888
rs11135910	EBF2	cg06877669	8	1418687832	61	8	25892142	5.31108	1418494936	8	25699246	0.000513431	0.000452306	-4.62708	-0.363336	7.9308	1418699906	25904216	3.68e-06	3.36e-06	5.81138	0.0207197		chr8:25900562-25905842	Island		DMR	NA	8:25959928-25961742	8:25903791-25904340	Unclassified	NA	0.993467	0.993467	-0.365206	3.82e-06	-0.365391	9.01e-06	0.0226858	3.56e-09	0.0226928	8.41e-09	0.00817139	0.993467	-0.00050759	-0.000306132	0.829888
rs11135910	EBF2	cg14933159	8	1418687832	61	8	25892142	5.31108	1418494936	8	25699246	0.000513431	0.000452306	-4.62708	-0.363336	3.38168	1418699960	25904270	0.0400877	0.0366834	3.55671	0.00514841		chr8:25900562-25905842	Island		DMR	NA	8:25959928-25961742	8:25903791-25904340	Unclassified	NA	0.914515	0.914515	-0.365206	3.82e-06	-0.363808	5.7e-06	0.00529069	0.000577457	0.00525379	0.000861585	-0.26424	0.914515	0.00382802	0.006976	0.829888
rs11135910	EBF2	cg24489983	8	1418687832	61	8	25892142	5.31108	1418494936	8	25699246	0.000513431	0.000452306	-4.62708	-0.363336	13.8264	1418700604	25904914	1.08e-11	9.9e-12	-7.95184	-0.0722687		chr8:25900562-25905842	Island		CDMR	NA	8:25959928-25961742			NA	0.0167413	0.0511405	-0.365206	3.82e-06	-0.214039	0.00741135	-0.0657956	3.11e-12	-0.0542112	4.55e-09	2.29752	1.1e-08	0.413921	0.176067	0.829888
rs11135910	EBF2	cg05643464	8	1418687832	61	8	25892142	5.31108	1418494936	8	25699246	0.000513431	0.000452306	-4.62708	-0.363336	3.9096	1418700824	25905134	0.0148027	0.0135456	-3.87356	-0.0382986		chr8:25900562-25905842	Island		DMR	NA	8:25959928-25961742			NA	0.626576	0.00164409	-0.365206	3.82e-06	-0.323054	4.04e-05	-0.0329081	0.0014828	-0.0247724	0.0177196	1.28089	0.000408763	0.115419	0.247225	0.829888
rs11135910	EBF2	cg02745262	8	1418687832	61	8	25892142	5.31108	1418494936	8	25699246	0.000513431	0.000452306	-4.62708	-0.363336	9.27354	1418701326	25905636	2.08e-07	1.91e-07	-6.3479	-0.0492925		chr8:25900562-25905842	Island		CDMR	NA	8:25959928-25961742			NA	0.825508	0.825508	-0.365206	3.82e-06	-0.370433	7.35e-06	-0.0508902	6.77e-10	-0.0512907	1.31e-09	-0.10272	0.825508	-0.0143137	-0.0078691	0.829888
rs11135910	EBF2	cg15268740	8	1418687832	61	8	25892142	5.31108	1418494936	8	25699246	0.000513431	0.000452306	-4.62708	-0.363336	6.36033	1418701844	25906154	9.73e-05	8.9e-05	-5.1277	-0.0453966		chr8:25900562-25905842	S_Shore			TRUE	8:25961936-25962194			NA	0.138126	0.0106984	-0.365206	3.82e-06	-0.27497	0.000381513	-0.0397779	2.22e-05	-0.0280648	0.00233816	2.26849	1.13e-08	0.247082	0.294461	0.829888
rs11135910	EBF2	cg16154155	8	1418687832	61	8	25892142	5.31108	1418494936	8	25699246	0.000513431	0.000452306	-4.62708	-0.363336	3.33021	1418702680	25906990	0.0443919	0.0406222	-3.52457	-0.0174416		chr8:25900562-25905842	S_Shore		CDMR	NA	8:25962649-25963327			NA	0.559435	0.0695288	-0.365206	3.82e-06	-0.339841	2.12e-05	-0.0185205	0.000218442	-0.0164926	0.00125431	1.36955	0.0695288	0.0694535	0.109498	0.829888
rs11135910	EBF2	cg09430976	8	1418687832	61	8	25892142	5.31108	1418494936	8	25699246	0.000513431	0.000452306	-4.62708	-0.363336	5.8457	1418703004	25907314	0.00028615	0.00026185	-4.88681	-0.0507581		chr8:25909292-25909686	N_Shore		RDMR	NA	8:25962649-25963327			NA	0.0732015	0.0132569	-0.365206	3.82e-06	-0.277006	0.000365312	-0.0462825	1.5e-05	-0.0335028	0.00149237	1.90569	4.84e-08	0.241508	0.276125	0.829888
rs11214775	CLDN25	cg12522722	11	1929715071	90	11	113807181	3.7456	1929558359	11	113650469	0.0107412	0.00946243	3.77829	0.260767	6.21477	1929512146	113604256	0.000130609	0.000119518	-5.06053	-0.0163201	3'UTR					NA				NA	0.875348	0.83901	0.247356	0.000315719	0.264693	0.000181092	-0.0167493	6.65e-07	-0.0173572	3.93e-07	1.03506	0.294473	-0.0700872	-0.036295	0	Independence
rs11214775	CLDN25	cg04690319	11	1929715071	90	11	113807181	3.7456	1929558359	11	113650469	0.0107412	0.00946243	3.77829	0.260767	10.4326	1929512167	113604277	1.77e-08	1.62e-08	-6.78362	-0.0217512	3'UTR					NA				NA	0.708692	0.708692	0.247356	0.000315719	0.255264	0.000388879	-0.0207217	2.91e-10	-0.0209313	3.67e-10	0.381609	0.708692	-0.0319683	-0.0101175	0
rs11214775	CLDN25	cg07340922	11	1929715071	90	11	113807181	3.7456	1929558359	11	113650469	0.0107412	0.00946243	3.77829	0.260767	3.27927	1930456649	114548759	0.0482706	0.0441714	3.49251	0.011307	TSS1500					NA				NA	0.469421	0.469421	0.247356	0.000315719	0.242501	0.000441987	0.00687282	0.0412084	0.00644846	0.0592304	0.706519	0.469421	0.0196307	0.0617452	0
rs11290954	EMSY	cg10400081	11	1892168433	87	11	76260543	5.07112	1892063857	11	76155967	0.000817826	0.000720463	-4.50568	-0.129072	3.40759	1892207572	76299682	0.0382433	0.0349957	-3.5728	-0.0268805					DMR	NA		11:76299259-76299949	Unclassified	NA	0.0335737	0.943454	-0.109939	0.00126658	-0.0960328	0.00543458	-0.0302025	6.8e-05	-0.0277165	0.000281158	0.46044	0.0335737	0.126492	0.0823123	0.126492	Independence
rs11290954	EMSY	cg17647271	11	1892168433	87	11	76260543	5.07112	1892063857	11	76155967	0.000817826	0.000720463	-4.50568	-0.129072	10.5116	1892207709	76299819	1.51e-08	1.38e-08	-6.81253	-0.0596911						TRUE		11:76299259-76299949	Unclassified	NA	0.163349	0.709981	-0.109939	0.00126658	-0.0955387	0.00720089	-0.0567081	5.75e-10	-0.054763	3.02e-09	0.253941	0.163349	0.130986	0.0342986	0.126492
rs11480453	MAPRE1	cg23396732	20	2749920817	133	20	31347512	3.8435	2749981004	20	31407699	0.00872376	0.00768518	3.83591	0.141204	3.51694	2749905475	31332170	0.0312216	0.0285703	-3.64007	-0.027503	TSS1500;TSS1500	chr20:31330957-31331410	S_Shore			NA		20:31330508-31332344	Promoter_Associated	NA	0.506786	0.751802	0.114919	0.0111497	0.109774	0.0169004	-0.0267037	0.000394725	-0.0260948	0.000589692	-0.192658	0.506786	0.0447677	0.0228019	0	Independence
rs11480453	MAPRE1	cg13636640	20	2749920817	133	20	31347512	3.8435	2749981004	20	31407699	0.00872376	0.00768518	3.83591	0.141204	92.0913	2749923244	31349939	1.41e-88	1.29e-88	26.2398	0.0979009	TSS1500;TSS1500;TSS1500	chr20:31350149-31351263	N_Shore			NA	20:30813546-30815163	20:31349909-31350503	Promoter_Associated	NA	0.764247	0.764247	0.114919	0.0111497	0.0984736	0.166133	0.0964484	3.26e-87	0.096308	4.92e-86	0.170511	0.764247	0.143105	0.00145645	0
rs11480453	MAPRE1	cg13788819	20	2749920817	133	20	31347512	3.8435	2749981004	20	31407699	0.00872376	0.00768518	3.83591	0.141204	7.73622	2749925533	31352228	5.63e-06	5.15e-06	-5.7303	-0.012256	5'UTR;5'UTR;5'UTR	chr20:31350149-31351263	S_Shore		RDMR	NA				NA	0.929754	0.968951	0.114919	0.0111497	0.126693	0.0066633	-0.0112483	3.02e-07	-0.0115248	1.92e-07	1.04677	0.296891	-0.102458	-0.0245809	0
rs11568818	MMP7	cg25511807	11	1918309551	88	11	102401661	7.88383	1918299129	11	102391239	2.52e-06	2.22e-06	-5.7946	-0.329788	45.174	1918309328	102401438	2.74e-42	2.51e-42	15.9866	0.126038	1stExon;5'UTR					NA				NA	0.0633588	0.0633588	-0.331334	9.5e-09	-0.25386	0.000329518	0.123072	9.53e-43	0.118884	2.72e-38	-0.629502	0.0633588	0.233825	0.0340299	0	Independence
rs11568818	MMP7	cg17707274	11	1918309551	88	11	102401661	7.88383	1918299129	11	102391239	2.52e-06	2.22e-06	-5.7946	-0.329788	35.0239	1918309413	102401523	2.99e-32	2.74e-32	13.6493	0.0992634	TSS200					NA				NA	0.108888	0.108888	-0.331334	9.5e-09	-0.272899	5.79e-05	0.0984582	1.75e-34	0.0951427	9.34e-31	-0.593505	0.108888	0.176364	0.0336743	0
rs11568818	MMP7	cg01813071	11	1918309551	88	11	102401661	7.88383	1918299129	11	102391239	2.52e-06	2.22e-06	-5.7946	-0.329788	58.6919	1918309506	102401616	1.57e-55	1.44e-55	18.9681	0.0934194	TSS200					NA				NA	0.540791	0.540791	-0.331334	9.5e-09	-0.36224	2.48e-06	0.0938639	5.95e-57	0.0947359	1.7e-54	0.329262	0.540791	-0.0932769	-0.00928999	0
rs11568818	MMP7	cg20645973	11	1918309551	88	11	102401661	7.88383	1918299129	11	102391239	2.52e-06	2.22e-06	-5.7946	-0.329788	3.70857	1918309981	102402091	0.021891	0.020032	3.75553	0.0119366	TSS1500					NA				NA	0.223725	0.223725	-0.331334	9.5e-09	-0.319591	4.5e-08	0.0116631	0.000434833	0.0105361	0.00216754	-1.0069	0.223725	0.0354431	0.0966266	0
rs11568818	MMP7	cg04059146	11	1918309551	88	11	102401661	7.88383	1918299129	11	102391239	2.52e-06	2.22e-06	-5.7946	-0.329788	3.38622	1918310123	102402233	0.0398364	0.0364535	-3.55954	-0.00716846	TSS1500					NA				NA	0.700997	0.670973	-0.331334	9.5e-09	-0.336178	8.83e-09	-0.0066325	0.00166224	-0.0069643	0.00149437	-0.73039	0.57419	-0.0146206	-0.0500264	0
rs11649743	CISD3	cg21250756	17	2536246843	115	17	36074979	3.43274	2537058352	17	36886488	0.0203236	0.0179041	3.58905	0.219795	3.81398	2536249164	36077300	0.0178923	0.0163729	-3.8178	-0.00991019	Body;Body					TRUE				NA	0.0296937	0.532795	0.1879	0.0024836	0.14194	0.024664	-0.0126586	5.26e-07	-0.0115534	4.53e-06	-3.63073	0.00227261	0.244599	0.0873125	0.244599	SME
rs11650494	ZNF652	cg08112188	17	2547517050	118	17	47345186	4.97817	2547538432	17	47366568	0.000959687	0.000845435	4.45793	0.28399	50.5454	2547611870	47440006	1.53e-47	1.4e-47	17.1831	0.0233072	TSS200;TSS1500	chr17:47438906-47439938	S_Shore			NA	17:44793624-44795040	17:47439162-47440055	Promoter_Associated	NA	0.522296	0.499827	0.261403	0.000119665	0.299453	0.000712016	0.0235988	8.35e-52	0.0237698	5.74e-51	-1.61236	0.499827	-0.14556	-0.00724516	0	Independence
rs11650494	ZNF652	cg05310240	17	2547517050	118	17	47345186	4.97817	2547538432	17	47366568	0.000959687	0.000845435	4.45793	0.28399	3.4439	2548150933	47979069	0.0357276	0.0326937	3.59526	0.0244357		chr17:47979465-47979740	N_Shore			NA		17:47978774-47979640	Unclassified_Cell_type_specific	TRUE	0.969902	0.973907	0.261403	0.000119665	0.278526	5.14e-05	0.0232942	0.000823757	0.025321	0.000347923	-0.735064	0.116306	-0.0655031	-0.0870112	0
rs11666569	HAUS8	cg16202187	19	2676658395	127	19	17214073	4.84675	2676604861	19	17160539	0.00123387	0.00108697	-4.38967	-0.121943	9.25525	2676630819	17186497	2.16e-07	1.98e-07	6.34084	0.000490388	TSS200;TSS200;TSS200;TSS200	chr19:17186043-17187233	Island			NA	19:17046767-17048233	19:17185919-17186763	Promoter_Associated	NA	0.723545	0.662547	-0.136005	3.15e-06	-0.142541	3.03e-06	0.000499312	5.03e-10	0.000512528	4.95e-10	13.0882	0.458676	-0.0480502	-0.0264678	0	Independence
rs11666569	HAUS8	cg19418318	19	2676658395	127	19	17214073	4.84675	2676604861	19	17160539	0.00123387	0.00108697	-4.38967	-0.121943	29.6001	2676663395	17219073	6.72e-27	6.15e-27	12.3354	0.114799	Body;Body				DMR	TRUE				TRUE	0.285586	0.285586	-0.136005	3.15e-06	-0.116694	0.000653868	0.115238	4.51e-33	0.113097	8.45e-31	-0.16758	0.285586	0.141992	0.0185869	0
rs11666569	MYO9B	cg16202187	19	2676658395	127	19	17214073	10.4489	2676630913	19	17186591	1.76e-08	1.55e-08	-6.79389	-0.22082	9.25525	2676630819	17186497	2.16e-07	1.98e-07	6.34084	0.000490388	TSS200;TSS200;TSS200;TSS200	chr19:17186043-17187233	Island			NA	19:17046767-17048233	19:17185919-17186763	Promoter_Associated	NA	0.918413	0.958661	-0.23373	1.11e-10	-0.251326	3.22e-11	0.000499312	5.03e-10	0.000539912	1.45e-10	35.2416	0.103579	-0.0752859	-0.0813101	0.31516	SME
rs11666569	MYO9B	cg19418318	19	2676658395	127	19	17214073	10.4489	2676630913	19	17186591	1.76e-08	1.55e-08	-6.79389	-0.22082	29.6001	2676663395	17219073	6.72e-27	6.15e-27	12.3354	0.114799	Body;Body				DMR	TRUE				TRUE	0.00084362	0.0408973	-0.23373	1.11e-10	-0.160068	0.000119842	0.115238	4.51e-33	0.105917	3.75e-27	-0.639217	0.00084362	0.31516	0.0808877	0.31516
rs1182	C9orf78	cg13529314	9	1671735772	72	9	132576060	3.85969	1671749281	9	132589569	0.00855462	0.00753618	-3.84537	-0.240328	25.4109	1671757970	132598258	7.95e-23	7.27e-23	11.2729	0.00353873	TSS1500;5'UTR;5'UTR;5'UTR	chr9:132597219-132598321	Island			NA	9:131636913-131638196	9:132596735-132599292	Promoter_Associated	NA	0.886396	0.860143	-0.21311	0.00248168	-0.257931	0.00133786	0.00363425	1.11e-26	0.0036883	7.08e-27	12.3329	0.244982	-0.210319	-0.014871	0	SEM
rs1182	TOR1B	cg13529314	9	1671735772	72	9	132576060	3.40586	1671725144	9	132565432	0.0206383	0.0181812	-3.57241	-0.236757	25.4109	1671757970	132598258	7.95e-23	7.27e-23	11.2729	0.00353873	TSS1500;5'UTR;5'UTR;5'UTR	chr9:132597219-132598321	Island			NA	9:131636913-131638196	9:132596735-132599292	Promoter_Associated	NA	0.783047	0.783047	-0.209605	0.00258984	-0.220099	0.00558672	0.00363425	1.11e-26	0.00364701	2.54e-26	2.88742	0.783047	-0.0500637	-0.00350936	0	Independence
rs12500426	BMPR1B	cg12554857	4	785987033	29	4	95514609	9.54008	786151543	4	95679119	1e-07	8.81e-08	6.45384	0.312029	3.61108	785736443	95264019	0.0265451	0.0242909	-3.69716	-0.0317973	5'UTR;1stExon					NA				NA	0.701392	0.701392	0.301076	1.16e-09	0.304205	1.37e-09	-0.0306669	0.000506648	-0.0316722	0.000586557	0.102032	0.701392	-0.0103928	-0.0327802	0	SEM
rs12500426	BMPR1B	cg27186013	4	785987033	29	4	95514609	9.54008	786151543	4	95679119	1e-07	8.81e-08	6.45384	0.312029	3.41564	785736551	95264127	0.0375934	0.034401	-3.57779	-0.0304619	TSS200					NA				NA	0.886273	0.884307	0.301076	1.16e-09	0.309912	6.41e-10	-0.0294856	0.000725727	-0.0323773	0.000379406	0.299696	0.264731	-0.0293505	-0.0980721	0
rs12500426	BMPR1B	cg07677047	4	785987033	29	4	95514609	9.54008	786151543	4	95679119	1e-07	8.81e-08	6.45384	0.312029	4.87078	786060016	95587592	0.00210139	0.00192294	-4.40099	-0.0285307	3'UTR;Body;3'UTR					NA				NA	0.924811	0.899538	0.301076	1.16e-09	0.314584	4.92e-10	-0.0285101	1.45e-05	-0.0310846	5.93e-06	0.473814	0.185652	-0.0448674	-0.0903001	0
rs12500426	BMPR1B	cg23210521	4	785987033	29	4	95514609	9.54008	786151543	4	95679119	1e-07	8.81e-08	6.45384	0.312029	3.52839	786152838	95680414	0.0305443	0.0279505	-3.64705	-0.0208119	5'UTR	chr4:95678798-95679809	S_Shore		RDMR	NA				NA	0.587265	0.00365612	0.301076	1.16e-09	0.275098	3.1e-08	-0.0216906	0.000132747	-0.0168171	0.00405735	-1.19762	0.00365612	0.0862813	0.224682	0
rs12621278	ITGA6	cg19134705	2	422562174	14	2	173311553	6.28648	422542703	2	173292082	7.17e-05	6.32e-05	-5.09558	-0.549391	5.48959	422543803	173293182	0.00059483	0.000544317	4.7142	0.0230583	Body;Body	chr2:173292099-173293183	Island			TRUE	2:173000154-173001489	2:173292757-173293205	Promoter_Associated_Cell_type_specific	NA	0.00336742	0.00336742	-0.523231	3.29e-06	-0.444888	9.9e-05	0.024124	7.4e-07	0.0209458	2.18e-05	-3.24752	0.00336742	0.14973	0.131744	0.766094	SME
rs12621278	ITGA6	cg10155853	2	422562174	14	2	173311553	6.28648	422542703	2	173292082	7.17e-05	6.32e-05	-5.09558	-0.549391	7.3272	422543949	173293328	1.31e-05	1.19e-05	5.55677	0.0206041	Body;Body	chr2:173292099-173293183	S_Shore			TRUE	2:173001551-173001789			NA	0.000562658	0.000562658	-0.523231	3.29e-06	-0.417702	0.000270839	0.02118	1.56e-08	0.0183245	1.2e-06	-4.98247	0.000562658	0.201686	0.134821	0.766094
rs12621278	ITGA6	cg05731808	2	422562174	14	2	173311553	6.28648	422542703	2	173292082	7.17e-05	6.32e-05	-5.09558	-0.549391	13.277	422544013	173293392	3.68e-11	3.37e-11	7.77171	0.105239	Body;Body	chr2:173292099-173293183	S_Shore			TRUE	2:173001551-173001789			NA	3.29e-06	0.00842195	-0.523231	3.29e-06	-0.268774	0.0200952	0.111388	8.58e-16	0.0941755	3.48e-12	-2.28443	6.4e-09	0.486319	0.154523	0.766094
rs12621278	ITGA6	cg22061832	2	422562174	14	2	173311553	6.28648	422542703	2	173292082	7.17e-05	6.32e-05	-5.09558	-0.549391	16.0042	422544248	173293627	1.08e-13	9.86e-14	8.63902	0.153049	Body;Body	chr2:173292099-173293183	S_Shore		RDMR	TRUE				NA	3.29e-06	0.0217991	-0.523231	3.29e-06	-0.181902	0.109938	0.156591	1.2e-17	0.128152	2.06e-13	-2.17975	1.62e-13	0.652349	0.181617	0.766094
rs12621278	ITGA6	cg15890754	2	422562174	14	2	173311553	6.28648	422542703	2	173292082	7.17e-05	6.32e-05	-5.09558	-0.549391	14.8824	422544714	173294093	1.14e-12	1.04e-12	8.29008	0.0888654	Body;Body	chr2:173292099-173293183	S_Shore		RDMR	NA				NA	3.29e-06	0.016454	-0.523231	3.29e-06	-0.204822	0.0716344	0.0913265	1.36e-16	0.0746788	1.64e-12	-3.48649	1.06e-12	0.608543	0.182288	0.766094
rs12653946	IRX4	cg17364251	5	883522529	33	5	1895829	31.6348	883504227	5	1877527	4.02e-29	3.54e-29	-12.8618	-0.633001	4.06152	883333078	1706378	0.0110843	0.010143	-3.9608	-0.021554		chr5:1702285-1702578	S_Shelf			NA	5:1759294-1759430			NA	0.565159	0.0550182	-0.64144	7.16e-33	-0.627425	2.61e-31	-0.0167943	0.00218307	-0.0102639	0.109755	0.834477	0.0550182	0.0218484	0.388845	1.00854	SME
rs12653946	IRX4	cg08587802	5	883522529	33	5	1895829	31.6348	883504227	5	1877527	4.02e-29	3.54e-29	-12.8618	-0.633001	3.63008	883377382	1750682	0.0255294	0.0233615	-3.7086	-0.0154519		chr5:1746369-1747050	S_Shelf			NA	5:1803597-1803718			NA	0.889806	0.18408	-0.64144	7.16e-33	-0.631425	1.74e-31	-0.0132276	0.00158644	-0.00977049	0.0469196	0.757119	0.18408	0.0156131	0.261356	1.00854
rs12653946	IRX4	cg26122710	5	883522529	33	5	1895829	31.6348	883504227	5	1877527	4.02e-29	3.54e-29	-12.8618	-0.633001	7.21658	883462323	1835623	1.64e-05	1.5e-05	-5.50907	-0.0202845						NA	5:1888611-1888782			NA	0.39176	0.000278972	-0.64144	7.16e-33	-0.595312	3.03e-28	-0.019985	1.18e-07	-0.0116083	0.00739797	2.30815	0.000278972	0.0719136	0.419148	1.00854
rs12653946	IRX4	cg20452961	5	883522529	33	5	1895829	31.6348	883504227	5	1877527	4.02e-29	3.54e-29	-12.8618	-0.633001	8.24362	883466046	1839346	1.9e-06	1.74e-06	-5.93984	-0.0188436						NA	5:1892275-1892459			NA	0.437068	0.00278545	-0.64144	7.16e-33	-0.601454	2.43e-28	-0.0183078	2.75e-08	-0.0122837	0.00124248	2.18409	0.00278545	0.0623378	0.329044	1.00854
rs12653946	IRX4	cg23948236	5	883522529	33	5	1895829	31.6348	883504227	5	1877527	4.02e-29	3.54e-29	-12.8618	-0.633001	5.16721	883466331	1839631	0.0011523	0.00105445	-4.55327	-0.010262						NA	5:1892581-1892690			NA	0.0763714	0.0763714	-0.64144	7.16e-33	-0.623648	1.68e-30	-0.00956612	2.78e-05	-0.00706519	0.00811413	1.8599	0.0763714	0.0277376	0.261436	1.00854
rs12653946	IRX4	cg06446548	5	883522529	33	5	1895829	31.6348	883504227	5	1877527	4.02e-29	3.54e-29	-12.8618	-0.633001	5.58598	883466881	1840181	0.000482394	0.000441429	-4.76143	-0.0178548						NA	5:1893154-1893295			NA	0.17334	0.111132	-0.64144	7.16e-33	-0.62465	1.91e-30	-0.016337	1.12e-05	-0.0126767	0.0035677	1.02774	0.111132	0.0261759	0.224048	1.00854
rs12653946	IRX4	cg19508967	5	883522529	33	5	1895829	31.6348	883504227	5	1877527	4.02e-29	3.54e-29	-12.8618	-0.633001	3.31214	883467047	1840347	0.045903	0.0420049	-3.51322	-0.0110307				low-CpG:1893347-1893349		NA				NA	0.464673	0.0209467	-0.64144	7.16e-33	-0.625424	2.69e-31	-0.00936612	0.0035662	-0.00476	0.20505	1.70996	0.0209467	0.0249683	0.491786	1.00854
rs12653946	IRX4	cg02122367	5	883522529	33	5	1895829	31.6348	883504227	5	1877527	4.02e-29	3.54e-29	-12.8618	-0.633001	3.29294	883468322	1841622	0.0470342	0.0430401	-3.50113	-0.0187839						NA	5:1894491-1894681			NA	0.764155	0.00694976	-0.64144	7.16e-33	-0.617488	1.85e-30	-0.020189	0.00019864	-0.0111365	0.0777096	1.1864	0.00694976	0.0373412	0.448387	1.00854
rs12653946	IRX4	cg08347626	5	883522529	33	5	1895829	31.6348	883504227	5	1877527	4.02e-29	3.54e-29	-12.8618	-0.633001	4.00122	883476840	1850140	0.0123942	0.0113416	-3.92637	-0.0200199		chr5:1851342-1851564	N_Shore			NA	5:1902983-1903325			NA	0.105584	0.00896206	-0.64144	7.16e-33	-0.623314	2.06e-31	-0.0134009	0.00896206	-0.00410953	0.491369	1.35255	0.00347825	0.0282575	0.693341	1.00854
rs12653946	IRX4	cg10800226	5	883522529	33	5	1895829	31.6348	883504227	5	1877527	4.02e-29	3.54e-29	-12.8618	-0.633001	7.1976	883476961	1850261	1.7e-05	1.56e-05	-5.50085	-0.0321063		chr5:1851342-1851564	N_Shore			NA	5:1902983-1903325			NA	0.910629	0.0253008	-0.64144	7.16e-33	-0.616004	1.01e-29	-0.0289687	2.16e-06	-0.0205472	0.00389296	0.878046	0.0253008	0.0396542	0.29071	1.00854
rs12653946	IRX4	cg26840437	5	883522529	33	5	1895829	31.6348	883504227	5	1877527	4.02e-29	3.54e-29	-12.8618	-0.633001	5.58519	883477771	1851071	0.000482394	0.000441429	-4.76105	-0.0168272		chr5:1851342-1851564	N_Shore			TRUE	5:1903395-1904187			NA	0.312991	0.0228024	-0.64144	7.16e-33	-0.615178	1.24e-29	-0.0174178	1.55e-06	-0.0123378	0.00344684	1.50776	0.0228024	0.040942	0.291653	1.00854
rs12653946	IRX4	cg09736669	5	883522529	33	5	1895829	31.6348	883504227	5	1877527	4.02e-29	3.54e-29	-12.8618	-0.633001	11.5004	883478528	1851828	1.73e-09	1.58e-09	-7.16662	-0.0288724		chr5:1851342-1851564	S_Shore			TRUE	5:1904316-1905488			NA	0.34183	0.000373454	-0.64144	7.16e-33	-0.583987	6.35e-27	-0.0251574	6.06e-10	-0.0156533	0.000749185	2.28373	0.000116174	0.0895682	0.377787	1.00854
rs12653946	IRX4	cg25472952	5	883522529	33	5	1895829	31.6348	883504227	5	1877527	4.02e-29	3.54e-29	-12.8618	-0.633001	7.79878	883478953	1852253	4.89e-06	4.48e-06	-5.75647	-0.0256869		chr5:1851342-1851564	S_Shore			NA	5:1904316-1905488			NA	0.330515	0.00259501	-0.64144	7.16e-33	-0.605362	5.66e-29	-0.0224744	5.88e-07	-0.014161	0.00649376	1.6053	0.00259501	0.0562456	0.369907	1.00854
rs12653946	IRX4	cg04600077	5	883522529	33	5	1895829	31.6348	883504227	5	1877527	4.02e-29	3.54e-29	-12.8618	-0.633001	8.48493	883479539	1852839	1.13e-06	1.04e-06	-6.03742	-0.0257455		chr5:1851342-1851564	S_Shore			NA				NA	0.508586	0.00906186	-0.64144	7.16e-33	-0.607032	1.05e-28	-0.0239709	4.37e-08	-0.0169732	0.000819471	1.43541	0.00906186	0.0536421	0.291927	1.00854
rs12653946	IRX4	cg07144328	5	883522529	33	5	1895829	31.6348	883504227	5	1877527	4.02e-29	3.54e-29	-12.8618	-0.633001	10.3405	883481653	1854953	2.14e-08	1.96e-08	-6.7498	-0.0424993		chr5:1856773-1858444	N_Shore		CDMR	NA				NA	0.244623	3.48e-06	-0.64144	7.16e-33	-0.564079	2.72e-25	-0.0445944	4.84e-12	-0.0265985	0.000260233	1.73475	3.48e-06	0.120604	0.403546	1.00854
rs12653946	IRX4	cg22971157	5	883522529	33	5	1895829	31.6348	883504227	5	1877527	4.02e-29	3.54e-29	-12.8618	-0.633001	9.59049	883481743	1855043	1.04e-07	9.51e-08	-6.46933	-0.0363787		chr5:1856773-1858444	N_Shore		CDMR	NA				NA	0.41809	3.26e-06	-0.64144	7.16e-33	-0.570565	1.39e-26	-0.0336048	3.17e-09	-0.0164391	0.0102081	2.10908	5.53e-07	0.110494	0.510813	1.00854
rs12653946	IRX4	cg13009869	5	883522529	33	5	1895829	31.6348	883504227	5	1877527	4.02e-29	3.54e-29	-12.8618	-0.633001	5.33062	883482599	1855899	0.000820926	0.000751213	-4.63542	-0.015237		chr5:1856773-1858444	N_Shore			NA	5:1908866-1908992			NA	0.850638	0.0146918	-0.64144	7.16e-33	-0.62031	1.2e-30	-0.0120274	0.000283692	-0.00702465	0.0689904	1.75677	0.0146918	0.0329405	0.415945	1.00854
rs12653946	IRX4	cg18640250	5	883522529	33	5	1895829	31.6348	883504227	5	1877527	4.02e-29	3.54e-29	-12.8618	-0.633001	5.77092	883482634	1855934	0.000332255	0.00030404	-4.85099	-0.0234941		chr5:1856773-1858444	N_Shore			NA	5:1908866-1908992			NA	0.317641	0.00216597	-0.64144	7.16e-33	-0.608277	1.8e-29	-0.022193	6.1e-06	-0.0129399	0.022713	1.49431	0.00216597	0.0517012	0.41694	1.00854
rs12653946	IRX4	cg00085370	5	883522529	33	5	1895829	31.6348	883504227	5	1877527	4.02e-29	3.54e-29	-12.8618	-0.633001	7.03999	883482660	1855960	2.36e-05	2.16e-05	-5.43222	-0.0239949		chr5:1856773-1858444	N_Shore			NA	5:1908866-1908992			NA	0.940993	2.66e-05	-0.64144	7.16e-33	-0.591162	2.58e-28	-0.0223137	5.3e-07	-0.0109052	0.0319966	2.25323	2.66e-05	0.0783828	0.511275	1.00854
rs12653946	IRX4	cg01181259	5	883522529	33	5	1895829	31.6348	883504227	5	1877527	4.02e-29	3.54e-29	-12.8618	-0.633001	5.39029	883482959	1856259	0.000730306	0.000668288	-4.66512	-0.0177759		chr5:1856773-1858444	N_Shore			NA	5:1909256-1909387	5:1856169-1856328	Unclassified_Cell_type_specific	NA	0.324945	0.0252692	-0.64144	7.16e-33	-0.616674	7.69e-30	-0.0179365	3.92e-06	-0.0125788	0.00544581	1.38076	0.0252692	0.0386099	0.298701	1.00854
rs12653946	IRX4	cg22619376	5	883522529	33	5	1895829	31.6348	883504227	5	1877527	4.02e-29	3.54e-29	-12.8618	-0.633001	3.85629	883486549	1859849	0.0163686	0.0149786	-3.84256	-0.0124901		chr5:1856773-1858444	S_Shore			NA	5:1912727-1912850			NA	0.184817	0.184817	-0.64144	7.16e-33	-0.630648	2.51e-31	-0.0114131	0.000659594	-0.00865414	0.027768	0.94555	0.184817	0.016824	0.241733	1.00854
rs12653946	IRX4	cg06541760	5	883522529	33	5	1895829	31.6348	883504227	5	1877527	4.02e-29	3.54e-29	-12.8618	-0.633001	3.86018	883493425	1866725	0.0163052	0.0149206	-3.84483	-0.0182645						NA	5:1919721-1919742			NA	0.582254	0.00915593	-0.64144	7.16e-33	-0.620745	7.52e-31	-0.0161977	0.000856257	-0.00835703	0.13991	1.27767	0.00915593	0.0322637	0.484059	1.00854
rs12653946	IRX4	cg15595755	5	883522529	33	5	1895829	31.6348	883504227	5	1877527	4.02e-29	3.54e-29	-12.8618	-0.633001	5.58584	883494678	1867978	0.000482394	0.000441429	4.76136	0.0556964						NA	5:1920959-1921138			NA	0.0382063	0.000235617	-0.64144	7.16e-33	-0.593597	4.69e-28	0.0634359	5.79e-08	0.0371944	0.00557479	-0.75419	0.000235617	0.0745865	0.413669	1.00854
rs12653946	IRX4	cg17650747	5	883522529	33	5	1895829	31.6348	883504227	5	1877527	4.02e-29	3.54e-29	-12.8618	-0.633001	8.9577	883500421	1873721	4.17e-07	3.82e-07	6.22503	0.0558055		chr5:1874907-1879032	N_Shore		DMR	NA				NA	0.0010605	9.06e-07	-0.64144	7.16e-33	-0.564158	1.17e-25	0.0590199	5.74e-11	0.0323913	0.00141409	-1.30942	9.06e-07	0.120482	0.45118	1.00854
rs12653946	IRX4	cg09155145	5	883522529	33	5	1895829	31.6348	883504227	5	1877527	4.02e-29	3.54e-29	-12.8618	-0.633001	3.83113	883501888	1875188	0.0172575	0.015792	-3.82785	-0.0245576		chr5:1874907-1879032	Island		DMR	NA	5:1928144-1929069			TRUE	0.918164	0.0201554	-0.64144	7.16e-33	-0.621496	1e-30	-0.0236855	0.000321829	-0.0142143	0.0642964	0.842006	0.0201554	0.0310915	0.399876	1.00854
rs12653946	IRX4	cg17629929	5	883522529	33	5	1895829	31.6348	883504227	5	1877527	4.02e-29	3.54e-29	-12.8618	-0.633001	5.80959	883502248	1875548	0.000307413	0.000281308	-4.86954	-0.0356691		chr5:1874907-1879032	Island			NA	5:1928144-1929069			TRUE	0.903271	0.000529602	-0.64144	7.16e-33	-0.603689	3.12e-29	-0.0342224	5.07e-06	-0.0182629	0.0347855	1.10309	0.000529602	0.0588528	0.466346	1.00854
rs12653946	IRX4	cg23208176	5	883522529	33	5	1895829	31.6348	883504227	5	1877527	4.02e-29	3.54e-29	-12.8618	-0.633001	9.72994	883502868	1876168	7.76e-08	7.1e-08	-6.5222	-0.0497146		chr5:1874907-1879032	Island			TRUE	5:1929168-1929216	5:1876028-1876226	Unclassified_Cell_type_specific	TRUE	0.474307	1.29e-08	-0.64144	7.16e-33	-0.563727	1.33e-26	-0.0453166	1.29e-08	-0.0177072	0.0467388	1.71488	8.81e-09	0.121153	0.609256	1.00854
rs12653946	IRX4	cg21982950	5	883522529	33	5	1895829	31.6348	883504227	5	1877527	4.02e-29	3.54e-29	-12.8618	-0.633001	5.08903	883502900	1876200	0.00134683	0.00123246	-4.51352	-0.0273869		chr5:1874907-1879032	Island			TRUE	5:1929168-1929216	5:1876028-1876226	Unclassified_Cell_type_specific	TRUE	0.442631	0.000253211	-0.64144	7.16e-33	-0.602021	5.29e-30	-0.0228334	0.000253211	-0.00540152	0.449289	1.72635	5.28e-06	0.061453	0.763437	1.00854
rs12653946	IRX4	cg07961015	5	883522529	33	5	1895829	31.6348	883504227	5	1877527	4.02e-29	3.54e-29	-12.8618	-0.633001	6.28149	883502915	1876215	0.000114115	0.000104425	-5.09141	-0.0369191		chr5:1874907-1879032	Island			TRUE	5:1929168-1929216	5:1876028-1876226	Unclassified_Cell_type_specific	NA	0.751061	3.12e-05	-0.64144	7.16e-33	-0.592229	3.17e-29	-0.0313622	3.12e-05	-0.00839206	0.326675	1.5691	5.87e-07	0.0767187	0.732415	1.00854
rs12653946	IRX4	cg14564616	5	883522529	33	5	1895829	31.6348	883504227	5	1877527	4.02e-29	3.54e-29	-12.8618	-0.633001	8.36377	883503037	1876337	1.48e-06	1.35e-06	-5.98858	-0.0558701		chr5:1874907-1879032	Island		DMR	TRUE	5:1929286-1930226			TRUE	0.632016	2.04e-07	-0.64144	7.16e-33	-0.57492	1.51e-27	-0.0505198	2.04e-07	-0.0187487	0.0867005	1.3167	6.87e-08	0.103704	0.628883	1.00854
rs12653946	IRX4	cg14451382	5	883522529	33	5	1895829	31.6348	883504227	5	1877527	4.02e-29	3.54e-29	-12.8618	-0.633001	6.83042	883503097	1876397	3.67e-05	3.36e-05	-5.33985	-0.0281105		chr5:1874907-1879032	Island		DMR	TRUE	5:1929286-1930226			TRUE	0.824491	1.21e-05	-0.64144	7.16e-33	-0.586553	7.61e-29	-0.0238943	1.21e-05	-0.00624869	0.311579	2.29708	1.11e-07	0.0855686	0.738486	1.00854
rs12653946	IRX4	cg04064644	5	883522529	33	5	1895829	31.6348	883504227	5	1877527	4.02e-29	3.54e-29	-12.8618	-0.633001	4.08803	883503419	1876719	0.0104855	0.00959506	-3.97587	-0.0221384		chr5:1874907-1879032	Island		DMR	TRUE	5:1929286-1930226			TRUE	0.573046	0.00021109	-0.64144	7.16e-33	-0.600203	6.46e-30	-0.0212679	0.00021109	-0.00471135	0.472246	1.93891	2.52e-06	0.0642873	0.778476	1.00854
rs12653946	IRX4	cg18349911	5	883522529	33	5	1895829	31.6348	883504227	5	1877527	4.02e-29	3.54e-29	-12.8618	-0.633001	4.99665	883503835	1877135	0.00163118	0.00149266	-4.46618	-0.0274905		chr5:1874907-1879032	Island		DMR	NA	5:1929286-1930226	5:1876823-1877180	Unclassified_Cell_type_specific	NA	0.18462	7.17e-05	-0.64144	7.16e-33	-0.594079	1.72e-29	-0.0245142	7.17e-05	-0.00547323	0.43524	1.93196	4.46e-07	0.0738345	0.776732	1.00854
rs12653946	IRX4	cg04441405	5	883522529	33	5	1895829	31.6348	883504227	5	1877527	4.02e-29	3.54e-29	-12.8618	-0.633001	4.84199	883504009	1877309	0.00222961	0.00204027	-4.38596	-0.0249966		chr5:1874907-1879032	Island			NA				NA	0.340698	0.00164922	-0.64144	7.16e-33	-0.610235	7.83e-30	-0.0241146	3.24e-05	-0.0128667	0.0555147	1.29401	0.00164922	0.0486477	0.466435	1.00854
rs12653946	IRX4	cg14823763	5	883522529	33	5	1895829	31.6348	883504227	5	1877527	4.02e-29	3.54e-29	-12.8618	-0.633001	45.5161	883511065	1884365	1.33e-42	1.21e-42	16.0634	0.127279	TSS1500	chr5:1881924-1887743	Island		DMR	NA	5:1936446-1937487	5:1883739-1884586	Unclassified_Cell_type_specific	NA	5.83e-18	4.48e-11	-0.64144	7.16e-33	-0.321696	9.12e-09	0.12189	3.11e-41	0.0761862	3.22e-17	-2.62322	3.42e-21	0.498478	0.374958	1.00854
rs12653946	IRX4	cg06161964	5	883522529	33	5	1895829	31.6348	883504227	5	1877527	4.02e-29	3.54e-29	-12.8618	-0.633001	52.2292	883511213	1884513	3.73e-49	3.42e-49	17.5545	0.15346		chr5:1881924-1887743	Island			NA		5:1883739-1884586	Unclassified_Cell_type_specific	NA	4.04e-22	1.12e-09	-0.64144	7.16e-33	-0.234685	1.95e-05	0.147919	2.35e-47	0.088925	4.04e-20	-2.74985	3.38e-29	0.634128	0.398826	1.00854
rs12653946	IRX4	cg09672187	5	883522529	33	5	1895829	31.6348	883504227	5	1877527	4.02e-29	3.54e-29	-12.8618	-0.633001	63.2429	883512067	1885367	6.63e-60	6.07e-60	19.9562	0.17137		chr5:1881924-1887743	Island			NA		5:1885296-1885403	Unclassified_Cell_type_specific	NA	8.97e-23	8.46e-05	-0.64144	7.16e-33	-0.0536526	0.288307	0.16467	1.27e-56	0.0899133	1.14e-25	-3.56949	2.08e-52	0.916356	0.453978	1.00854
rs12653946	IRX4	cg03587843	5	883522529	33	5	1895829	31.6348	883504227	5	1877527	4.02e-29	3.54e-29	-12.8618	-0.633001	49.5497	883512216	1885516	1.31e-46	1.2e-46	16.9628	0.111949		chr5:1881924-1887743	Island			NA	5:1938467-1940936			NA	2.6e-19	2.54e-12	-0.64144	7.16e-33	-0.264714	1.73e-06	0.107338	2.61e-45	0.0653405	4.37e-19	-3.50971	2.55e-26	0.587313	0.391265	1.00854
rs12653946	IRX4	cg26195178	5	883522529	33	5	1895829	31.6348	883504227	5	1877527	4.02e-29	3.54e-29	-12.8618	-0.633001	59.5161	883512416	1885716	2.65e-56	2.43e-56	19.1474	0.190082		chr5:1881924-1887743	Island		DMR	NA	5:1938467-1940936			NA	1.1e-23	9.16e-08	-0.64144	7.16e-33	-0.159166	0.00312756	0.180867	2.49e-52	0.105931	4.99e-23	-2.66645	6.63e-37	0.751861	0.414315	1.00854
rs12653946	IRX4	cg11279838	5	883522529	33	5	1895829	31.6348	883504227	5	1877527	4.02e-29	3.54e-29	-12.8618	-0.633001	61.9393	883512478	1885778	1.14e-58	1.05e-58	19.6736	0.173328		chr5:1881924-1887743	Island		DMR	NA	5:1938467-1940936			NA	4.64e-23	4.22e-06	-0.64144	7.16e-33	-0.121776	0.0213157	0.165525	4.24e-54	0.0948555	4.74e-24	-3.13948	9.85e-42	0.810152	0.426943	1.00854
rs12653946	IRX4	cg00626856	5	883522529	33	5	1895829	31.6348	883504227	5	1877527	4.02e-29	3.54e-29	-12.8618	-0.633001	54.029	883512650	1885950	6.51e-51	5.96e-51	17.9498	0.16928		chr5:1881924-1887743	Island			NA	5:1938467-1940936			NA	4.73e-23	1.17e-08	-0.64144	7.16e-33	-0.218674	6.03e-05	0.162066	5.05e-48	0.0961084	2.55e-20	-2.60861	3.73e-31	0.659089	0.406979	1.00854
rs12653946	IRX4	cg14051264	5	883522529	33	5	1895829	31.6348	883504227	5	1877527	4.02e-29	3.54e-29	-12.8618	-0.633001	64.7856	883513009	1886309	2.28e-61	2.09e-61	20.2904	0.164294		chr5:1881924-1887743	Island			TRUE	5:1938467-1940936			NA	3.1e-30	3.7e-05	-0.64144	7.16e-33	-0.120503	0.0277628	0.157233	2.85e-57	0.0949441	3.95e-27	-3.31315	2.57e-38	0.812136	0.396156	1.00854
rs12653946	IRX4	cg03287574	5	883522529	33	5	1895829	31.6348	883504227	5	1877527	4.02e-29	3.54e-29	-12.8618	-0.633001	17.7972	883513656	1886956	2.02e-15	1.85e-15	9.17748	0.0828879		chr5:1881924-1887743	Island			TRUE	5:1938467-1940936	5:1886468-1887006	Unclassified_Cell_type_specific	NA	0.000362431	8.37e-05	-0.64144	7.16e-33	-0.548471	1.5e-22	0.08627	4.62e-19	0.0620966	1.14e-08	-1.07765	2.34e-05	0.144937	0.280207	1.00854
rs12653946	IRX4	cg14062050	5	883522529	33	5	1895829	31.6348	883504227	5	1877527	4.02e-29	3.54e-29	-12.8618	-0.633001	11.6374	883513694	1886994	1.3e-09	1.19e-09	7.21462	0.0574688		chr5:1881924-1887743	Island		DMR	TRUE	5:1938467-1940936	5:1886468-1887006	Unclassified_Cell_type_specific	NA	0.0172465	0.0109122	-0.64144	7.16e-33	-0.597403	6.99e-27	0.0592293	1.27e-12	0.046371	1.45e-06	-0.743493	0.0109122	0.0686528	0.217094	1.00854
rs12653946	IRX4	cg07565505	5	883522529	33	5	1895829	31.6348	883504227	5	1877527	4.02e-29	3.54e-29	-12.8618	-0.633001	15.1006	883514000	1887300	7.26e-13	6.65e-13	8.35875	0.108513		chr5:1881924-1887743	Island		DMR	NA	5:1938467-1940936			NA	0.0046165	0.00123291	-0.64144	7.16e-33	-0.576675	9.06e-25	0.112666	3.27e-16	0.0859913	4.81e-08	-0.574838	0.00123291	0.100968	0.236759	1.00854
rs12653946	IRX4	cg05658487	5	883522529	33	5	1895829	31.6348	883504227	5	1877527	4.02e-29	3.54e-29	-12.8618	-0.633001	25.0681	883514283	1887583	1.7e-22	1.56e-22	11.1836	0.0899525		chr5:1881924-1887743	Island		DMR	NA	5:1938467-1940936			NA	2.74e-05	2.3e-06	-0.64144	7.16e-33	-0.508432	3.41e-19	0.0906714	6.2e-25	0.0643261	3.28e-11	-1.46692	2.24e-07	0.207358	0.290558	1.00854
rs12653946	IRX4	cg25442600	5	883522529	33	5	1895829	31.6348	883504227	5	1877527	4.02e-29	3.54e-29	-12.8618	-0.633001	4.74192	883514733	1888033	0.00272345	0.00249217	4.33341	0.0210563		chr5:1881924-1887743	S_Shore			NA				NA	0.9905	0.000208192	-0.64144	7.16e-33	-0.55295	6.84e-30	0.0198088	6.31e-05	-0.00850118	0.101901	-4.46717	2.15e-22	0.137955	1.42916	1.00854
rs12653946	IRX4	cg22472608	5	883522529	33	5	1895829	31.6348	883504227	5	1877527	4.02e-29	3.54e-29	-12.8618	-0.633001	51.6686	883517894	1891194	1.24e-48	1.14e-48	-17.431	-0.124114		chr5:1881924-1887743	S_Shelf			NA		5:1891191-1891495	Unclassified_Cell_type_specific	NA	4.84e-07	4.11e-06	-0.64144	7.16e-33	-0.444358	2.35e-12	-0.121659	7.62e-49	-0.0990871	2.14e-28	1.61996	4.84e-07	0.30725	0.185534	1.00854
rs12653946	IRX4	cg18663091	5	883522529	33	5	1895829	31.6348	883504227	5	1877527	4.02e-29	3.54e-29	-12.8618	-0.633001	5.85553	883518395	1891695	0.000280553	0.000256728	-4.89151	-0.0247237		chr5:1881924-1887743	S_Shelf			NA	5:1944674-1944895			NA	0.0342949	0.0342949	-0.64144	7.16e-33	-0.619942	2.95e-30	-0.0216752	2.22e-05	-0.0149955	0.0118851	0.991832	0.0342949	0.0335155	0.308172	1.00854
rs12653946	IRX4	cg01414487	5	883522529	33	5	1895829	31.6348	883504227	5	1877527	4.02e-29	3.54e-29	-12.8618	-0.633001	7.60613	883537218	1910518	7.24e-06	6.63e-06	-5.67558	-0.0230356						NA	5:1963233-1963730			NA	0.238246	0.0375793	-0.64144	7.16e-33	-0.617927	7.51e-30	-0.0195854	2.47e-06	-0.0142581	0.00326001	1.20053	0.0375793	0.0366565	0.272004	1.00854
rs12653946	IRX4	cg27145495	5	883522529	33	5	1895829	31.6348	883504227	5	1877527	4.02e-29	3.54e-29	-12.8618	-0.633001	9.97545	883537393	1910693	4.6e-08	4.21e-08	-6.61445	-0.0349266						NA	5:1963233-1963730			NA	0.169024	0.0786744	-0.64144	7.16e-33	-0.616753	4.75e-29	-0.0316536	6.45e-09	-0.025781	4.92e-05	0.779904	0.0786744	0.0384865	0.185526	1.00854
rs12653946	IRX4	cg05257086	5	883522529	33	5	1895829	31.6348	883504227	5	1877527	4.02e-29	3.54e-29	-12.8618	-0.633001	4.7142	883540683	1913983	0.00288424	0.00263931	-4.31876	-0.0214142						NA	5:1966923-1966986			NA	0.478287	0.296836	-0.64144	7.16e-33	-0.630582	7.32e-31	-0.0215163	1.45e-05	-0.0183144	0.00165363	0.504642	0.296836	0.0169276	0.148815	1.00854
rs12653946	IRX4	cg18286498	5	883522529	33	5	1895829	31.6348	883504227	5	1877527	4.02e-29	3.54e-29	-12.8618	-0.633001	6.31939	883549611	1922911	0.000105572	9.66e-05	-5.10888	-0.0262447						NA	5:1975828-1976170			NA	0.142315	0.0938423	-0.64144	7.16e-33	-0.623633	2.32e-30	-0.0235713	9.43e-06	-0.0180653	0.00368513	0.755443	0.0938423	0.0277606	0.233588	1.00854
rs12653946	IRX4	cg16146849	5	883522529	33	5	1895829	31.6348	883504227	5	1877527	4.02e-29	3.54e-29	-12.8618	-0.633001	15.1754	883549703	1923003	6.28e-13	5.75e-13	-8.3822	-0.0491116						NA	5:1975828-1976170			NA	0.0896218	0.000131608	-0.64144	7.16e-33	-0.570442	6.27e-25	-0.0471324	2.55e-14	-0.0329478	2.78e-06	1.50635	0.000131608	0.110685	0.300952	1.00854
rs12653946	IRX4	cg16373535	5	883522529	33	5	1895829	31.6348	883504227	5	1877527	4.02e-29	3.54e-29	-12.8618	-0.633001	7.72429	883549822	1923122	5.74e-06	5.25e-06	-5.7253	-0.0338116						NA	5:1975828-1976170			NA	0.173139	0.00478932	-0.64144	7.16e-33	-0.601988	2.3e-28	-0.033708	2.66e-08	-0.0227884	0.00113109	1.17041	0.00320973	0.0615055	0.323946	1.00854
rs12653946	IRX4	cg06505010	5	883522529	33	5	1895829	31.6348	883504227	5	1877527	4.02e-29	3.54e-29	-12.8618	-0.633001	8.22827	883550353	1923653	1.96e-06	1.79e-06	-5.93359	-0.0336123						NA	5:1976627-1976725			NA	0.110724	0.0400366	-0.64144	7.16e-33	-0.612723	8.2e-29	-0.0338412	7.16e-09	-0.0264911	9.73e-05	0.84859	0.0400366	0.04477	0.217193	1.00854
rs12653946	IRX4	cg22804222	5	883522529	33	5	1895829	31.6348	883504227	5	1877527	4.02e-29	3.54e-29	-12.8618	-0.633001	6.65465	883550799	1924099	5.24e-05	4.8e-05	-5.26135	-0.0271158						NA	5:1977057-1977182			NA	0.997698	0.00129618	-0.64144	7.16e-33	-0.599863	2.14e-28	-0.0285901	7.39e-08	-0.0181381	0.00306403	1.45423	0.00129618	0.0648174	0.365581	1.00854
rs12653946	IRX4	cg00643311	5	883522529	33	5	1895829	31.6348	883504227	5	1877527	4.02e-29	3.54e-29	-12.8618	-0.633001	7.02821	883550873	1924173	2.42e-05	2.21e-05	-5.42706	-0.0137215						NA	5:1977057-1977182			NA	0.129689	0.0426819	-0.64144	7.16e-33	-0.617332	1.16e-29	-0.0125201	7.52e-07	-0.00936373	0.00149552	1.9255	0.0426819	0.0375835	0.252105	1.00854
rs12653946	IRX4	cg01072076	5	883522529	33	5	1895829	31.6348	883504227	5	1877527	4.02e-29	3.54e-29	-12.8618	-0.633001	7.7218	883557501	1930801	5.74e-06	5.25e-06	5.72426	0.0748286		chr5:1930754-1931986	Island		DMR	NA	5:1983755-1984940	5:1930744-1930871	NonGene_Associated_Cell_type_specific	TRUE	0.135906	2.22e-06	-0.64144	7.16e-33	-0.561865	6.07e-28	0.0644961	2.22e-06	0.00568375	0.703987	-1.23379	6.14e-13	0.124056	0.911875	1.00854
rs12653946	IRX4	cg11439596	5	883522529	33	5	1895829	31.6348	883504227	5	1877527	4.02e-29	3.54e-29	-12.8618	-0.633001	5.69575	883558076	1931376	0.000390645	0.000357471	4.81475	0.0666733		chr5:1930754-1931986	Island			NA	5:1983755-1984940	5:1931298-1931433	Unclassified_Cell_type_specific	TRUE	0.0522054	4.29e-06	-0.64144	7.16e-33	-0.585099	1.52e-28	0.0654063	4.29e-06	0.0205932	0.200912	-0.861393	2.28e-07	0.0878345	0.685149	1.00854
rs12653946	IRX4	cg13143349	5	883522529	33	5	1895829	31.6348	883504227	5	1877527	4.02e-29	3.54e-29	-12.8618	-0.633001	4.0234	883558244	1931544	0.011883	0.0108739	3.93907	0.0447584		chr5:1930754-1931986	Island		DMR	NA	5:1983755-1984940			NA	0.0126355	0.000304367	-0.64144	7.16e-33	-0.605753	3.9e-30	0.0420267	0.000304367	0.0121993	0.361513	-0.849145	3.05e-05	0.0556353	0.709724	1.00854
rs12653946	IRX4	cg04849541	5	883522529	33	5	1895829	31.6348	883504227	5	1877527	4.02e-29	3.54e-29	-12.8618	-0.633001	7.19734	883558320	1931620	1.7e-05	1.56e-05	5.50074	0.0794859		chr5:1930754-1931986	Island		DMR	NA	5:1983755-1984940			TRUE	0.00897005	2.6e-07	-0.64144	7.16e-33	-0.571383	1.69e-27	0.0773719	2.6e-07	0.025191	0.134466	-0.905455	9.14e-09	0.109218	0.674417	1.00854
rs12653946	IRX4	cg00483562	5	883522529	33	5	1895829	31.6348	883504227	5	1877527	4.02e-29	3.54e-29	-12.8618	-0.633001	8.53516	883558481	1931781	1.03e-06	9.38e-07	6.05757	0.0711479		chr5:1930754-1931986	Island		DMR	NA	5:1983755-1984940			NA	0.00756825	9.68e-08	-0.64144	7.16e-33	-0.560142	5.77e-27	0.0654623	9.68e-08	0.0177784	0.19096	-1.2419	1.01e-10	0.126743	0.728417	1.00854
rs12653946	IRX4	cg00089823	5	883522529	33	5	1895829	31.6348	883504227	5	1877527	4.02e-29	3.54e-29	-12.8618	-0.633001	7.32159	883558798	1932098	1.32e-05	1.21e-05	5.55436	0.0672379		chr5:1930754-1931986	S_Shore			NA				TRUE	0.0286816	1.2e-06	-0.64144	7.16e-33	-0.568342	7.9e-28	0.0609562	1.2e-06	0.0125339	0.368856	-1.19919	1.57e-10	0.113959	0.794379	1.00854
rs12653946	IRX4	cg09738918	5	883522529	33	5	1895829	31.6348	883504227	5	1877527	4.02e-29	3.54e-29	-12.8618	-0.633001	7.89821	883560865	1934165	3.95e-06	3.61e-06	-5.79786	-0.0302528		chr5:1930754-1931986	S_Shelf			NA				NA	0.219647	0.00688284	-0.64144	7.16e-33	-0.604866	1.76e-28	-0.029959	1.95e-08	-0.0211408	0.000615181	1.2208	0.00688284	0.0570184	0.294342	1.00854
rs12653946	IRX4	cg14566081	5	883522529	33	5	1895829	31.6348	883504227	5	1877527	4.02e-29	3.54e-29	-12.8618	-0.633001	13.0179	883564996	1938296	6.24e-11	5.71e-11	-7.68566	-0.0511876						NA	5:1991206-1991297			NA	0.021807	0.00152365	-0.64144	7.16e-33	-0.585811	3.98e-26	-0.0504653	5.72e-13	-0.0370694	3.86e-06	1.10232	0.00152365	0.0867255	0.265449	1.00854
rs12653946	IRX4	cg13042363	5	883522529	33	5	1895829	31.6348	883504227	5	1877527	4.02e-29	3.54e-29	-12.8618	-0.633001	6.34798	883565249	1938549	9.95e-05	9.1e-05	-5.12203	-0.0216669						NA	5:1991540-1991620			NA	0.194521	0.00123814	-0.64144	7.16e-33	-0.60824	1.24e-29	-0.0190176	1.66e-05	-0.0102407	0.0449909	1.74576	0.00123814	0.0517588	0.461514	1.00854
rs12653946	IRX4	cg07779423	5	883522529	33	5	1895829	31.6348	883504227	5	1877527	4.02e-29	3.54e-29	-12.8618	-0.633001	13.518	883575252	1948552	2.15e-11	1.97e-11	-7.85109	-0.0663224		chr5:1948994-1949227	N_Shore			NA				NA	0.00282564	6.16e-06	-0.64144	7.16e-33	-0.562356	6.76e-25	-0.0648407	4.95e-13	-0.0405113	6.34e-05	1.21966	6.16e-06	0.123291	0.375218	1.00854
rs12653946	IRX4	cg08759309	5	883522529	33	5	1895829	31.6348	883504227	5	1877527	4.02e-29	3.54e-29	-12.8618	-0.633001	6.75029	883576971	1950271	4.28e-05	3.92e-05	-5.30418	-0.024349		chr5:1950624-1950922	N_Shore			NA	5:2003182-2003376			NA	0.771845	0.000677877	-0.64144	7.16e-33	-0.602217	5.91e-29	-0.0223634	1.4e-06	-0.0127048	0.0174442	1.75389	0.000677877	0.0611483	0.431894	1.00854
rs12653946	IRX4	cg12954755	5	883522529	33	5	1895829	31.6348	883504227	5	1877527	4.02e-29	3.54e-29	-12.8618	-0.633001	6.62223	883577075	1950375	5.61e-05	5.14e-05	-5.24676	-0.0262913		chr5:1950624-1950922	N_Shore			NA	5:2003182-2003376			NA	0.788753	0.00290152	-0.64144	7.16e-33	-0.610256	1.14e-29	-0.0222815	1.18e-05	-0.012958	0.0279046	1.39953	0.00290152	0.0486151	0.418443	1.00854
rs12653946	IRX4	cg20707230	5	883522529	33	5	1895829	31.6348	883504227	5	1877527	4.02e-29	3.54e-29	-12.8618	-0.633001	8.13605	883577401	1950701	2.39e-06	2.19e-06	-5.89592	-0.0394518		chr5:1950624-1950922	Island			NA	5:2003551-2004927			NA	0.0155046	2.04e-05	-0.64144	7.16e-33	-0.585107	1.39e-27	-0.0385043	3.3e-08	-0.0204432	0.0100826	1.46303	2.04e-05	0.0878226	0.469068	1.00854
rs12653946	IRX4	cg00327669	5	883522529	33	5	1895829	31.6348	883504227	5	1877527	4.02e-29	3.54e-29	-12.8618	-0.633001	5.56553	883577482	1950782	0.000503388	0.00046064	-4.75144	-0.0186999		chr5:1950624-1950922	Island			NA	5:2003551-2004927			NA	0.0497412	0.0335984	-0.64144	7.16e-33	-0.618563	5.01e-30	-0.0183789	7.11e-06	-0.0130148	0.00637868	1.24471	0.0335984	0.0356641	0.291862	1.00854
rs12653946	IRX4	cg02699436	5	883522529	33	5	1895829	31.6348	883504227	5	1877527	4.02e-29	3.54e-29	-12.8618	-0.633001	3.79786	883577542	1950842	0.0184454	0.0168791	-3.80833	-0.0143261		chr5:1950624-1950922	Island			NA	5:2003551-2004927			NA	0.542156	0.031428	-0.64144	7.16e-33	-0.623507	6.95e-31	-0.013528	0.000478027	-0.00836445	0.0645337	1.32564	0.031428	0.0279578	0.381693	1.00854
rs12653946	IRX4	cg22899392	5	883522529	33	5	1895829	31.6348	883504227	5	1877527	4.02e-29	3.54e-29	-12.8618	-0.633001	10.72	883579641	1952941	9.61e-09	8.8e-09	-6.8883	-0.0447466		chr5:1948994-1949227	S_Shelf			TRUE				NA	0.939168	7.29e-05	-0.64144	7.16e-33	-0.575075	8.01e-26	-0.046613	4.8e-12	-0.030482	7.12e-05	1.42375	7.29e-05	0.103463	0.346061	1.00854
rs12653946	IRX4	cg08285289	5	883522529	33	5	1895829	31.6348	883504227	5	1877527	4.02e-29	3.54e-29	-12.8618	-0.633001	10.3255	883589201	1962501	2.18e-08	1.99e-08	-6.74427	-0.0493198						NA	5:2015298-2015636			NA	0.552321	0.00211623	-0.64144	7.16e-33	-0.5927	4.32e-27	-0.0489331	7.02e-11	-0.0348728	5.33e-05	0.996048	0.00202645	0.0759849	0.287336	1.00854
rs12653946	IRX4	cg07278634	5	883522529	33	5	1895829	31.6348	883504227	5	1877527	4.02e-29	3.54e-29	-12.8618	-0.633001	15.5787	883589254	1962554	2.62e-13	2.4e-13	-8.50786	-0.0534961						NA	5:2015298-2015636			NA	0.311923	4.17e-07	-0.64144	7.16e-33	-0.544505	2.22e-23	-0.0511972	3.05e-15	-0.0316708	1.26e-05	1.89336	4.17e-07	0.151121	0.381396	1.00854
rs12653946	IRX4	cg16210248	5	883522529	33	5	1895829	31.6348	883504227	5	1877527	4.02e-29	3.54e-29	-12.8618	-0.633001	6.6848	883600474	1973774	4.93e-05	4.51e-05	-5.27488	-0.055447						NA	5:2026774-2026850			NA	0.010344	0.000648332	-0.64144	7.16e-33	-0.602189	5.79e-29	-0.051934	1.5e-06	-0.0293614	0.0183033	0.755788	0.000648332	0.0611922	0.434639	1.00854
rs12653946	IRX4	cg05966371	5	883522529	33	5	1895829	31.6348	883504227	5	1877527	4.02e-29	3.54e-29	-12.8618	-0.633001	8.85771	883600713	1974013	5.19e-07	4.75e-07	-6.18573	-0.0564811						NA	5:2027013-2027132			NA	0.00207404	2.75e-05	-0.64144	7.16e-33	-0.582765	3.42e-27	-0.0548659	5.46e-09	-0.0309113	0.00393288	1.06942	2.75e-05	0.091473	0.436602	1.00854
rs12653946	IRX4	cg18764814	5	883522529	33	5	1895829	31.6348	883504227	5	1877527	4.02e-29	3.54e-29	-12.8618	-0.633001	9.42645	883600831	1974131	1.49e-07	1.36e-07	-6.40671	-0.0676769						NA	5:2027013-2027132			NA	0.000535538	3.73e-05	-0.64144	7.16e-33	-0.579998	9.97e-27	-0.067192	5.88e-10	-0.0400887	0.00117641	0.914417	3.73e-05	0.0957869	0.403371	1.00854
rs12653946	IRX4	cg21029964	5	883522529	33	5	1895829	31.6348	883504227	5	1877527	4.02e-29	3.54e-29	-12.8618	-0.633001	11.5944	883610358	1983658	1.42e-09	1.3e-09	-7.19958	-0.0459525						TRUE	5:2036614-2036800			NA	0.157102	5.54e-06	-0.64144	7.16e-33	-0.56185	3.39e-25	-0.0465725	5.13e-12	-0.0271887	0.000347892	1.70895	1.72e-06	0.12408	0.416207	1.00854
rs12653946	IRX4	cg25964403	5	883522529	33	5	1895829	31.6348	883504227	5	1877527	4.02e-29	3.54e-29	-12.8618	-0.633001	5.29617	883610434	1983734	0.000879807	0.000805094	-4.6182	-0.0227733						TRUE	5:2036614-2036800			NA	0.359922	0.103952	-0.64144	7.16e-33	-0.626795	6.43e-31	-0.0190037	0.00016609	-0.0139194	0.0185124	0.770634	0.103952	0.0228312	0.267543	1.00854
rs12653946	IRX4	cg04310802	5	883522529	33	5	1895829	31.6348	883504227	5	1877527	4.02e-29	3.54e-29	-12.8618	-0.633001	4.81946	883632657	2005957	0.00232844	0.00213071	-4.37418	-0.0131794		chr5:2007315-2007879	N_Shore			NA	5:2058883-2059113			NA	0.273295	0.273295	-0.64144	7.16e-33	-0.630724	5.27e-31	-0.0122941	4.49e-05	-0.0102502	0.0037374	0.871644	0.273295	0.0167063	0.166251	1.00854
rs12653946	IRX4	cg07151966	5	883522529	33	5	1895829	31.6348	883504227	5	1877527	4.02e-29	3.54e-29	-12.8618	-0.633001	5.44089	883632668	2005968	0.00066019	0.000604127	-4.69018	-0.0163865		chr5:2007315-2007879	N_Shore			NA	5:2058883-2059113			NA	0.240819	0.240819	-0.64144	7.16e-33	-0.629527	7.6e-31	-0.0151156	2.3e-05	-0.0125247	0.00277344	0.788095	0.240819	0.0185716	0.171408	1.00854
rs12653946	IRX4	cg12039970	5	883522529	33	5	1895829	31.6348	883504227	5	1877527	4.02e-29	3.54e-29	-12.8618	-0.633001	3.79457	883632846	2006146	0.0185239	0.0169508	-3.8064	-0.0247067		chr5:2007315-2007879	N_Shore			NA				NA	0.223712	0.00366297	-0.64144	7.16e-33	-0.613226	5.58e-31	-0.0184966	0.00366297	-0.00237869	0.745683	1.52536	4.02e-05	0.0439853	0.871399	1.00854
rs12653946	IRX4	cg25310195	5	883522529	33	5	1895829	31.6348	883504227	5	1877527	4.02e-29	3.54e-29	-12.8618	-0.633001	6.79913	883633684	2006984	3.89e-05	3.56e-05	-5.32594	-0.0292241		chr5:2007315-2007879	N_Shore			NA	5:2059953-2060138			NA	0.219932	0.00396883	-0.64144	7.16e-33	-0.609423	1.94e-29	-0.0264806	3.45e-06	-0.0163759	0.0132402	1.20908	0.00396883	0.0499146	0.381589	1.00854
rs12653946	IRX4	cg08426597	5	883522529	33	5	1895829	31.6348	883504227	5	1877527	4.02e-29	3.54e-29	-12.8618	-0.633001	5.00636	883633828	2007128	0.00160256	0.00146647	-4.47118	-0.0206481		chr5:2007315-2007879	N_Shore			NA	5:2059953-2060138			NA	0.320066	0.320066	-0.64144	7.16e-33	-0.63231	3.11e-31	-0.0180317	0.000125945	-0.0151325	0.00614284	0.50634	0.320066	0.0142339	0.160787	1.00854
rs12653946	IRX4	cg17433211	5	883522529	33	5	1895829	31.6348	883504227	5	1877527	4.02e-29	3.54e-29	-12.8618	-0.633001	3.47175	883634075	2007375	0.033846	0.0309718	-3.6124	-0.0136222		chr5:2007315-2007879	Island			NA	5:2060226-2061518			NA	0.704126	0.704126	-0.64144	7.16e-33	-0.638367	7.28e-32	-0.013083	0.000716012	-0.0121703	0.00751775	0.234862	0.704126	0.00479029	0.0697581	1.00854
rs12653946	IRX4	cg04195425	5	883522529	33	5	1895829	31.6348	883504227	5	1877527	4.02e-29	3.54e-29	-12.8618	-0.633001	15.2176	883634311	2007611	5.78e-13	5.29e-13	-8.39541	-0.0672355		chr5:2007315-2007879	Island			NA	5:2060226-2061518			NA	0.0640003	1.99e-09	-0.64144	7.16e-33	-0.53559	1.28e-23	-0.0620102	2.66e-13	-0.0316237	0.000735723	1.70698	1.62e-09	0.165019	0.490024	1.00854
rs12653946	IRX4	cg12830271	5	883522529	33	5	1895829	31.6348	883504227	5	1877527	4.02e-29	3.54e-29	-12.8618	-0.633001	12.0491	883634391	2007691	5.36e-10	4.9e-10	-7.35745	-0.0519809		chr5:2007315-2007879	Island			NA	5:2060226-2061518			NA	0.00758739	0.000305586	-0.64144	7.16e-33	-0.582112	2.34e-26	-0.0503761	1.84e-11	-0.0338318	7.86e-05	1.17769	0.00026396	0.0924909	0.328415	1.00854
rs12653946	IRX4	cg12646804	5	883522529	33	5	1895829	31.6348	883504227	5	1877527	4.02e-29	3.54e-29	-12.8618	-0.633001	9.48266	883634888	2008188	1.32e-07	1.2e-07	-6.42822	-0.0498629		chr5:2008187-2008428	Island			NA	5:2060226-2061518			NA	0.135732	0.000181119	-0.64144	7.16e-33	-0.581075	2.38e-26	-0.0545212	2.62e-11	-0.0360035	0.000115282	1.10719	0.000181119	0.0941088	0.339643	1.00854
rs12653946	IRX4	cg02363766	5	883522529	33	5	1895829	31.6348	883504227	5	1877527	4.02e-29	3.54e-29	-12.8618	-0.633001	14.1065	883634970	2008270	6.08e-12	5.56e-12	-8.04257	-0.0767944		chr5:2008187-2008428	Island			NA	5:2060226-2061518			NA	0.0301538	3.06e-05	-0.64144	7.16e-33	-0.565933	7.48e-25	-0.0760366	9.02e-14	-0.0505379	1.22e-05	0.993033	3.06e-05	0.117715	0.335348	1.00854
rs12653946	IRX4	cg00059399	5	883522529	33	5	1895829	31.6348	883504227	5	1877527	4.02e-29	3.54e-29	-12.8618	-0.633001	12.0858	883634972	2008272	5.01e-10	4.59e-10	-7.37009	-0.0815441		chr5:2008187-2008428	Island			NA	5:2060226-2061518			NA	0.21111	0.000181873	-0.64144	7.16e-33	-0.572874	1.23e-25	-0.0812995	2.7e-12	-0.0529388	6.16e-05	0.843375	5.13e-05	0.106894	0.348842	1.00854
rs12653946	IRX4	cg03225093	5	883522529	33	5	1895829	31.6348	883504227	5	1877527	4.02e-29	3.54e-29	-12.8618	-0.633001	9.51709	883635413	2008713	1.22e-07	1.12e-07	-6.44137	-0.0452317		chr5:2007315-2007879	S_Shore			NA				NA	0.403483	1.18e-05	-0.64144	7.16e-33	-0.573906	3.05e-26	-0.0464431	1.49e-10	-0.0272562	0.000920607	1.45411	1.18e-05	0.105284	0.413128	1.00854
rs12653946	IRX4	cg17928883	5	883522529	33	5	1895829	31.6348	883504227	5	1877527	4.02e-29	3.54e-29	-12.8618	-0.633001	4.48309	883665228	2038528	0.00467652	0.00427939	4.19493	0.0310899		chr5:2038527-2038949	Island			NA	5:2091472-2091910	5:2038315-2039307	Unclassified_Cell_type_specific	TRUE	0.671753	0.0160652	-0.64144	7.16e-33	-0.614951	9.22e-30	0.0347144	4.43e-06	0.023499	0.00755802	-0.763052	0.0160652	0.041296	0.323076	1.00854
rs12653946	IRX4	cg10595952	5	883522529	33	5	1895829	31.6348	883504227	5	1877527	4.02e-29	3.54e-29	-12.8618	-0.633001	4.38107	883723752	2097052	0.00572003	0.00523429	-4.13929	-0.0391898						NA	5:2149922-2150179			NA	0.209476	0.209476	-0.64144	7.16e-33	-0.62886	7.88e-31	-0.0401039	2.91e-05	-0.0326535	0.00369028	0.313684	0.209476	0.0196121	0.185779	1.00854
rs12653946	IRX4	cg07464977	5	883522529	33	5	1895829	31.6348	883504227	5	1877527	4.02e-29	3.54e-29	-12.8618	-0.633001	6.22458	883723836	2097136	0.000128083	0.000117206	-5.06508	-0.0463922						NA	5:2149922-2150179			NA	0.259881	0.008153	-0.64144	7.16e-33	-0.611256	1.89e-29	-0.0444341	1.95e-06	-0.02924	0.00697815	0.679286	0.008153	0.0470558	0.341946	1.00854
rs12653946	IRX4	cg12523526	5	883522529	33	5	1895829	31.6348	883504227	5	1877527	4.02e-29	3.54e-29	-12.8618	-0.633001	3.57371	884382705	2756005	0.0284008	0.025989	-3.67459	-0.037466		chr5:2748368-2757024	Island			NA	5:2808932-2809196			NA	0.969719	0.969719	-0.64144	7.16e-33	-0.641727	3.25e-32	-0.0330365	0.00155668	-0.033283	0.0068482	-0.00868757	0.969719	-0.000447441	-0.00746355	1.00854
rs17021918	BMPR1B	cg07677047	4	786035301	30	4	95562877	3.89716	786151543	4	95679119	0.00813819	0.00716933	3.86719	0.207839	9.80689	786060016	95587592	6.62e-08	6.06e-08	-6.55122	-0.0450436	3'UTR;Body;3'UTR					NA				NA	0.838375	0.864321	0.185674	0.000633239	0.203322	0.000349241	-0.0438464	4.65e-10	-0.0450608	2.72e-10	0.402499	0.286202	-0.0950491	-0.0276957	0	Independence
rs17599629	GOLPH3L	cg18016565	1	150658287	2	1	150658287	3.09596	150618701	1	150618701	0.0391469	0.0344864	3.37565	0.204429	15.9166	150552671	150552671	1.28e-13	1.17e-13	-8.61213	-0.0814483	TSS1500;TSS1500	chr1:150551328-150552353	S_Shore			NA		1:150551318-150552854	Unclassified	NA	0.00389799	0.0141873	0.192343	0.00389799	0.106452	0.135795	-0.0841879	3.85e-17	-0.0800803	9.17e-16	-1.02023	0.00204879	0.44655	0.0487909	0.44655	SME
rs17599629	GOLPH3L	cg15448220	1	150658287	2	1	150658287	3.09596	150618701	1	150618701	0.0391469	0.0344864	3.37565	0.204429	4.43414	150897856	150897856	0.00515376	0.00471611	-4.16831	-0.0547861	TSS1500;TSS1500;TSS1500	chr1:150898619-150898839	N_Shore			NA				NA	0.246364	0.246364	0.192343	0.00389799	0.177021	0.00909372	-0.0555956	4.08e-05	-0.0534254	9.23e-05	-0.275594	0.246364	0.0796588	0.0390343	0.44655
rs17599629	GOLPH3L	cg10589385	1	150658287	2	1	150658287	3.09596	150618701	1	150618701	0.0391469	0.0344864	3.37565	0.204429	6.49738	150898437	150898437	7.28e-05	6.67e-05	-5.19029	-0.03133	TSS1500;TSS1500;TSS1500	chr1:150898619-150898839	N_Shore			NA		1:150898417-150899298	Promoter_Associated	NA	0.0952332	0.0952332	0.192343	0.00389799	0.164144	0.0166063	-0.0319853	1.8e-07	-0.0305824	7.04e-07	-0.881618	0.0952332	0.146607	0.0438604	0.44655
rs1881502	MOB2	cg23231692	11	1817415402	80	11	1507512	6.26051	1817398577	11	1490687	7.32e-05	6.45e-05	5.08358	0.228276	3.63545	1816544057	636167	0.0252762	0.0231297	3.71183	0.00634837	TSS1500	chr11:636435-636668	N_Shore			NA				NA	0.892246	0.988548	0.235156	2.43e-07	0.245716	1.04e-07	0.0059609	0.000468783	0.00655399	0.000191758	-1.77148	0.164517	-0.0449048	-0.0994964	0.742219	SME
rs1881502	MOB2	cg18133074	11	1817415402	80	11	1507512	6.26051	1817398577	11	1490687	7.32e-05	6.45e-05	5.08358	0.228276	4.84118	1817380974	1473084	0.00222961	0.00204027	-4.38554	-0.0182934	Body	chr11:1471339-1471595	S_Shore			NA	11:1429574-1429945	11:1472186-1473320	Unclassified_Cell_type_specific	NA	0.00824319	0.0202865	0.235156	2.43e-07	0.208551	6.34e-06	-0.019449	3.73e-06	-0.0166907	0.000100187	-1.36793	0.00824319	0.113138	0.141824	0.742219
rs1881502	MOB2	cg17416644	11	1817415402	80	11	1507512	6.26051	1817398577	11	1490687	7.32e-05	6.45e-05	5.08358	0.228276	7.48027	1817382731	1474841	9.48e-06	8.67e-06	5.62222	0.081882	Body	chr11:1471339-1471595	S_Shelf			NA	11:1431317-1431435	11:1474365-1475468	Unclassified	NA	0.897653	0.935159	0.235156	2.43e-07	0.250257	1.02e-07	0.0767543	1.77e-07	0.0815686	7.42e-08	-0.196742	0.186941	-0.0642161	-0.0627244	0.742219
rs1881502	MOB2	cg10002860	11	1817415402	80	11	1507512	6.26051	1817398577	11	1490687	7.32e-05	6.45e-05	5.08358	0.228276	4.66094	1817390066	1482176	0.00322598	0.00295203	-4.29048	-0.0583043	Body	chr11:1481778-1482644	Island			NA	11:1438372-1439501			NA	0.00332384	0.052612	0.235156	2.43e-07	0.185446	3.73e-05	-0.0597018	8.31e-06	-0.0426295	0.00138509	-0.832639	2.14e-07	0.211392	0.285959	0.742219
rs1881502	MOB2	cg13316472	11	1817415402	80	11	1507512	6.26051	1817398577	11	1490687	7.32e-05	6.45e-05	5.08358	0.228276	4.65554	1817390318	1482428	0.00324566	0.00297004	-4.28761	-0.0439575	3'UTR	chr11:1481778-1482644	Island			NA	11:1438372-1439501			NA	0.00335917	0.0660057	0.235156	2.43e-07	0.186565	3.28e-05	-0.0444267	1.35e-05	-0.0313844	0.00201082	-1.09373	2.03e-07	0.206632	0.293568	0.742219
rs1881502	MOB2	cg19977004	11	1817415402	80	11	1507512	6.26051	1817398577	11	1490687	7.32e-05	6.45e-05	5.08358	0.228276	3.68777	1817390453	1482563	0.0228544	0.0209136	-3.74314	-0.0398206	3'UTR	chr11:1481778-1482644	Island			NA	11:1438372-1439501			NA	0.00466641	0.0334744	0.235156	2.43e-07	0.188837	2.26e-05	-0.0421857	9.22e-05	-0.0275042	0.0101313	-1.09798	3.1e-08	0.196972	0.34802	0.742219
rs1881502	MOB2	cg02356640	11	1817415402	80	11	1507512	6.26051	1817398577	11	1490687	7.32e-05	6.45e-05	5.08358	0.228276	4.40786	1817409863	1501973	0.00543153	0.00497028	-4.15396	-0.0185859	Body					TRUE	11:1458245-1458751			NA	0.163628	0.0352845	0.235156	2.43e-07	0.129522	0.000773303	-0.0195898	2.28e-05	-0.00638185	0.106295	-5.39233	9.93e-36	0.44921	0.674225	0.742219
rs1881502	MOB2	cg07003668	11	1817415402	80	11	1507512	6.26051	1817398577	11	1490687	7.32e-05	6.45e-05	5.08358	0.228276	5.38632	1817410085	1502195	0.000735105	0.00067268	-4.66315	-0.0122001	Body					TRUE		11:1502014-1502396	Promoter_Associated_Cell_type_specific	NA	0.00712682	0.047828	0.235156	2.43e-07	0.170701	0.000112452	-0.0123102	3.51e-06	-0.00810437	0.00176007	-5.23595	7.33e-11	0.274097	0.341653	0.742219
rs1881502	MOB2	cg16723180	11	1817415402	80	11	1507512	6.26051	1817398577	11	1490687	7.32e-05	6.45e-05	5.08358	0.228276	4.19099	1817411085	1503195	0.00839638	0.00768336	-4.03391	-0.00826418	Body					NA		11:1503045-1503331	Promoter_Associated_Cell_type_specific	NA	0.0381729	0.0187907	0.235156	2.43e-07	0.197319	1.33e-05	-0.00841146	4.33e-05	-0.00622823	0.00262202	-4.49826	1.78e-05	0.160901	0.259554	0.742219
rs1881502	MOB2	cg13534999	11	1817415402	80	11	1507512	6.26051	1817398577	11	1490687	7.32e-05	6.45e-05	5.08358	0.228276	3.24556	1817414826	1506936	0.0514873	0.047115	-3.47116	-0.0302305	Body					NA	11:1463512-1463696			TRUE	0.257302	0.032931	0.235156	2.43e-07	0.135143	0.000207178	-0.0325698	0.00028265	-0.00411172	0.572617	-3.07072	1.64e-45	0.425303	0.873757	0.742219
rs1881502	MOB2	cg20027784	11	1817415402	80	11	1507512	6.26051	1817398577	11	1490687	7.32e-05	6.45e-05	5.08358	0.228276	10.6034	1817428521	1520631	1.24e-08	1.13e-08	-6.84598	-0.0142452	Body					NA	11:1477207-1477504			NA	0.427544	0.427544	0.235156	2.43e-07	0.222986	3.41e-06	-0.0147467	4.76e-12	-0.0143313	6.56e-11	-0.82526	0.427544	0.0517521	0.0281682	0.742219
rs1881502	MOB2	cg03836507	11	1817415402	80	11	1507512	6.26051	1817398577	11	1490687	7.32e-05	6.45e-05	5.08358	0.228276	7.34194	1817428702	1520812	1.27e-05	1.16e-05	-5.56309	-0.0089587	Body					NA	11:1477207-1477504			NA	0.00352282	0.00352282	0.235156	2.43e-07	0.199267	1.9e-05	-0.00916661	1.9e-08	-0.00799301	1.45e-06	-3.91515	0.00352282	0.152616	0.12803	0.742219
rs1881502	MOB2	cg21560819	11	1817415402	80	11	1507512	6.26051	1817398577	11	1490687	7.32e-05	6.45e-05	5.08358	0.228276	6.99828	1817447601	1539711	2.56e-05	2.35e-05	-5.41394	-0.000680922	Body	chr11:1536729-1536953	S_Shelf			NA	11:1496159-1496463			NA	0.975933	0.940581	0.235156	2.43e-07	0.248375	1.14e-07	-0.000634042	9.76e-07	-0.0006738	4.56e-07	20.8492	0.217059	-0.0562149	-0.0627052	0.742219
rs1881502	MOB2	cg26244531	11	1817415402	80	11	1507512	6.26051	1817398577	11	1490687	7.32e-05	6.45e-05	5.08358	0.228276	4.07598	1817510902	1603012	0.0107608	0.00984702	3.96903	0.0152723	Body;Body					NA	11:1558914-1559757			NA	0.46738	0.46738	0.235156	2.43e-07	0.229314	7.08e-07	0.0147264	0.000219358	0.0140013	0.000651712	0.396726	0.46738	0.0248445	0.049237	0.742219
rs1881502	MOB2	cg24317122	11	1817415402	80	11	1507512	6.26051	1817398577	11	1490687	7.32e-05	6.45e-05	5.08358	0.228276	3.53399	1817613322	1705432	0.0303628	0.0277844	3.65047	0.0217112	Body;Body					NA				NA	0.811599	0.816758	0.235156	2.43e-07	0.241815	1.82e-07	0.022472	0.00013689	0.023655	0.000100389	-0.296337	0.422347	-0.0283185	-0.0526452	0.742219
rs1933488	RGS17	cg24028809	6	1215983039	50	6	153441079	26.358	1215867554	6	153325594	5.07e-24	4.47e-24	-11.5371	-0.496733	14.6908	1215956061	153414101	1.75e-12	1.6e-12	-8.22947	-0.0839722	5'UTR					TRUE		6:153413946-153414218	Unclassified_Cell_type_specific	NA	2.46e-05	0.00010543	-0.487392	3.69e-25	-0.407425	3.56e-17	-0.0836874	2.08e-15	-0.0590073	2.34e-07	0.95555	3.73e-06	0.164072	0.294908	0.348486	SEM
rs1933488	RGS17	cg12989544	6	1215983039	50	6	153441079	26.358	1215867554	6	153325594	5.07e-24	4.47e-24	-11.5371	-0.496733	4.28714	1215971835	153429875	0.00685733	0.00627501	-4.0875	-0.0250574	5'UTR					TRUE				NA	0.0748669	0.00489407	-0.487392	3.69e-25	-0.466239	4.03e-23	-0.0225678	0.000419413	-0.0131128	0.0665669	0.937303	0.00489407	0.0434001	0.418961	0.348486
rs1933488	RGS17	cg16716750	6	1215983039	50	6	153441079	26.358	1215867554	6	153325594	5.07e-24	4.47e-24	-11.5371	-0.496733	8.58461	1215993211	153451251	9.24e-07	8.46e-07	6.07736	0.028439	5'UTR	chr6:153450992-153452792	Island		DMR	NA	6:153492686-153493838			NA	0.194709	0.185453	-0.487392	3.69e-25	-0.470933	2.49e-22	0.0281543	9.29e-09	0.0247736	6.77e-06	-0.584622	0.185453	0.0337708	0.12008	0.348486
rs1933488	RGS17	cg17502989	6	1215983039	50	6	153441079	26.358	1215867554	6	153325594	5.07e-24	4.47e-24	-11.5371	-0.496733	3.8646	1215993446	153451486	0.0161675	0.0147946	3.8474	0.0141499	5'UTR	chr6:153450992-153452792	Island		DMR	NA	6:153492686-153493838			NA	0.276825	0.138663	-0.487392	3.69e-25	-0.476382	1.02e-23	0.0133871	0.000504621	0.0103833	0.0166199	-0.822443	0.138663	0.0225899	0.224382	0.348486
rs1933488	RGS17	cg13800812	6	1215983039	50	6	153441079	26.358	1215867554	6	153325594	5.07e-24	4.47e-24	-11.5371	-0.496733	6.73697	1215993772	153451812	4.4e-05	4.02e-05	5.29823	0.0178138	5'UTR	chr6:153450992-153452792	Island			NA	6:153492686-153493838			NA	0.101364	0.0507112	-0.487392	3.69e-25	-0.467057	1.6e-22	0.0171339	1.29e-06	0.0135165	0.000655249	-1.18684	0.0507112	0.0417226	0.211125	0.348486
rs1933488	RGS17	cg24317255	6	1215983039	50	6	153441079	26.358	1215867554	6	153325594	5.07e-24	4.47e-24	-11.5371	-0.496733	8.70347	1215994193	153452233	7.21e-07	6.6e-07	6.12471	0.0245529	5'UTR	chr6:153450992-153452792	Island			NA	6:153493926-153494563	6:153452124-153452677	Unclassified_Cell_type_specific	NA	0.245232	0.173727	-0.487392	3.69e-25	-0.471196	1.81e-22	0.0230002	3.6e-08	0.0200382	1.92e-05	-0.704167	0.173727	0.0332298	0.128779	0.348486
rs1933488	RGS17	cg01535733	6	1215983039	50	6	153441079	26.358	1215867554	6	153325594	5.07e-24	4.47e-24	-11.5371	-0.496733	8.50287	1215994280	153452320	1.09e-06	1e-06	6.04462	0.0369287	5'UTR;1stExon	chr6:153450992-153452792	Island		DMR	NA	6:153493926-153494563	6:153452124-153452677	Unclassified_Cell_type_specific	NA	0.100341	0.0868862	-0.487392	3.69e-25	-0.467305	3.05e-22	0.0347634	5.47e-08	0.029053	5.07e-05	-0.577824	0.0868862	0.0412134	0.164264	0.348486
rs1933488	RGS17	cg16924337	6	1215983039	50	6	153441079	26.358	1215867554	6	153325594	5.07e-24	4.47e-24	-11.5371	-0.496733	18.0041	1215994684	153452724	1.3e-15	1.19e-15	9.23826	0.088292	TSS1500	chr6:153450992-153452792	Island		DMR	NA	6:153493926-153494563			NA	0.00158053	0.000547944	-0.487392	3.69e-25	-0.422903	1.21e-17	0.0868923	2.34e-17	0.0689624	8.28e-10	-0.742177	0.000547944	0.132315	0.206346	0.348486
rs1933488	RGS17	cg17264670	6	1215983039	50	6	153441079	26.358	1215867554	6	153325594	5.07e-24	4.47e-24	-11.5371	-0.496733	21.4623	1215994692	153452732	5.58e-19	5.11e-19	10.2187	0.12293	TSS1500	chr6:153450992-153452792	Island		DMR	NA	6:153493926-153494563			NA	8.6e-05	6.41e-05	-0.487392	3.69e-25	-0.404755	4.83e-16	0.12142	1.08e-20	0.0953899	1.48e-11	-0.680588	6.41e-05	0.169549	0.214378	0.348486
rs1933488	RGS17	cg19904233	6	1215983039	50	6	153441079	26.358	1215867554	6	153325594	5.07e-24	4.47e-24	-11.5371	-0.496733	16.5867	1215994751	153452791	2.96e-14	2.7e-14	8.81641	0.0595738	TSS1500	chr6:153450992-153452792	Island		DMR	NA	6:153493926-153494563			NA	0.000246986	0.000107734	-0.487392	3.69e-25	-0.416502	2.23e-17	0.0602594	7.36e-17	0.0461083	4.92e-09	-1.17641	0.000107734	0.145448	0.234836	0.348486
rs1933488	RGS17	cg23651356	6	1215983039	50	6	153441079	26.358	1215867554	6	153325594	5.07e-24	4.47e-24	-11.5371	-0.496733	19.1534	1215994914	153452954	9.98e-17	9.13e-17	9.57118	0.0657044	TSS1500	chr6:153450992-153452792	S_Shore			NA				NA	7.41e-08	0.000187213	-0.487392	3.69e-25	-0.346191	2.64e-13	0.0649144	6.72e-20	0.0399964	5.47e-08	-2.17519	9.87e-13	0.289707	0.383859	0.348486
rs1933488	RGS17	cg22867315	6	1215983039	50	6	153441079	26.358	1215867554	6	153325594	5.07e-24	4.47e-24	-11.5371	-0.496733	22.7346	1216018375	153476415	3.05e-20	2.79e-20	-10.565	-0.0726081						TRUE				NA	1.58e-05	3.46e-05	-0.487392	3.69e-25	-0.392943	4.62e-15	-0.0723535	8.43e-23	-0.0565687	1.09e-12	1.30538	1.58e-05	0.193784	0.218162	0.348486
rs1933488	RGS17	cg24312610	6	1215983039	50	6	153441079	26.358	1215867554	6	153325594	5.07e-24	4.47e-24	-11.5371	-0.496733	15.8229	1216025966	153484006	1.52e-13	1.39e-13	-8.5833	-0.0781258						TRUE				NA	2.21e-08	3.1e-05	-0.487392	3.69e-25	-0.385795	5.49e-16	-0.0761088	6.93e-16	-0.0486126	1.25e-06	1.3349	6.16e-09	0.208451	0.361274	0.348486
rs1933488	RGS17	cg03661775	6	1215983039	50	6	153441079	26.358	1215867554	6	153325594	5.07e-24	4.47e-24	-11.5371	-0.496733	5.97881	1216094396	153552436	0.000214949	0.000196696	4.95005	0.0172393						NA		6:153551965-153552714	Unclassified_Cell_type_specific	NA	0.0208866	0.0208866	-0.487392	3.69e-25	-0.463549	2.54e-22	0.0172701	1.54e-06	0.0129313	0.00128828	-1.38062	0.0208866	0.0489206	0.251234	0.348486
rs1983891	FOXP4	cg04617914	6	1104078387	45	6	41536427	5.0258	1104056124	6	41514164	0.000883234	0.000778084	-4.48245	-0.240465	6.80662	1104054813	41512853	3.85e-05	3.53e-05	5.32927	0.0293009	TSS1500;TSS1500;TSS1500	chr6:41513652-41516189	N_Shore			NA				NA	0.000460804	0.0207974	-0.264489	3.26e-06	-0.186478	0.00089805	0.0275824	3.19e-07	0.0208757	8.28e-05	-2.82827	1.46e-08	0.294949	0.243151	0.608138	SME
rs1983891	FOXP4	cg13816423	6	1104078387	45	6	41536427	5.0258	1104056124	6	41514164	0.000883234	0.000778084	-4.48245	-0.240465	3.43344	1104055126	41513166	0.0363024	0.0332196	3.5888	0.019939	TSS1500;TSS1500;TSS1500	chr6:41513652-41516189	N_Shore			NA		6:41512935-41513174	Unclassified_Cell_type_specific	NA	0.219154	0.00258679	-0.264489	3.26e-06	-0.233154	3.91e-05	0.0171712	0.000805394	0.0131999	0.0107292	-1.82484	0.000535405	0.118473	0.231277	0.608138
rs1983891	FOXP4	cg15051332	6	1104078387	45	6	41536427	5.0258	1104056124	6	41514164	0.000883234	0.000778084	-4.48245	-0.240465	4.03482	1104056392	41514432	0.0116587	0.0106686	3.94559	0.00194175	1stExon;5'UTR;5'UTR;1stExon;5'UTR;1stExon	chr6:41513652-41516189	Island			NA	6:41621330-41624423	6:41513306-41514569	Unclassified	NA	0.696846	0.696846	-0.264489	3.26e-06	-0.2684	3.41e-06	0.00185153	0.000226591	0.00189556	0.000234914	2.11269	0.696846	-0.0147897	-0.0237782	0.608138
rs1983891	FOXP4	cg05734456	6	1104078387	45	6	41536427	5.0258	1104056124	6	41514164	0.000883234	0.000778084	-4.48245	-0.240465	6.17976	1104058045	41516085	0.000140706	0.000128757	5.04427	0.052312	5'UTR;5'UTR;5'UTR	chr6:41513652-41516189	Island		RDMR	NA	6:41621330-41624423			NA	0.000271028	0.0575351	-0.264489	3.26e-06	-0.144539	0.00691953	0.0546459	1.13e-07	0.035714	0.000207938	-2.19504	8.83e-18	0.453516	0.346447	0.608138
rs1983891	FOXP4	cg01508045	6	1104078387	45	6	41536427	5.0258	1104056124	6	41514164	0.000883234	0.000778084	-4.48245	-0.240465	5.39042	1104058122	41516162	0.000730306	0.000668288	4.66519	0.0445668	5'UTR;5'UTR;5'UTR	chr6:41513652-41516189	Island		RDMR	NA	6:41621330-41624423			NA	0.000935926	0.052166	-0.264489	3.26e-06	-0.142472	0.00669988	0.0472845	5.14e-07	0.0286245	0.000962204	-2.58048	1.25e-20	0.461331	0.394632	0.608138
rs1983891	FOXP4	cg10571987	6	1104078387	45	6	41536427	5.0258	1104056124	6	41514164	0.000883234	0.000778084	-4.48245	-0.240465	3.6793	1104070355	41528395	0.0232305	0.0212578	3.73808	0.0132982	5'UTR;5'UTR;5'UTR	chr6:41528266-41528900	Island			TRUE		6:41527935-41529929	Promoter_Associated	TRUE	0.779909	0.779909	-0.264489	3.26e-06	-0.267389	3.8e-06	0.0133292	0.000139229	0.0135492	0.000161196	0.217598	0.779909	-0.0109661	-0.0165005	0.608138
rs1983891	FOXP4	cg03431741	6	1104078387	45	6	41536427	5.0258	1104056124	6	41514164	0.000883234	0.000778084	-4.48245	-0.240465	3.78665	1104070462	41528502	0.0188027	0.0172059	3.80173	0.0105624	5'UTR;5'UTR;5'UTR	chr6:41528266-41528900	Island			TRUE	6:41636460-41636510	6:41527935-41529929	Promoter_Associated	TRUE	1	0.995709	-0.264489	3.26e-06	-0.287756	6.75e-07	0.0111052	2.39e-05	0.0122958	4.87e-06	2.09521	0.0431594	-0.0879726	-0.107213	0.608138
rs1983891	FOXP4	cg18912520	6	1104078387	45	6	41536427	5.0258	1104056124	6	41514164	0.000883234	0.000778084	-4.48245	-0.240465	4.48084	1104070583	41528623	0.00467652	0.00427939	4.19371	0.015118	5'UTR;5'UTR;5'UTR	chr6:41528266-41528900	Island			NA	6:41636576-41636838	6:41527935-41529929	Promoter_Associated	TRUE	1	0.999999	-0.264489	3.26e-06	-0.306432	1.21e-07	0.0164599	2.14e-06	0.0189742	7.98e-08	2.54822	0.00114223	-0.158583	-0.152755	0.608138
rs1983891	FOXP4	cg20847580	6	1104078387	45	6	41536427	5.0258	1104056124	6	41514164	0.000883234	0.000778084	-4.48245	-0.240465	3.59404	1104070710	41528750	0.0273951	0.0250687	3.68689	0.00946307	5'UTR;5'UTR;5'UTR	chr6:41528266-41528900	Island			NA	6:41636576-41636838	6:41527935-41529929	Promoter_Associated	TRUE	1	0.999627	-0.264489	3.26e-06	-0.294095	3.51e-07	0.0100414	3.21e-05	0.0114564	3.38e-06	2.94849	0.00880917	-0.11194	-0.140922	0.608138
rs1983891	FOXP4	cg08696640	6	1104078387	45	6	41536427	5.0258	1104056124	6	41514164	0.000883234	0.000778084	-4.48245	-0.240465	3.30514	1104073287	41531327	0.0462108	0.0422866	3.50882	0.0201048	5'UTR;5'UTR;5'UTR	chr6:41528266-41528900	S_Shelf			NA				NA	0.0104526	0.00344795	-0.264489	3.26e-06	-0.226385	5.11e-05	0.0173503	0.00244408	0.0113689	0.046579	-2.19613	2.75e-06	0.144065	0.344745	0.608138
rs2273669	SESN1	cg05315195	6	1171827149	48	6	109285189	4.42246	1171849600	6	109307640	0.00304897	0.00268599	4.16298	0.30888	9.41488	1171836744	109294784	1.52e-07	1.39e-07	-6.40228	-0.019176	3'UTR					NA				NA	0.999999	0.998691	0.335275	0.000101424	0.408943	5.84e-06	-0.0213299	7.03e-11	-0.0229432	4.53e-12	3.45376	0.0071637	-0.219725	-0.0756363	0	SEM
rs2273669	SESN1	cg27364012	6	1171827149	48	6	109285189	4.42246	1171849600	6	109307640	0.00304897	0.00268599	4.16298	0.30888	4.28187	1171864565	109322605	0.00692776	0.00633946	-4.08458	-0.0260564	Body					NA				NA	0.242964	0.000511565	0.335275	0.000101424	0.175809	0.0206656	-0.0248299	0.000170948	-0.0121832	0.0365078	-6.42233	7.34e-28	0.475627	0.509334	0
rs2273669	SESN1	cg01304950	6	1171827149	48	6	109285189	4.42246	1171849600	6	109307640	0.00304897	0.00268599	4.16298	0.30888	3.53356	1171958572	109416612	0.0303628	0.0277844	3.6502	0.00186389	TSS1500;5'UTR;1stExon	chr6:109415560-109416747	Island	high-CpG:109522351-109523322		NA	6:109522131-109523463	6:109415613-109416866	Promoter_Associated	NA	0.917442	0.906427	0.335275	0.000101424	0.353547	5.2e-05	0.00181182	0.000810469	0.00194543	0.000408922	-10.0848	0.187436	-0.0544979	-0.0737442	0
rs2292884	MLPH	cg14458575	2	487693847	17	2	238443226	6.41269	487644692	2	238394071	5.59e-05	4.92e-05	-5.15362	-0.263034	6.14388	487631011	238380390	0.000151437	0.000138577	5.02755	0.0245672		chr2:238383664-238384382	N_Shelf			NA		2:238380358-238380423	Unclassified	TRUE	0.561719	0.561719	-0.27009	5.17e-07	-0.260971	3.22e-06	0.0278477	1.65e-09	0.0272043	1.02e-08	-0.327459	0.561719	0.0337628	0.0231048	0.8132	SME
rs2292884	MLPH	cg03190769	2	487693847	17	2	238443226	6.41269	487644692	2	238394071	5.59e-05	4.92e-05	-5.15362	-0.263034	10.473	487633341	238382720	1.63e-08	1.49e-08	-6.79841	-0.0286329		chr2:238383664-238384382	N_Shore			NA				NA	0.992074	0.992074	-0.27009	5.17e-07	-0.270256	1.67e-06	-0.0262631	1.41e-10	-0.0262728	4.55e-10	-0.00634386	0.992074	-0.000616867	-0.000370715	0.8132
rs2292884	MLPH	cg11271282	2	487693847	17	2	238443226	6.41269	487644692	2	238394071	5.59e-05	4.92e-05	-5.15362	-0.263034	14.5528	487634644	238384023	2.32e-12	2.12e-12	8.18558	0.00222841		chr2:238383664-238384382	Island			NA	2:238048404-238049278	2:238383937-238384426	Promoter_Associated	NA	0.871293	0.871293	-0.27009	5.17e-07	-0.266687	3.95e-06	0.00228502	2.16e-15	0.00227399	1.65e-14	-1.48933	0.871293	0.0126001	0.00482781	0.8132
rs2292884	MLPH	cg16989719	2	487693847	17	2	238443226	6.41269	487644692	2	238394071	5.59e-05	4.92e-05	-5.15362	-0.263034	5.81707	487642731	238392110	0.00030311	0.00027737	-4.87312	-0.0398043		chr2:238395061-238396241	N_Shelf			TRUE		2:238391638-238392348	Unclassified_Cell_type_specific	TRUE	1	1	-0.27009	5.17e-07	-0.343772	1.17e-10	-0.0356658	2.7e-06	-0.0468408	5.92e-10	-2.06592	5.32e-10	-0.272808	-0.313327	0.8132
rs2292884	MLPH	cg17187163	2	487693847	17	2	238443226	6.41269	487644692	2	238394071	5.59e-05	4.92e-05	-5.15362	-0.263034	5.81695	487645628	238395007	0.00030311	0.00027737	4.87307	0.0131871	TSS1500;TSS1500	chr2:238395061-238396241	N_Shore			NA				NA	0.0119493	0.0526206	-0.27009	5.17e-07	-0.234615	1.45e-05	0.0110901	2.37e-05	0.00901765	0.000703364	-3.19875	0.0010581	0.131343	0.186872	0.8132
rs2292884	MLPH	cg08992911	2	487693847	17	2	238443226	6.41269	487644692	2	238394071	5.59e-05	4.92e-05	-5.15362	-0.263034	21.0459	487646389	238395768	1.39e-18	1.27e-18	10.1039	0.00565227	TSS200;TSS200	chr2:238395061-238396241	Island			NA	2:238059822-238060929			TRUE	0.0670499	0.272916	-0.27009	5.17e-07	-0.223489	0.000157883	0.00554004	2.67e-21	0.00529144	7.23e-19	-8.41161	0.0670499	0.172538	0.0448731	0.8132
rs2292884	MLPH	cg16426459	2	487693847	17	2	238443226	6.41269	487644692	2	238394071	5.59e-05	4.92e-05	-5.15362	-0.263034	4.02155	487646776	238396155	0.0119123	0.0109007	3.93801	0.00876451	5'UTR;5'UTR	chr2:238395061-238396241	Island			NA	2:238059822-238060929			NA	0.719127	0.719127	-0.27009	5.17e-07	-0.266543	1.12e-06	0.00856689	0.000127641	0.00837138	0.000277536	-0.413977	0.719127	0.0131308	0.0228225	0.8132
rs2292884	MLPH	cg27051686	2	487693847	17	2	238443226	6.41269	487644692	2	238394071	5.59e-05	4.92e-05	-5.15362	-0.263034	10.8963	487649111	238398490	6.61e-09	6.05e-09	6.95192	0.0581335	5'UTR;5'UTR	chr2:238395061-238396241	S_Shelf			TRUE				TRUE	0.000503068	0.356693	-0.27009	5.17e-07	-0.110148	0.0360461	0.0646074	2.95e-14	0.0485455	1.25e-09	-2.47559	1.14e-16	0.59218	0.248607	0.8132
rs2292884	MLPH	cg00285317	2	487693847	17	2	238443226	6.41269	487644692	2	238394071	5.59e-05	4.92e-05	-5.15362	-0.263034	7.69971	487656729	238406108	5.94e-06	5.43e-06	5.71499	0.0534095	Body;Body					TRUE				NA	0.00270819	0.17589	-0.27009	5.17e-07	-0.0953067	0.0532372	0.0615679	1.57e-11	0.0399956	9.94e-07	-2.83887	6.04e-26	0.64713	0.350381	0.8132
rs3096702	C2	cg04985163	6	1094734291	41	6	32192331	3.59046	1094407522	6	31865562	0.014598	0.0128601	3.68546	0.191334	4.59268	1094018191	31476231	0.00371978	0.0034039	4.25402	0.00440781	Body					NA				NA	0.948131	0.948131	0.182375	0.000421502	0.183079	0.000538642	0.00457812	1.48e-05	0.00458975	1.89e-05	-0.153824	0.948131	-0.00386142	-0.00253992	0.133862	Independence
rs3096702	C2	cg09878914	6	1094734291	41	6	32192331	3.59046	1094407522	6	31865562	0.014598	0.0128601	3.68546	0.191334	3.43919	1094049276	31507316	0.0360147	0.0329563	-3.59235	-0.0195028	Body;Body	chr6:31509668-31509896	N_Shelf			NA				NA	0.0649829	0.0649829	0.182375	0.000421502	0.166472	0.00143602	-0.0188038	0.000522554	-0.0171086	0.00178455	-0.845745	0.0649829	0.0872005	0.0901481	0.133862
rs3096702	C2	cg02000145	6	1094734291	41	6	32192331	3.59046	1094407522	6	31865562	0.014598	0.0128601	3.68546	0.191334	3.96658	1094051362	31509402	0.0132809	0.0121531	3.90647	0.00439135	5'UTR;TSS1500;5'UTR	chr6:31509668-31509896	N_Shore			NA	6:31617324-31617871	6:31508806-31510383	Unclassified	TRUE	0.839263	0.839263	0.182375	0.000421502	0.184467	0.000476709	0.00470709	3.59e-05	0.00474621	4.08e-05	-0.444527	0.839263	-0.0114732	-0.0083101	0.133862
rs3096702	C2	cg15343510	6	1094734291	41	6	32192331	3.59046	1094407522	6	31865562	0.014598	0.0128601	3.68546	0.191334	5.7784	1094124245	31582285	0.000327506	0.000299695	4.85458	0.0253804	TSS1500;TSS1500					NA				NA	0.673094	0.673094	0.182375	0.000421502	0.187567	0.000425735	0.026366	9.14e-07	0.026748	9.36e-07	-0.196907	0.673094	-0.028467	-0.0144883	0.133862
rs3096702	C2	cg15264752	6	1094734291	41	6	32192331	3.59046	1094407522	6	31865562	0.014598	0.0128601	3.68546	0.191334	4.99771	1094239933	31697973	0.00163101	0.0014925	4.46672	0.0190578	1stExon;5'UTR	chr6:31695894-31698245	Island	high-CpG:31805554-31806443		NA	6:31805255-31806224	6:31696696-31698363	Promoter_Associated	NA	0.0257919	0.0518073	0.182375	0.000421502	0.158075	0.00261936	0.0191924	1.22e-05	0.0175429	7.29e-05	1.26613	0.0257919	0.133242	0.0859463	0.133862
rs3096702	C2	cg09684381	6	1094734291	41	6	32192331	3.59046	1094407522	6	31865562	0.014598	0.0128601	3.68546	0.191334	4.21089	1094239948	31697988	0.00806553	0.0073806	4.04506	0.0181142	1stExon;5'UTR	chr6:31695894-31698245	Island	high-CpG:31805554-31806443		NA	6:31805255-31806224	6:31696696-31698363	Promoter_Associated	NA	0.0368169	0.0390836	0.182375	0.000421502	0.161026	0.00213664	0.0188116	4.01e-05	0.0171964	0.000197964	1.13491	0.0368169	0.117063	0.0858576	0.133862
rs3096702	C2	cg19754746	6	1094734291	41	6	32192331	3.59046	1094407522	6	31865562	0.014598	0.0128601	3.68546	0.191334	3.35041	1094337131	31795171	0.0426655	0.0390423	-3.53721	-0.00210894	TSS1500	chr6:31795467-31797384	N_Shore			NA	6:31902982-31903221	6:31794677-31795737	Promoter_Associated	NA	0.964521	0.964521	0.182375	0.000421502	0.182007	0.000518329	-0.00199053	0.00087926	-0.00198601	0.00108106	-0.184934	0.964521	0.00201846	0.00227167	0.133862
rs3096702	C2	cg09618893	6	1094734291	41	6	32192331	3.59046	1094407522	6	31865562	0.014598	0.0128601	3.68546	0.191334	3.2302	1094398733	31856773	0.0530643	0.048558	-3.46139	-0.017371	Body;Body	chr6:31856896-31857104	N_Shore			NA		6:31855843-31857394	Unclassified	TRUE	0.786293	0.786293	0.182375	0.000421502	0.184684	0.000432937	-0.0168903	0.000623021	-0.0171175	0.000639406	0.136678	0.786293	-0.0126582	-0.0134573	0.133862
rs3096702	C2	cg16505946	6	1094734291	41	6	32192331	3.59046	1094407522	6	31865562	0.014598	0.0128601	3.68546	0.191334	4.49241	1094412265	31870305	0.00460863	0.00421726	4.19998	0.00195467	TSS1500	chr6:31868781-31870311	Island			NA	6:31976719-31978568	6:31869102-31870991	Promoter_Associated	NA	0.873426	0.873426	0.182375	0.000421502	0.184018	0.000492005	0.00197179	3.6e-05	0.00198466	4.21e-05	-0.833416	0.873426	-0.00901065	-0.00652721	0.133862
rs3096702	C2	cg13409674	6	1094734291	41	6	32192331	3.59046	1094407522	6	31865562	0.014598	0.0128601	3.68546	0.191334	5.09186	1094556436	32014476	0.00134126	0.00122736	4.51497	0.0329808	Body;TSS1500					NA				NA	0.418162	0.418162	0.182375	0.000421502	0.173558	0.00102117	0.0323066	1.31e-05	0.0312923	3.12e-05	0.272923	0.418162	0.0483466	0.0313963	0.133862
rs3096702	C2	cg07481886	6	1094734291	41	6	32192331	3.59046	1094407522	6	31865562	0.014598	0.0128601	3.68546	0.191334	3.4621	1094556470	32014510	0.0345075	0.0315771	3.60647	0.0160476	Body;TSS1500					NA				NA	0.712381	0.712381	0.182375	0.000421502	0.185539	0.000408209	0.0154757	0.000563866	0.0157567	0.000545669	-0.20445	0.712381	-0.0173489	-0.0181522	0.133862
rs3096702	C2	cg19609334	6	1094734291	41	6	32192331	3.59046	1094407522	6	31865562	0.014598	0.0128601	3.68546	0.191334	6.43294	1094598209	32056249	8.37e-05	7.66e-05	5.16094	0.0223624	Body	chr6:32055067-32055601	S_Shore			NA				NA	0.572396	0.572396	0.182375	0.000421502	0.175121	0.00101853	0.0226287	3.04e-07	0.0222087	7.24e-07	0.320586	0.572396	0.0397776	0.0185604	0.133862
rs3096702	C2	cg11617964	6	1094734291	41	6	32192331	3.59046	1094407522	6	31865562	0.014598	0.0128601	3.68546	0.191334	3.78189	1094660359	32118399	0.0188848	0.0172811	3.79893	0.0140179	Body	chr6:32118101-32118544	Island			NA	6:32226113-32226480			NA	0.793956	0.793956	0.182375	0.000421502	0.179936	0.000624493	0.0139687	0.000178304	0.0138036	0.000263946	0.174632	0.793956	0.0133756	0.0118179	0.133862
rs3096702	C2	cg06570818	6	1094734291	41	6	32192331	3.59046	1094407522	6	31865562	0.014598	0.0128601	3.68546	0.191334	5.01869	1094688426	32146466	0.00156381	0.00143101	-4.47751	-0.00765467	TSS1500;Body;Body					NA	6:32253351-32254508			NA	0.216487	0.216487	0.182375	0.000421502	0.169388	0.00130664	-0.00731147	2.54e-05	-0.00694865	7.74e-05	-1.77623	0.216487	0.0712098	0.0496242	0.133862
rs3096702	C2	cg27370696	6	1094734291	41	6	32192331	3.59046	1094407522	6	31865562	0.014598	0.0128601	3.68546	0.191334	3.29405	1094688489	32146529	0.0470342	0.0430401	-3.50183	-0.00584659	TSS1500;Body;Body					NA	6:32253351-32254508			NA	0.492251	0.492251	0.182375	0.000421502	0.176761	0.000737641	-0.00551701	0.00101137	-0.00532123	0.00177581	-1.01757	0.492251	0.0307823	0.0354859	0.133862
rs3096702	C2	cg06431527	6	1094734291	41	6	32192331	3.59046	1094407522	6	31865562	0.014598	0.0128601	3.68546	0.191334	5.21834	1094700473	32158513	0.00102684	0.000939639	-4.5791	-0.0121585	TSS1500					NA				NA	0.229088	0.229088	0.182375	0.000421502	0.168955	0.00138381	-0.0117233	7.97e-06	-0.0111901	2.56e-05	-1.14476	0.229088	0.0735863	0.0454797	0.133862
rs3096702	C2	cg12179641	6	1094734291	41	6	32192331	3.59046	1094407522	6	31865562	0.014598	0.0128601	3.68546	0.191334	5.01807	1094730364	32188404	0.00156381	0.00143101	4.4772	0.0239158	Body					NA				NA	0.959923	0.959923	0.182375	0.000421502	0.18182	0.00059382	0.0238102	1.01e-05	0.0237644	1.42e-05	0.0232968	0.959923	0.00304154	0.001924	0.133862
rs3096702	C2	cg01978236	6	1094734291	41	6	32192331	3.59046	1094407522	6	31865562	0.014598	0.0128601	3.68546	0.191334	3.98622	1094733439	32191479	0.0127388	0.011657	-3.91776	-0.0210334	Body					TRUE				NA	0.654855	0.654855	0.182375	0.000421502	0.177832	0.000746198	-0.0213844	4.65e-05	-0.0209869	8.2e-05	-0.212444	0.654855	0.0249101	0.0185871	0.133862
rs3096702	C2	cg00440797	6	1094734291	41	6	32192331	3.59046	1094407522	6	31865562	0.014598	0.0128601	3.68546	0.191334	5.21886	1095035833	32493873	0.00102684	0.000939639	-4.57937	-0.0512299	Body	chr6:32489742-32490128	S_Shelf			NA				NA	0.736351	0.736351	0.182375	0.000421502	0.186015	0.000437919	-0.0497791	1.52e-05	-0.0504343	1.59e-05	0.0731133	0.736351	-0.0199562	-0.0131626	0.133862
rs3096702	C2	cg10466124	6	1094734291	41	6	32192331	3.59046	1094407522	6	31865562	0.014598	0.0128601	3.68546	0.191334	5.11244	1095040245	32498285	0.0012884	0.00117899	-4.52545	-0.0270629	TSS1500					NA				TRUE	0.49598	0.49598	0.182375	0.000421502	0.174798	0.000953225	-0.0268062	8.5e-06	-0.0261135	1.9e-05	-0.282672	0.49598	0.0415483	0.0258409	0.133862
rs3096702	C2	cg07984380	6	1094734291	41	6	32192331	3.59046	1094407522	6	31865562	0.014598	0.0128601	3.68546	0.191334	6.58034	1095088979	32547019	6.16e-05	5.64e-05	-5.22787	-0.0846077	Body					NA				NA	0.805416	0.853405	0.182375	0.000421502	0.194365	0.000263733	-0.0837715	5.61e-07	-0.0864662	3.61e-07	0.143127	0.339187	-0.0657435	-0.0321674	0.133862
rs3096702	C2	cg01815645	6	1094734291	41	6	32192331	3.59046	1094407522	6	31865562	0.014598	0.0128601	3.68546	0.191334	3.53709	1095090587	32548627	0.0302069	0.0276417	-3.65235	-0.0316464	Body	chr6:32551851-32552331	N_Shelf			NA				NA	0.829496	0.810221	0.182375	0.000421502	0.190363	0.000287566	-0.031043	0.000440568	-0.032412	0.000300499	0.257334	0.361029	-0.0438022	-0.0440993	0.133862
rs3096702	C2	cg08269402	6	1094734291	41	6	32192331	3.59046	1094407522	6	31865562	0.014598	0.0128601	3.68546	0.191334	8.09452	1095091591	32549631	2.62e-06	2.39e-06	5.87889	0.0925081	Body	chr6:32551851-32552331	N_Shelf			NA				NA	0.74779	0.74779	0.182375	0.000421502	0.187287	0.000523671	0.0962864	1.45e-09	0.0971429	1.84e-09	-0.0510151	0.74779	-0.0269338	-0.00889566	0.133862
rs3096702	C2	cg11404906	6	1094734291	41	6	32192331	3.59046	1094407522	6	31865562	0.014598	0.0128601	3.68546	0.191334	8.53249	1095093709	32551749	1.03e-06	9.39e-07	6.0565	0.0792346	Body	chr6:32551851-32552331	N_Shore			NA				NA	0.681812	0.681812	0.182375	0.000421502	0.188379	0.000465453	0.078633	6.25e-09	0.0795632	7.05e-09	-0.0763581	0.681812	-0.0329226	-0.0118301	0.133862
rs3096702	C2	cg05383619	6	1094734291	41	6	32192331	3.59046	1094407522	6	31865562	0.014598	0.0128601	3.68546	0.191334	6.44512	1095095880	32553920	8.16e-05	7.47e-05	-5.16649	-0.0795735	Body	chr6:32551851-32552331	S_Shore			NA				NA	0.753179	0.753179	0.182375	0.000421502	0.186172	0.000463631	-0.077001	1.44e-06	-0.0778485	1.6e-06	0.0493073	0.753179	-0.0208182	-0.011006	0.133862
rs3096702	C2	cg09555323	6	1094734291	41	6	32192331	3.59046	1094407522	6	31865562	0.014598	0.0128601	3.68546	0.191334	3.92137	1095171746	32629786	0.0144319	0.0132064	3.88038	0.0336831	Body	chr6:32632158-32633027	N_Shelf			NA				NA	0.859105	0.783017	0.182375	0.000421502	0.189659	0.000310692	0.0326546	0.000203853	0.0338283	0.000150774	-0.223064	0.431085	-0.0399401	-0.0359433	0.133862
rs3096702	C2	cg07180897	6	1094734291	41	6	32192331	3.59046	1094407522	6	31865562	0.014598	0.0128601	3.68546	0.191334	7.89603	1095271090	32729130	3.95e-06	3.61e-06	-5.79696	-0.0519289	Body	chr6:32729342-32729877	N_Shore			NA	6:32836929-32837855			NA	0.651696	0.647735	0.182375	0.000421502	0.19026	0.000405835	-0.0537673	7.51e-09	-0.0546118	7.42e-09	0.146641	0.588238	-0.0432324	-0.0157067	0.133862
rs3096702	C2	cg25744682	6	1094734291	41	6	32192331	3.59046	1094407522	6	31865562	0.014598	0.0128601	3.68546	0.191334	4.77004	1095339538	32797578	0.00257498	0.00235631	-4.34823	-0.0339878	Body;Body					NA				NA	0.72882	0.72882	0.182375	0.000421502	0.185898	0.000427454	-0.0320867	4.66e-05	-0.0325493	4.75e-05	0.1098	0.72882	-0.019318	-0.0144177	0.133862
rs3096702	C2	cg02707277	6	1094734291	41	6	32192331	3.59046	1094407522	6	31865562	0.014598	0.0128601	3.68546	0.191334	3.9939	1095487866	32945906	0.0125598	0.0114932	3.92217	0.0128187	Body;Body					NA				NA	0.917523	0.917523	0.182375	0.000421502	0.181311	0.000592635	0.0135873	3.86e-05	0.0135294	5.42e-05	0.078305	0.917523	0.00583387	0.00425986	0.133862
rs3096702	HLA-DQB1	cg04985163	6	1094734291	41	6	32192331	5.83339	1095169204	6	32627244	0.000181774	0.000160133	-4.88258	-0.225028	4.59268	1094018191	31476231	0.00371978	0.0034039	4.25402	0.00440781	Body					NA				NA	0.12669	0.12669	-0.205261	9.74e-06	-0.190507	5.56e-05	0.00457812	1.48e-05	0.00423476	8.46e-05	-3.22282	0.12669	0.0718813	0.0750014	1.04364	SME
rs3096702	HLA-DQB1	cg09878914	6	1094734291	41	6	32192331	5.83339	1095169204	6	32627244	0.000181774	0.000160133	-4.88258	-0.225028	3.43919	1094049276	31507316	0.0360147	0.0329563	-3.59235	-0.0195028	Body;Body	chr6:31509668-31509896	N_Shelf			NA				NA	0.779868	0.779868	-0.205261	9.74e-06	-0.207418	1.07e-05	-0.0188038	0.000522554	-0.0191277	0.000568188	-0.114686	0.779868	-0.0105062	-0.0172292	1.04364
rs3096702	HLA-DQB1	cg02000145	6	1094734291	41	6	32192331	5.83339	1095169204	6	32627244	0.000181774	0.000160133	-4.88258	-0.225028	3.96658	1094051362	31509402	0.0132809	0.0121531	3.90647	0.00439135	5'UTR;TSS1500;5'UTR	chr6:31509668-31509896	N_Shore			NA	6:31617324-31617871	6:31508806-31510383	Unclassified	TRUE	0.892376	0.892376	-0.205261	9.74e-06	-0.204014	1.65e-05	0.00470709	3.59e-05	0.00467423	6.09e-05	-0.264972	0.892376	0.00607638	0.00698145	1.04364
rs3096702	HLA-DQB1	cg15343510	6	1094734291	41	6	32192331	5.83339	1095169204	6	32627244	0.000181774	0.000160133	-4.88258	-0.225028	5.7784	1094124245	31582285	0.000327506	0.000299695	4.85458	0.0253804	TSS1500;TSS1500					NA				NA	0.046201	0.133816	-0.205261	9.74e-06	-0.183388	0.000110404	0.026366	9.14e-07	0.0240977	1.02e-05	-0.829603	0.046201	0.106564	0.0860333	1.04364
rs3096702	HLA-DQB1	cg15264752	6	1094734291	41	6	32192331	5.83339	1095169204	6	32627244	0.000181774	0.000160133	-4.88258	-0.225028	4.99771	1094239933	31697973	0.00163101	0.0014925	4.46672	0.0190578	1stExon;5'UTR	chr6:31695894-31698245	Island	high-CpG:31805554-31806443		NA	6:31805255-31806224	6:31696696-31698363	Promoter_Associated	NA	0.0184059	0.0699296	-0.205261	9.74e-06	-0.182307	0.000107558	0.0191924	1.22e-05	0.0169963	0.00013533	-1.196	0.0184059	0.111829	0.114425	1.04364
rs3096702	HLA-DQB1	cg09684381	6	1094734291	41	6	32192331	5.83339	1095169204	6	32627244	0.000181774	0.000160133	-4.88258	-0.225028	4.21089	1094239948	31697988	0.00806553	0.0073806	4.04506	0.0181142	1stExon;5'UTR	chr6:31695894-31698245	Island	high-CpG:31805554-31806443		NA	6:31805255-31806224	6:31696696-31698363	Promoter_Associated	NA	0.0321525	0.0554864	-0.205261	9.74e-06	-0.185686	7.84e-05	0.0188116	4.01e-05	0.0167243	0.000327319	-1.04062	0.0321525	0.0953693	0.110955	1.04364
rs3096702	HLA-DQB1	cg19754746	6	1094734291	41	6	32192331	5.83339	1095169204	6	32627244	0.000181774	0.000160133	-4.88258	-0.225028	3.35041	1094337131	31795171	0.0426655	0.0390423	-3.53721	-0.00210894	TSS1500	chr6:31795467-31797384	N_Shore			NA	6:31902982-31903221	6:31794677-31795737	Promoter_Associated	NA	0.664966	0.722997	-0.205261	9.74e-06	-0.209577	8.42e-06	-0.00199053	0.00087926	-0.00206525	0.000748866	-2.168	0.559457	-0.0210244	-0.0375342	1.04364
rs3096702	HLA-DQB1	cg09618893	6	1094734291	41	6	32192331	5.83339	1095169204	6	32627244	0.000181774	0.000160133	-4.88258	-0.225028	3.2302	1094398733	31856773	0.0530643	0.048558	-3.46139	-0.017371	Body;Body	chr6:31856896-31857104	N_Shore			NA		6:31855843-31857394	Unclassified	TRUE	0.804066	0.809369	-0.205261	9.74e-06	-0.211117	7.32e-06	-0.0168903	0.000623021	-0.0177029	0.000460123	-0.346702	0.441386	-0.028529	-0.048112	1.04364
rs3096702	HLA-DQB1	cg16505946	6	1094734291	41	6	32192331	5.83339	1095169204	6	32627244	0.000181774	0.000160133	-4.88258	-0.225028	4.49241	1094412265	31870305	0.00460863	0.00421726	4.19998	0.00195467	TSS1500	chr6:31868781-31870311	Island			NA	6:31976719-31978568	6:31869102-31870991	Promoter_Associated	NA	0.033556	0.0530774	-0.205261	9.74e-06	-0.185721	7.86e-05	0.00197179	3.6e-05	0.00175609	0.000293882	-9.91012	0.033556	0.0951988	0.109391	1.04364
rs3096702	HLA-DQB1	cg13409674	6	1094734291	41	6	32192331	5.83339	1095169204	6	32627244	0.000181774	0.000160133	-4.88258	-0.225028	5.09186	1094556436	32014476	0.00134126	0.00122736	4.51497	0.0329808	Body;TSS1500					NA				NA	0.89153	0.89153	-0.205261	9.74e-06	-0.203934	1.73e-05	0.0323066	1.31e-05	0.0320913	2.33e-05	-0.0410949	0.89153	0.00646803	0.00666294	1.04364
rs3096702	HLA-DQB1	cg07481886	6	1094734291	41	6	32192331	5.83339	1095169204	6	32627244	0.000181774	0.000160133	-4.88258	-0.225028	3.4621	1094556470	32014510	0.0345075	0.0315771	3.60647	0.0160476	Body;TSS1500					NA				NA	0.607803	0.607803	-0.205261	9.74e-06	-0.201325	1.88e-05	0.0154757	0.000563866	0.0149832	0.00110026	-0.254318	0.607803	0.0191744	0.0318242	1.04364
rs3096702	HLA-DQB1	cg19609334	6	1094734291	41	6	32192331	5.83339	1095169204	6	32627244	0.000181774	0.000160133	-4.88258	-0.225028	6.43294	1094598209	32056249	8.37e-05	7.66e-05	5.16094	0.0223624	Body	chr6:32055067-32055601	S_Shore			NA				NA	0.0031959	0.0976931	-0.205261	9.74e-06	-0.170649	0.000300597	0.0226287	3.04e-07	0.0198044	9e-06	-1.52956	0.00244902	0.168624	0.12481	1.04364
rs3096702	HLA-DQB1	cg11617964	6	1094734291	41	6	32192331	5.83339	1095169204	6	32627244	0.000181774	0.000160133	-4.88258	-0.225028	3.78189	1094660359	32118399	0.0188848	0.0172811	3.79893	0.0140179	Body	chr6:32118101-32118544	Island			NA	6:32226113-32226480			NA	0.247827	0.247827	-0.205261	9.74e-06	-0.195623	3.26e-05	0.0139687	0.000178304	0.0130494	0.000606219	-0.689993	0.247827	0.0469561	0.0658115	1.04364
rs3096702	HLA-DQB1	cg06570818	6	1094734291	41	6	32192331	5.83339	1095169204	6	32627244	0.000181774	0.000160133	-4.88258	-0.225028	5.01869	1094688426	32146466	0.00156381	0.00143101	-4.47751	-0.00765467	TSS1500;Body;Body					NA	6:32253351-32254508			NA	0.86515	0.86515	-0.205261	9.74e-06	-0.203665	1.73e-05	-0.00731147	2.54e-05	-0.00724863	4.51e-05	0.218289	0.86515	0.00777553	0.00859537	1.04364
rs3096702	HLA-DQB1	cg27370696	6	1094734291	41	6	32192331	5.83339	1095169204	6	32627244	0.000181774	0.000160133	-4.88258	-0.225028	3.29405	1094688489	32146529	0.0470342	0.0430401	-3.50183	-0.00584659	TSS1500;Body;Body					NA	6:32253351-32254508			NA	0.545673	0.545673	-0.205261	9.74e-06	-0.200847	1.92e-05	-0.00551701	0.00101137	-0.00530003	0.00201903	0.800156	0.545673	0.0215066	0.0393284	1.04364
rs3096702	HLA-DQB1	cg06431527	6	1094734291	41	6	32192331	5.83339	1095169204	6	32627244	0.000181774	0.000160133	-4.88258	-0.225028	5.21834	1094700473	32158513	0.00102684	0.000939639	-4.5791	-0.0121585	TSS1500					NA				NA	0.0956618	0.204301	-0.205261	9.74e-06	-0.188659	6.63e-05	-0.0117233	7.97e-06	-0.0107937	5.42e-05	1.41616	0.0956618	0.0808822	0.0792965	1.04364
rs3096702	HLA-DQB1	cg12179641	6	1094734291	41	6	32192331	5.83339	1095169204	6	32627244	0.000181774	0.000160133	-4.88258	-0.225028	5.01807	1094730364	32188404	0.00156381	0.00143101	4.4772	0.0239158	Body					NA				NA	0.0174133	0.0511324	-0.205261	9.74e-06	-0.176274	0.000170742	0.0238102	1.01e-05	0.0204362	0.00017679	-1.21742	0.0031428	0.14122	0.141706	1.04364
rs3096702	HLA-DQB1	cg01978236	6	1094734291	41	6	32192331	5.83339	1095169204	6	32627244	0.000181774	0.000160133	-4.88258	-0.225028	3.98622	1094733439	32191479	0.0127388	0.011657	-3.91776	-0.0210334	Body					TRUE				NA	0.943376	0.958387	-0.205261	9.74e-06	-0.215741	5.14e-06	-0.0213844	4.65e-05	-0.0226767	2.44e-05	-0.490084	0.248185	-0.0510576	-0.0604334	1.04364
rs3096702	HLA-DQB1	cg00440797	6	1094734291	41	6	32192331	5.83339	1095169204	6	32627244	0.000181774	0.000160133	-4.88258	-0.225028	5.21886	1095035833	32493873	0.00102684	0.000939639	-4.57937	-0.0512299	Body	chr6:32489742-32490128	S_Shelf			NA				NA	9.74e-06	0.23971	-0.205261	9.74e-06	-0.144354	0.00133622	-0.0497791	1.52e-05	-0.0343246	0.0021149	1.22355	1.06e-10	0.29673	0.310462	1.04364
rs3096702	HLA-DQB1	cg10466124	6	1094734291	41	6	32192331	5.83339	1095169204	6	32627244	0.000181774	0.000160133	-4.88258	-0.225028	5.11244	1095040245	32498285	0.0012884	0.00117899	-4.52545	-0.0270629	TSS1500					NA				TRUE	4.5e-05	0.201862	-0.205261	9.74e-06	-0.149054	0.00105698	-0.0268062	8.5e-06	-0.0195642	0.000918869	2.09681	8.47e-09	0.273833	0.270161	1.04364
rs3096702	HLA-DQB1	cg07984380	6	1094734291	41	6	32192331	5.83339	1095169204	6	32627244	0.000181774	0.000160133	-4.88258	-0.225028	6.58034	1095088979	32547019	6.16e-05	5.64e-05	-5.22787	-0.0846077	Body					NA				NA	9.74e-06	0.197217	-0.205261	9.74e-06	-0.14298	0.00180795	-0.0837715	5.61e-07	-0.064043	9.65e-05	0.743471	1.55e-08	0.303426	0.235503	1.04364
rs3096702	HLA-DQB1	cg01815645	6	1094734291	41	6	32192331	5.83339	1095169204	6	32627244	0.000181774	0.000160133	-4.88258	-0.225028	3.53709	1095090587	32548627	0.0302069	0.0276417	-3.65235	-0.0316464	Body	chr6:32551851-32552331	N_Shelf			NA				NA	0.0890803	0.0890803	-0.205261	9.74e-06	-0.191989	4.24e-05	-0.031043	0.000440568	-0.0278374	0.0019826	0.427547	0.0890803	0.0646609	0.103266	1.04364
rs3096702	HLA-DQB1	cg08269402	6	1094734291	41	6	32192331	5.83339	1095169204	6	32627244	0.000181774	0.000160133	-4.88258	-0.225028	8.09452	1095091591	32549631	2.62e-06	2.39e-06	5.87889	0.0925081	Body	chr6:32551851-32552331	N_Shelf			NA				NA	0.999999	1	-0.205261	9.74e-06	-0.258101	7.06e-08	0.0962864	1.45e-09	0.109273	1.15e-11	0.548782	9.43e-05	-0.257429	-0.134871	1.04364
rs3096702	HLA-DQB1	cg11404906	6	1094734291	41	6	32192331	5.83339	1095169204	6	32627244	0.000181774	0.000160133	-4.88258	-0.225028	8.53249	1095093709	32551749	1.03e-06	9.39e-07	6.0565	0.0792346	Body	chr6:32551851-32552331	N_Shore			NA				NA	9.74e-06	0.187171	-0.205261	9.74e-06	-0.130213	0.00475562	0.078633	6.25e-09	0.0622455	2.55e-06	-0.954406	4.97e-09	0.365621	0.208404	1.04364
rs3096702	HLA-DQB1	cg05383619	6	1094734291	41	6	32192331	5.83339	1095169204	6	32627244	0.000181774	0.000160133	-4.88258	-0.225028	6.44512	1095095880	32553920	8.16e-05	7.47e-05	-5.16649	-0.0795735	Body	chr6:32551851-32552331	S_Shore			NA				NA	9.74e-06	0.299478	-0.205261	9.74e-06	-0.146632	0.00137264	-0.077001	1.44e-06	-0.0585563	0.000192954	0.761409	3.2e-08	0.285633	0.239539	1.04364
rs3096702	HLA-DQB1	cg09555323	6	1094734291	41	6	32192331	5.83339	1095169204	6	32627244	0.000181774	0.000160133	-4.88258	-0.225028	3.92137	1095171746	32629786	0.0144319	0.0132064	3.88038	0.0336831	Body	chr6:32632158-32633027	N_Shelf			NA				NA	0.0173334	0.0818061	-0.205261	9.74e-06	-0.157067	0.000499269	0.0326546	0.000203853	0.0217094	0.011637	-1.47589	2.73e-09	0.234796	0.335182	1.04364
rs3096702	HLA-DQB1	cg07180897	6	1094734291	41	6	32192331	5.83339	1095169204	6	32627244	0.000181774	0.000160133	-4.88258	-0.225028	7.89603	1095271090	32729130	3.95e-06	3.61e-06	-5.79696	-0.0519289	Body	chr6:32729342-32729877	N_Shore			NA	6:32836929-32837855			NA	9.74e-06	0.0870534	-0.205261	9.74e-06	-0.110756	0.0136228	-0.0537673	7.51e-09	-0.0395005	8.2e-06	1.75768	6.46e-14	0.460417	0.265343	1.04364
rs3096702	HLA-DQB1	cg25744682	6	1094734291	41	6	32192331	5.83339	1095169204	6	32627244	0.000181774	0.000160133	-4.88258	-0.225028	4.77004	1095339538	32797578	0.00257498	0.00235631	-4.34823	-0.0339878	Body;Body					NA				NA	0.687119	0.687119	-0.205261	9.74e-06	-0.201604	2.04e-05	-0.0320867	4.66e-05	-0.0314098	9.77e-05	0.113985	0.687119	0.0178183	0.0210951	1.04364
rs3096702	HLA-DQB1	cg02707277	6	1094734291	41	6	32192331	5.83339	1095169204	6	32627244	0.000181774	0.000160133	-4.88258	-0.225028	3.9939	1095487866	32945906	0.0125598	0.0114932	3.92217	0.0128187	Body;Body					NA				NA	0.00368512	0.00368512	-0.205261	9.74e-06	-0.178729	0.000133405	0.0135873	3.86e-05	0.011553	0.000538492	-1.95273	0.00368512	0.129261	0.149722	1.04364
rs3096702	HLA-DRB5	cg04985163	6	1094734291	41	6	32192331	8.72599	1095027080	6	32485120	4.66e-07	4.1e-07	-6.13686	-0.312303	4.59268	1094018191	31476231	0.00371978	0.0034039	4.25402	0.00440781	Body					NA				NA	0.0201638	0.0201638	-0.289248	2.15e-08	-0.264483	4.35e-07	0.00457812	1.48e-05	0.00391341	0.000316513	-5.40939	0.0201638	0.0856182	0.145193	0.719015	SME
rs3096702	HLA-DRB5	cg09878914	6	1094734291	41	6	32192331	8.72599	1095027080	6	32485120	4.66e-07	4.1e-07	-6.13686	-0.312303	3.43919	1094049276	31507316	0.0360147	0.0329563	-3.59235	-0.0195028	Body;Body	chr6:31509668-31509896	N_Shelf			NA				NA	0.961465	0.961465	-0.289248	2.15e-08	-0.28966	3.27e-08	-0.0188038	0.000522554	-0.0188752	0.000791644	-0.0219154	0.961465	-0.00142471	-0.00379724	0.719015
rs3096702	HLA-DRB5	cg02000145	6	1094734291	41	6	32192331	8.72599	1095027080	6	32485120	4.66e-07	4.1e-07	-6.13686	-0.312303	3.96658	1094051362	31509402	0.0132809	0.0121531	3.90647	0.00439135	5'UTR;TSS1500;5'UTR	chr6:31509668-31509896	N_Shore			NA	6:31617324-31617871	6:31508806-31510383	Unclassified	TRUE	0.00131557	0.00203243	-0.289248	2.15e-08	-0.250275	1.24e-06	0.00470709	3.59e-05	0.00352278	0.00233047	-8.27949	0.000114475	0.134737	0.251601	0.719015
rs3096702	HLA-DRB5	cg15343510	6	1094734291	41	6	32192331	8.72599	1095027080	6	32485120	4.66e-07	4.1e-07	-6.13686	-0.312303	5.7784	1094124245	31582285	0.000327506	0.000299695	4.85458	0.0253804	TSS1500;TSS1500					NA				NA	0.0150961	0.00316524	-0.289248	2.15e-08	-0.233399	5.92e-06	0.026366	9.14e-07	0.0196861	0.000269004	-2.1182	3.29e-06	0.193083	0.253353	0.719015
rs3096702	HLA-DRB5	cg15264752	6	1094734291	41	6	32192331	8.72599	1095027080	6	32485120	4.66e-07	4.1e-07	-6.13686	-0.312303	4.99771	1094239933	31697973	0.00163101	0.0014925	4.46672	0.0190578	1stExon;5'UTR	chr6:31695894-31698245	Island	high-CpG:31805554-31806443		NA	6:31805255-31806224	6:31696696-31698363	Promoter_Associated	NA	0.000479309	0.00154892	-0.289248	2.15e-08	-0.247889	1.64e-06	0.0191924	1.22e-05	0.0146287	0.00102706	-2.15496	0.00011178	0.142987	0.237787	0.719015
rs3096702	HLA-DRB5	cg09684381	6	1094734291	41	6	32192331	8.72599	1095027080	6	32485120	4.66e-07	4.1e-07	-6.13686	-0.312303	4.21089	1094239948	31697988	0.00806553	0.0073806	4.04506	0.0181142	1stExon;5'UTR	chr6:31695894-31698245	Island	high-CpG:31805554-31806443		NA	6:31805255-31806224	6:31696696-31698363	Promoter_Associated	NA	0.010745	0.010745	-0.289248	2.15e-08	-0.263514	4.37e-07	0.0188116	4.01e-05	0.0156469	0.000879036	-1.36797	0.010745	0.0889678	0.168227	0.719015
rs3096702	HLA-DRB5	cg19754746	6	1094734291	41	6	32192331	8.72599	1095027080	6	32485120	4.66e-07	4.1e-07	-6.13686	-0.312303	3.35041	1094337131	31795171	0.0426655	0.0390423	-3.53721	-0.00210894	TSS1500	chr6:31795467-31797384	N_Shore			NA	6:31902982-31903221	6:31794677-31795737	Promoter_Associated	NA	0.698037	0.733364	-0.289248	2.15e-08	-0.295011	1.76e-08	-0.00199053	0.00087926	-0.00210561	0.000697091	-2.8953	0.480674	-0.0199248	-0.0578127	0.719015
rs3096702	HLA-DRB5	cg09618893	6	1094734291	41	6	32192331	8.72599	1095027080	6	32485120	4.66e-07	4.1e-07	-6.13686	-0.312303	3.2302	1094398733	31856773	0.0530643	0.048558	-3.46139	-0.017371	Body;Body	chr6:31856896-31857104	N_Shore			NA		6:31855843-31857394	Unclassified	TRUE	0.883558	0.870874	-0.289248	2.15e-08	-0.297663	1.33e-08	-0.0168903	0.000623021	-0.0182372	0.000369944	-0.498246	0.316755	-0.0290944	-0.0797448	0.719015
rs3096702	HLA-DRB5	cg16505946	6	1094734291	41	6	32192331	8.72599	1095027080	6	32485120	4.66e-07	4.1e-07	-6.13686	-0.312303	4.49241	1094412265	31870305	0.00460863	0.00421726	4.19998	0.00195467	TSS1500	chr6:31868781-31870311	Island			NA	6:31976719-31978568	6:31869102-31870991	Promoter_Associated	NA	0.233423	0.233423	-0.289248	2.15e-08	-0.277116	1.34e-07	0.00197179	3.6e-05	0.00181734	0.000231443	-6.15247	0.233423	0.0419411	0.0783279	0.719015
rs3096702	HLA-DRB5	cg13409674	6	1094734291	41	6	32192331	8.72599	1095027080	6	32485120	4.66e-07	4.1e-07	-6.13686	-0.312303	5.09186	1094556436	32014476	0.00134126	0.00122736	4.51497	0.0329808	Body;TSS1500					NA				NA	0.991953	0.995717	-0.289248	2.15e-08	-0.312508	3.02e-09	0.0323066	1.31e-05	0.0366563	1.76e-06	0.720004	0.030205	-0.0804186	-0.13464	0.719015
rs3096702	HLA-DRB5	cg07481886	6	1094734291	41	6	32192331	8.72599	1095027080	6	32485120	4.66e-07	4.1e-07	-6.13686	-0.312303	3.4621	1094556470	32014510	0.0345075	0.0315771	3.60647	0.0160476	Body;TSS1500					NA				NA	0.999159	0.9985	-0.289248	2.15e-08	-0.308995	3.26e-09	0.0154757	0.000563866	0.0183259	7.82e-05	1.27605	0.0194572	-0.0682732	-0.184167	0.719015
rs3096702	HLA-DRB5	cg19609334	6	1094734291	41	6	32192331	8.72599	1095027080	6	32485120	4.66e-07	4.1e-07	-6.13686	-0.312303	6.43294	1094598209	32056249	8.37e-05	7.66e-05	5.16094	0.0223624	Body	chr6:32055067-32055601	S_Shore			NA				NA	0.00949898	0.00155173	-0.289248	2.15e-08	-0.24054	3.87e-06	0.0226287	3.04e-07	0.0180447	5.68e-05	-2.15248	0.000108861	0.168395	0.202574	0.719015
rs3096702	HLA-DRB5	cg11617964	6	1094734291	41	6	32192331	8.72599	1095027080	6	32485120	4.66e-07	4.1e-07	-6.13686	-0.312303	3.78189	1094660359	32118399	0.0188848	0.0172811	3.79893	0.0140179	Body	chr6:32118101-32118544	Island			NA	6:32226113-32226480			NA	0.621665	0.618864	-0.289248	2.15e-08	-0.293836	2.24e-08	0.0139687	0.000178304	0.0144735	0.000182649	0.328514	0.618864	-0.015865	-0.0361388	0.719015
rs3096702	HLA-DRB5	cg06570818	6	1094734291	41	6	32192331	8.72599	1095027080	6	32485120	4.66e-07	4.1e-07	-6.13686	-0.312303	5.01869	1094688426	32146466	0.00156381	0.00143101	-4.47751	-0.00765467	TSS1500;Body;Body					NA	6:32253351-32254508			NA	0.937308	0.911402	-0.289248	2.15e-08	-0.30353	8.57e-09	-0.00731147	2.54e-05	-0.00796011	9.81e-06	-1.95346	0.168705	-0.0493787	-0.0887156	0.719015
rs3096702	HLA-DRB5	cg27370696	6	1094734291	41	6	32192331	8.72599	1095027080	6	32485120	4.66e-07	4.1e-07	-6.13686	-0.312303	3.29405	1094688489	32146529	0.0470342	0.0430401	-3.50183	-0.00584659	TSS1500;Body;Body					NA	6:32253351-32254508			NA	0.88644	0.939399	-0.289248	2.15e-08	-0.300405	9.25e-09	-0.00551701	0.00101137	-0.00614949	0.00040934	-2.02233	0.1667	-0.0385731	-0.114642	0.719015
rs3096702	HLA-DRB5	cg06431527	6	1094734291	41	6	32192331	8.72599	1095027080	6	32485120	4.66e-07	4.1e-07	-6.13686	-0.312303	5.21834	1094700473	32158513	0.00102684	0.000939639	-4.5791	-0.0121585	TSS1500					NA				NA	0.157981	0.157981	-0.289248	2.15e-08	-0.273691	2.03e-07	-0.0117233	7.97e-06	-0.0107186	7.74e-05	1.32699	0.157981	0.0537833	0.0856985	0.719015
rs3096702	HLA-DRB5	cg12179641	6	1094734291	41	6	32192331	8.72599	1095027080	6	32485120	4.66e-07	4.1e-07	-6.13686	-0.312303	5.01807	1094730364	32188404	0.00156381	0.00143101	4.4772	0.0239158	Body					NA				NA	0.827532	0.827532	-0.289248	2.15e-08	-0.286872	5.64e-08	0.0238102	1.01e-05	0.0234913	2.66e-05	-0.0997675	0.827532	0.00821264	0.0133937	0.719015
rs3096702	HLA-DRB5	cg01978236	6	1094734291	41	6	32192331	8.72599	1095027080	6	32485120	4.66e-07	4.1e-07	-6.13686	-0.312303	3.98622	1094733439	32191479	0.0127388	0.011657	-3.91776	-0.0210334	Body					TRUE				NA	0.159874	0.159874	-0.289248	2.15e-08	-0.275153	1.58e-07	-0.0213844	4.65e-05	-0.0193799	0.000355423	0.659088	0.159874	0.0487271	0.0937373	0.719015
rs3096702	HLA-DRB5	cg00440797	6	1094734291	41	6	32192331	8.72599	1095027080	6	32485120	4.66e-07	4.1e-07	-6.13686	-0.312303	5.21886	1095035833	32493873	0.00102684	0.000939639	-4.57937	-0.0512299	Body	chr6:32489742-32490128	S_Shelf			NA				NA	0.000319552	0.119765	-0.289248	2.15e-08	-0.144226	0.000267244	-0.0497791	1.52e-05	-0.00733857	0.411958	2.9133	2.84e-54	0.501375	0.852577	0.719015
rs3096702	HLA-DRB5	cg10466124	6	1094734291	41	6	32192331	8.72599	1095027080	6	32485120	4.66e-07	4.1e-07	-6.13686	-0.312303	5.11244	1095040245	32498285	0.0012884	0.00117899	-4.52545	-0.0270629	TSS1500					NA				TRUE	0.00143379	0.0363045	-0.289248	2.15e-08	-0.169259	0.000146695	-0.0268062	8.5e-06	-0.00897556	0.0883427	4.47616	3.74e-32	0.41483	0.665168	0.719015
rs3096702	HLA-DRB5	cg07984380	6	1094734291	41	6	32192331	8.72599	1095027080	6	32485120	4.66e-07	4.1e-07	-6.13686	-0.312303	6.58034	1095088979	32547019	6.16e-05	5.64e-05	-5.22787	-0.0846077	Body					NA				NA	5.83e-05	0.118729	-0.289248	2.15e-08	-0.125784	0.00195579	-0.0837715	5.61e-07	-0.0240519	0.0696974	1.95131	2.57e-50	0.565135	0.712886	0.719015
rs3096702	HLA-DRB5	cg01815645	6	1094734291	41	6	32192331	8.72599	1095027080	6	32485120	4.66e-07	4.1e-07	-6.13686	-0.312303	3.53709	1095090587	32548627	0.0302069	0.0276417	-3.65235	-0.0316464	Body	chr6:32551851-32552331	N_Shelf			NA				NA	0.98929	0.998654	-0.289248	2.15e-08	-0.308207	3.71e-09	-0.031043	0.000440568	-0.0363245	7.02e-05	-0.610739	0.0278228	-0.0655466	-0.170134	0.719015
rs3096702	HLA-DRB5	cg08269402	6	1094734291	41	6	32192331	8.72599	1095027080	6	32485120	4.66e-07	4.1e-07	-6.13686	-0.312303	8.09452	1095091591	32549631	2.62e-06	2.39e-06	5.87889	0.0925081	Body	chr6:32551851-32552331	N_Shelf			NA				NA	0.591029	0.591029	-0.289248	2.15e-08	-0.28114	1.74e-07	0.0962864	1.45e-09	0.0939884	1.17e-08	-0.0841982	0.591029	0.0280284	0.0238662	0.719015
rs3096702	HLA-DRB5	cg11404906	6	1094734291	41	6	32192331	8.72599	1095027080	6	32485120	4.66e-07	4.1e-07	-6.13686	-0.312303	8.53249	1095093709	32551749	1.03e-06	9.39e-07	6.0565	0.0792346	Body	chr6:32551851-32552331	N_Shore			NA				NA	7.15e-07	0.105573	-0.289248	2.15e-08	-0.122924	0.00538969	0.078633	6.25e-09	0.0367449	0.00145512	-2.11519	3.38e-36	0.575023	0.532704	0.719015
rs3096702	HLA-DRB5	cg05383619	6	1094734291	41	6	32192331	8.72599	1095027080	6	32485120	4.66e-07	4.1e-07	-6.13686	-0.312303	6.44512	1095095880	32553920	8.16e-05	7.47e-05	-5.16649	-0.0795735	Body	chr6:32551851-32552331	S_Shore			NA				NA	3.18e-05	0.278229	-0.289248	2.15e-08	-0.127666	0.00132981	-0.077001	1.44e-06	-0.0183721	0.139106	2.09844	6.32e-54	0.558628	0.761405	0.719015
rs3096702	HLA-DRB5	cg09555323	6	1094734291	41	6	32192331	8.72599	1095027080	6	32485120	4.66e-07	4.1e-07	-6.13686	-0.312303	3.92137	1095171746	32629786	0.0144319	0.0132064	3.88038	0.0336831	Body	chr6:32632158-32633027	N_Shelf			NA				NA	0.0199404	0.0108976	-0.289248	2.15e-08	-0.266061	3.1e-07	0.0326546	0.000203853	0.0265812	0.0032499	-0.710069	0.0108976	0.0801633	0.18599	0.719015
rs3096702	HLA-DRB5	cg07180897	6	1094734291	41	6	32192331	8.72599	1095027080	6	32485120	4.66e-07	4.1e-07	-6.13686	-0.312303	7.89603	1095271090	32729130	3.95e-06	3.61e-06	-5.79696	-0.0519289	Body	chr6:32729342-32729877	N_Shore			NA	6:32836929-32837855			NA	0.203496	0.203496	-0.289248	2.15e-08	-0.270969	4.03e-07	-0.0537673	7.51e-09	-0.0505847	1.41e-07	0.339964	0.203496	0.0631948	0.0591919	0.719015
rs3096702	HLA-DRB5	cg25744682	6	1094734291	41	6	32192331	8.72599	1095027080	6	32485120	4.66e-07	4.1e-07	-6.13686	-0.312303	4.77004	1095339538	32797578	0.00257498	0.00235631	-4.34823	-0.0339878	Body;Body					NA				NA	0.000836079	0.00130141	-0.289248	2.15e-08	-0.25245	1.03e-06	-0.0320867	4.66e-05	-0.0242322	0.00250712	1.14682	0.00022009	0.127218	0.244788	0.719015
rs3096702	HLA-DRB5	cg02707277	6	1094734291	41	6	32192331	8.72599	1095027080	6	32485120	4.66e-07	4.1e-07	-6.13686	-0.312303	3.9939	1095487866	32945906	0.0125598	0.0114932	3.92217	0.0128187	Body;Body					NA				NA	0.631038	0.631038	-0.289248	2.15e-08	-0.284374	6.64e-08	0.0135873	3.86e-05	0.0131563	0.000120697	-0.358673	0.631038	0.0168485	0.031718	0.719015
rs3129859	FKBPL	cg24047578	6	1094942899	42	6	32400939	3.42482	1094638444	6	32096484	0.0203739	0.0179484	-3.58416	-0.159485	5.96025	1094001861	31459901	0.000223676	0.000204682	4.94127	0.0257538		chr6:31461686-31462153	N_Shore			NA		6:31458710-31460366	Unclassified	TRUE	0.0776476	0.0776476	-0.155743	0.000676475	-0.135178	0.00410079	0.027905	1.57e-07	0.0263856	8.91e-07	-0.736965	0.0776476	0.132044	0.0544475	0.886936	SME
rs3129859	FKBPL	cg13074835	6	1094942899	42	6	32400939	3.42482	1094638444	6	32096484	0.0203739	0.0179484	-3.58416	-0.159485	4.02818	1094057156	31515196	0.0117955	0.0107938	-3.9418	-0.0106515	TSS200;5'UTR;TSS1500;TSS200;TSS1500;5'UTR					NA		6:31514394-31515927	Promoter_Associated	NA	0.999923	0.999966	-0.155743	0.000676475	-0.174391	0.000159153	-0.00909215	0.000931792	-0.0102406	0.000218174	-2.05093	0.0103381	-0.119731	-0.126313	0.886936
rs3129859	FKBPL	cg00811535	6	1094942899	42	6	32400939	3.42482	1094638444	6	32096484	0.0203739	0.0179484	-3.58416	-0.159485	5.67416	1094129503	31587543	0.000406032	0.000371551	-4.8043	-0.0176622	TSS1500	chr6:31587779-31589024	N_Shore			NA				NA	0.7745	0.780691	-0.155743	0.000676475	-0.1629	0.000524243	-0.017072	5.37e-06	-0.0175052	4.24e-06	-0.419193	0.47801	-0.0459502	-0.0253741	0.886936
rs3129859	FKBPL	cg05182583	6	1094942899	42	6	32400939	3.42482	1094638444	6	32096484	0.0203739	0.0179484	-3.58416	-0.159485	5.32065	1094140424	31598464	0.000837871	0.000766719	4.63045	0.0276204	Body	chr6:31599519-31599761	N_Shore			NA				NA	0.147674	0.147674	-0.155743	0.000676475	-0.138275	0.00343677	0.0308207	5.96e-08	0.0294891	2.86e-07	-0.566776	0.147674	0.112162	0.0432052	0.886936
rs3129859	FKBPL	cg02814864	6	1094942899	42	6	32400939	3.42482	1094638444	6	32096484	0.0203739	0.0179484	-3.58416	-0.159485	3.22237	1094140464	31598504	0.0538909	0.0493145	3.4564	0.0134508	Body	chr6:31599519-31599761	N_Shore			NA				NA	0.504992	0.504992	-0.155743	0.000676475	-0.149302	0.00143288	0.0162606	1.29e-05	0.0158558	2.69e-05	-0.396128	0.504992	0.0413582	0.0248907	0.886936
rs3129859	FKBPL	cg17634401	6	1094942899	42	6	32400939	3.42482	1094638444	6	32096484	0.0203739	0.0179484	-3.58416	-0.159485	4.97251	1094164399	31622439	0.00171248	0.00156706	-4.45374	-0.0284355	TSS1500	chr6:31619856-31620525	S_Shore			NA				NA	0.975427	0.998376	-0.155743	0.000676475	-0.168872	0.000263751	-0.0188993	0.00134347	-0.0206919	0.000519678	-0.694638	0.0627211	-0.0842935	-0.0948531	0.886936
rs3129859	FKBPL	cg14110444	6	1094942899	42	6	32400939	3.42482	1094638444	6	32096484	0.0203739	0.0179484	-3.58416	-0.159485	3.74657	1094231956	31689996	0.020318	0.0185926	3.77808	0.0133839	TSS1500;TSS1500;TSS1500;TSS1500;TSS1500;TSS1500;TSS1500	chr6:31691425-31691718	N_Shore			NA				NA	0.184055	0.184055	-0.155743	0.000676475	-0.144008	0.00199122	0.0142078	6.37e-05	0.0134383	0.000184287	-0.825985	0.184055	0.0753512	0.0541602	0.886936
rs3129859	FKBPL	cg10709727	6	1094942899	42	6	32400939	3.42482	1094638444	6	32096484	0.0203739	0.0179484	-3.58416	-0.159485	4.3763	1094240105	31698145	0.00577188	0.00528173	4.13667	0.00988876	TSS200	chr6:31695894-31698245	Island	high-CpG:31805554-31806443		NA	6:31805255-31806224	6:31696696-31698363	Promoter_Associated	NA	0.0918639	0.0918639	-0.155743	0.000676475	-0.140402	0.00256733	0.00988794	3.79e-05	0.00922909	0.000140289	-1.5515	0.0918639	0.0985024	0.0666309	0.886936
rs3129859	FKBPL	cg14723918	6	1094942899	42	6	32400939	3.42482	1094638444	6	32096484	0.0203739	0.0179484	-3.58416	-0.159485	4.2751	1094305395	31763435	0.00702319	0.00642678	4.08082	0.000773368	1stExon;5'UTR	chr6:31763240-31763905	Island	high-CpG:31870809-31871819		NA	6:31870836-31871839	6:31763289-31764009	Promoter_Associated	NA	0.819559	0.819559	-0.155743	0.000676475	-0.153891	0.000953275	0.000687961	0.000235741	0.000680986	0.000331904	-2.69259	0.819559	0.0118939	0.0101383	0.886936
rs3129859	FKBPL	cg16505946	6	1094942899	42	6	32400939	3.42482	1094638444	6	32096484	0.0203739	0.0179484	-3.58416	-0.159485	6.1202	1094412265	31870305	0.00015944	0.0001459	5.01649	0.00239599	TSS1500	chr6:31868781-31870311	Island			NA	6:31976719-31978568	6:31869102-31870991	Promoter_Associated	NA	0.936738	0.936738	-0.155743	0.000676475	-0.156758	0.000996361	0.00277379	1.05e-08	0.00278	1.56e-08	0.365635	0.936738	-0.00651195	-0.0022419	0.886936
rs3129859	FKBPL	cg05889186	6	1094942899	42	6	32400939	3.42482	1094638444	6	32096484	0.0203739	0.0179484	-3.58416	-0.159485	3.608	1094606802	32064842	0.0266522	0.0243889	-3.69531	-0.0318219	Body	chr6:32063533-32065044	Island			NA	6:32171573-32172951	6:32064547-32065035	Unclassified_Cell_type_specific	TRUE	0.940264	0.983352	-0.155743	0.000676475	-0.165854	0.000349849	-0.0282833	0.000936897	-0.0302221	0.000483163	-0.357466	0.165368	-0.0649165	-0.0685489	0.886936
rs3129859	FKBPL	cg02210149	6	1094942899	42	6	32400939	3.42482	1094638444	6	32096484	0.0203739	0.0179484	-3.58416	-0.159485	3.50116	1094638559	32096599	0.0319528	0.0292394	3.63043	0.0176683	TSS1500;TSS1500;Body	chr6:32097820-32098086	N_Shore			NA				NA	0.00636141	0.293305	-0.155743	0.000676475	-0.0973644	0.0255497	0.0177691	0.000213207	0.012171	0.00754081	-3.28542	1.79e-13	0.374841	0.315049	0.886936
rs3129859	FKBPL	cg06267728	6	1094942899	42	6	32400939	3.42482	1094638444	6	32096484	0.0203739	0.0179484	-3.58416	-0.159485	3.3139	1094639076	32097116	0.0457784	0.0418909	3.51433	0.0171651	TSS1500;TSS1500;Body	chr6:32097820-32098086	N_Shore			NA				NA	0.00288572	0.597866	-0.155743	0.000676475	-0.0808295	0.0486791	0.0163909	0.00044702	0.00900711	0.0309373	-4.57046	1.01e-24	0.481008	0.450481	0.886936
rs3129859	FKBPL	cg06431527	6	1094942899	42	6	32400939	3.42482	1094638444	6	32096484	0.0203739	0.0179484	-3.58416	-0.159485	4.95071	1094700473	32158513	0.0017965	0.00164394	-4.44248	-0.0122183	TSS1500					NA				NA	0.950814	0.948557	-0.155743	0.000676475	-0.169444	0.000310215	-0.0125078	3.27e-06	-0.013088	1.55e-06	-1.09533	0.184057	-0.0879661	-0.0463928	0.886936
rs3129859	FKBPL	cg25050372	6	1094942899	42	6	32400939	3.42482	1094638444	6	32096484	0.0203739	0.0179484	-3.58416	-0.159485	3.42271	1094705908	32163948	0.0370388	0.0338934	-3.58217	-0.00212042	TSS1500;Body	chr6:32163292-32164383	Island	high-CpG:32271902-32272181		NA	6:32271366-32272567	6:32162400-32164485	Promoter_Associated	NA	0.847957	0.95008	-0.155743	0.000676475	-0.163362	0.00041815	-0.00172083	0.0028928	-0.00183076	0.0017675	-4.42709	0.2452	-0.0489155	-0.0638808	0.886936
rs3129859	FKBPL	cg08376583	6	1094942899	42	6	32400939	3.42482	1094638444	6	32096484	0.0203739	0.0179484	-3.58416	-0.159485	4.5159	1094764452	32222492	0.00439311	0.00402005	-4.21269	-0.0275121						TRUE		6:32222378-32223405	Unclassified	NA	0.0343475	0.0899919	-0.155743	0.000676475	-0.135228	0.00369417	-0.0287963	1.15e-05	-0.0265397	6e-05	0.712423	0.0343475	0.131724	0.0783647	0.886936
rs3129859	FKBPL	cg22370379	6	1094942899	42	6	32400939	3.42482	1094638444	6	32096484	0.0203739	0.0179484	-3.58416	-0.159485	4.68711	1094765050	32223090	0.00305025	0.00279122	-4.3044	-0.0284268						TRUE	6:32330968-32331169	6:32222378-32223405	Unclassified	TRUE	0.0734728	0.0816601	-0.155743	0.000676475	-0.139695	0.00267187	-0.0272565	4.89e-05	-0.0252999	0.00018841	0.58879	0.0734728	0.103044	0.0717854	0.886936
rs3129859	FKBPL	cg14914046	6	1094942899	42	6	32400939	3.42482	1094638444	6	32096484	0.0203739	0.0179484	-3.58416	-0.159485	3.55694	1094765058	32223098	0.0292763	0.0267901	-3.66442	-0.0209287						TRUE	6:32330968-32331169	6:32222378-32223405	Unclassified	TRUE	0.180921	0.0776327	-0.155743	0.000676475	-0.138977	0.00277269	-0.0229107	7.13e-05	-0.0211134	0.000285149	0.731835	0.0557442	0.107657	0.0784476	0.886936
rs3129859	FKBPL	cg17990771	6	1094942899	42	6	32400939	3.42482	1094638444	6	32096484	0.0203739	0.0179484	-3.58416	-0.159485	3.30993	1094765186	32223226	0.0460747	0.042162	-3.51183	-0.0273656						TRUE		6:32222378-32223405	Unclassified	TRUE	0.138961	0.138961	-0.155743	0.000676475	-0.144171	0.00187987	-0.0270569	0.000388399	-0.0252139	0.00107408	0.427699	0.138961	0.074303	0.068115	0.886936
rs3129859	FKBPL	cg01860396	6	1094942899	42	6	32400939	3.42482	1094638444	6	32096484	0.0203739	0.0179484	-3.58416	-0.159485	3.51088	1094806296	32264336	0.0315234	0.0288464	-3.63637	-0.0130987	Body					NA				NA	0.521158	0.521158	-0.155743	0.000676475	-0.149825	0.00135115	-0.0149154	3.06e-05	-0.0145411	6.05e-05	0.396808	0.521158	0.0380018	0.025089	0.886936
rs3129859	FKBPL	cg06192961	6	1094942899	42	6	32400939	3.42482	1094638444	6	32096484	0.0203739	0.0179484	-3.58416	-0.159485	3.78218	1094836430	32294470	0.0188848	0.0172811	-3.7991	-0.0217931	Body					NA				NA	0.123069	0.123069	-0.155743	0.000676475	-0.140479	0.00265667	-0.0244306	7.76e-06	-0.0230608	2.94e-05	0.624804	0.123069	0.0980095	0.0560704	0.886936
rs3129859	FKBPL	cg01937212	6	1094942899	42	6	32400939	3.42482	1094638444	6	32096484	0.0203739	0.0179484	-3.58416	-0.159485	3.49771	1094837057	32295097	0.0321605	0.0294294	-3.62832	-0.014881	Body					NA				NA	0.082819	0.082819	-0.155743	0.000676475	-0.141634	0.00226008	-0.0151609	0.000224485	-0.0139981	0.000741622	0.930675	0.082819	0.0905969	0.0766955	0.886936
rs3129859	FKBPL	cg13279700	6	1094942899	42	6	32400939	3.42482	1094638444	6	32096484	0.0203739	0.0179484	-3.58416	-0.159485	6.02245	1094855543	32313583	0.000195259	0.000178677	-4.97063	-0.0239472	Body					NA				NA	0.110365	0.110365	-0.155743	0.000676475	-0.136804	0.00373783	-0.0257957	9.65e-08	-0.0245463	5.02e-07	0.734215	0.110365	0.121607	0.0484332	0.886936
rs3129859	FKBPL	cg21750915	6	1094942899	42	6	32400939	3.42482	1094638444	6	32096484	0.0203739	0.0179484	-3.58416	-0.159485	3.96158	1094859103	32317143	0.0133872	0.0122504	-3.9036	-0.0286508	Body					NA				NA	0.284346	0.284346	-0.155743	0.000676475	-0.144899	0.00199544	-0.0332467	4.88e-06	-0.03198	1.4e-05	0.326173	0.284346	0.0696284	0.0380992	0.886936
rs3129859	FKBPL	cg25764570	6	1094942899	42	6	32400939	3.42482	1094638444	6	32096484	0.0203739	0.0179484	-3.58416	-0.159485	9.88465	1094949249	32407289	5.6e-08	5.13e-08	-6.58045	-0.0589705	TSS1500					NA		6:32407263-32407840	Unclassified	NA	0.335809	0.335809	-0.155743	0.000676475	-0.141837	0.00312583	-0.0587967	1.19e-10	-0.0573845	5.24e-10	0.236514	0.335809	0.0892894	0.0240179	0.886936
rs3129859	FKBPL	cg16753237	6	1094942899	42	6	32400939	3.42482	1094638444	6	32096484	0.0203739	0.0179484	-3.58416	-0.159485	7.5129	1094949649	32407689	8.94e-06	8.18e-06	-5.63609	-0.047892	5'UTR;1stExon			low-CpG:32515600-32515669		NA		6:32407263-32407840	Unclassified	NA	0.739824	0.739824	-0.155743	0.000676475	-0.151434	0.00148344	-0.04952	6.36e-09	-0.0490626	1.38e-08	0.0870147	0.739824	0.0276671	0.00923639	0.886936
rs3129859	FKBPL	cg23732629	6	1094942899	42	6	32400939	3.42482	1094638444	6	32096484	0.0203739	0.0179484	-3.58416	-0.159485	8.82674	1094951346	32409386	5.55e-07	5.08e-07	-6.17352	-0.0490714	Body					NA				NA	0.280806	0.280806	-0.155743	0.000676475	-0.14134	0.00302472	-0.0477978	2.32e-09	-0.0464065	9.86e-09	0.301338	0.280806	0.0924808	0.0291092	0.886936
rs3129859	FKBPL	cg13022993	6	1094942899	42	6	32400939	3.42482	1094638444	6	32096484	0.0203739	0.0179484	-3.58416	-0.159485	3.44792	1094951816	32409856	0.0354487	0.0324384	-3.59774	-0.0166578	Body					NA				NA	0.102996	0.102996	-0.155743	0.000676475	-0.143844	0.00187755	-0.0153646	0.00091727	-0.0141295	0.00255386	0.774486	0.102996	0.0764056	0.0803891	0.886936
rs3129859	FKBPL	cg26684131	6	1094942899	42	6	32400939	3.42482	1094638444	6	32096484	0.0203739	0.0179484	-3.58416	-0.159485	3.94515	1094952325	32410365	0.0138304	0.0126559	-3.89412	-0.0260606	Body					NA				NA	0.287673	0.287673	-0.155743	0.000676475	-0.146905	0.00159253	-0.0251204	0.000166387	-0.0239622	0.000388529	0.351845	0.287673	0.0567503	0.0461047	0.886936
rs3129859	FKBPL	cg05500783	6	1094942899	42	6	32400939	3.42482	1094638444	6	32096484	0.0203739	0.0179484	-3.58416	-0.159485	7.62786	1094952833	32410873	6.98e-06	6.38e-06	-5.68475	-0.0502073	Body					NA				NA	0.299115	0.299115	-0.155743	0.000676475	-0.142648	0.00265709	-0.0496557	1.57e-08	-0.048182	5.92e-08	0.263724	0.299115	0.0840831	0.0296784	0.886936
rs3129859	FKBPL	cg25645491	6	1094942899	42	6	32400939	3.42482	1094638444	6	32096484	0.0203739	0.0179484	-3.58416	-0.159485	4.91971	1094953027	32411067	0.00190742	0.00174544	-4.42643	-0.023818	Body					NA				NA	0.617559	0.617559	-0.155743	0.000676475	-0.150869	0.00128685	-0.0233895	1.05e-05	-0.0229578	1.99e-05	0.208383	0.617559	0.0312949	0.0184572	0.886936
rs3129859	FKBPL	cg22425813	6	1094942899	42	6	32400939	3.42482	1094638444	6	32096484	0.0203739	0.0179484	-3.58416	-0.159485	5.58567	1094953630	32411670	0.000482394	0.000441429	-4.76128	-0.027475	Body					NA				NA	0.0321704	0.0488321	-0.155743	0.000676475	-0.132842	0.00451718	-0.0275924	1.39e-06	-0.0256072	8.71e-06	0.830002	0.0321704	0.147048	0.0719462	0.886936
rs3129859	FKBPL	cg12672189	6	1094942899	42	6	32400939	3.42482	1094638444	6	32096484	0.0203739	0.0179484	-3.58416	-0.159485	7.47237	1094969828	32427868	9.61e-06	8.8e-06	-5.61886	-0.0592181						NA	6:32535695-32535930			NA	0.939057	0.949058	-0.155743	0.000676475	-0.172487	0.000268556	-0.0567414	1.06e-07	-0.0591871	4.44e-08	-0.295083	0.156873	-0.107507	-0.043102	0.886936
rs3129859	FKBPL	cg13081526	6	1094942899	42	6	32400939	3.42482	1094638444	6	32096484	0.0203739	0.0179484	-3.58416	-0.159485	16.8143	1094991921	32449961	1.81e-14	1.66e-14	-8.88504	-0.0850256						NA				NA	0.188031	0.188031	-0.155743	0.000676475	-0.128433	0.0104636	-0.0898855	1.65e-19	-0.087831	2.25e-18	0.303831	0.188031	0.175353	0.0228575	0.886936
rs3129859	FKBPL	cg00440797	6	1094942899	42	6	32400939	3.42482	1094638444	6	32096484	0.0203739	0.0179484	-3.58416	-0.159485	3.52265	1095035833	32493873	0.0309049	0.0282805	-3.64356	-0.0425138	Body	chr6:32489742-32490128	S_Shelf			NA				NA	0.695407	0.695056	-0.155743	0.000676475	-0.160252	0.000600018	-0.0465995	8.02e-05	-0.0475969	7.17e-05	-0.0967517	0.60505	-0.0289487	-0.0214038	0.886936
rs3129859	FKBPL	cg10466124	6	1094942899	42	6	32400939	3.42482	1094638444	6	32096484	0.0203739	0.0179484	-3.58416	-0.159485	3.8567	1095040245	32498285	0.0163686	0.0149786	-3.8428	-0.0239179	TSS1500					NA				TRUE	0.663083	0.663083	-0.155743	0.000676475	-0.159517	0.000634216	-0.0242486	8.89e-05	-0.0246887	8.38e-05	-0.15564	0.663083	-0.0242326	-0.0181477	0.886936
rs3129859	FKBPL	cg13076785	6	1094942899	42	6	32400939	3.42482	1094638444	6	32096484	0.0203739	0.0179484	-3.58416	-0.159485	4.17832	1095062876	32520916	0.00861274	0.00788135	-4.02681	-0.0442803	Body					NA				NA	0.892811	0.892811	-0.155743	0.000676475	-0.154567	0.000931701	-0.0440358	7.9e-05	-0.0437904	0.00010868	0.0267073	0.892811	0.00755139	0.00557219	0.886936
rs3129859	FKBPL	cg15591384	6	1094942899	42	6	32400939	3.42482	1094638444	6	32096484	0.0203739	0.0179484	-3.58416	-0.159485	3.25926	1095067920	32525960	0.0500842	0.045831	-3.47985	-0.0354328	Body					NA	6:32633705-32634006			NA	0.018678	0.0736038	-0.155743	0.000676475	-0.137585	0.00287902	-0.036241	0.000448558	-0.0322818	0.00189739	0.501037	0.018678	0.11659	0.109248	0.886936
rs3129859	FKBPL	cg05383619	6	1094942899	42	6	32400939	3.42482	1094638444	6	32096484	0.0203739	0.0179484	-3.58416	-0.159485	5.64607	1095095880	32553920	0.000428432	0.00039205	-4.79069	-0.0766293	Body	chr6:32551851-32552331	S_Shore			NA				NA	0.771141	0.771141	-0.155743	0.000676475	-0.158953	0.00075627	-0.0812406	6.88e-07	-0.0820135	7.79e-07	-0.0395087	0.771141	-0.020609	-0.00951379	0.886936
rs3129859	FKBPL	cg13778567	6	1094942899	42	6	32400939	3.42482	1094638444	6	32096484	0.0203739	0.0179484	-3.58416	-0.159485	10.0302	1095151743	32609783	4.11e-08	3.76e-08	-6.63489	-0.0469991	Body					NA				NA	0.0481427	0.0481427	-0.155743	0.000676475	-0.127821	0.0073703	-0.0458388	2.7e-10	-0.0435354	2.63e-09	0.609138	0.0481427	0.179283	0.05025	0.886936
rs3129859	FKBPL	cg09555323	6	1094942899	42	6	32400939	3.42482	1094638444	6	32096484	0.0203739	0.0179484	-3.58416	-0.159485	3.82319	1095171746	32629786	0.0175464	0.0160564	-3.8232	-0.0343469	Body	chr6:32632158-32633027	N_Shelf			NA				NA	0.538086	0.538086	-0.155743	0.000676475	-0.150621	0.00122344	-0.0339382	0.000165359	-0.0330321	0.00029776	0.15094	0.538086	0.0328914	0.0266991	0.886936
rs3129859	FKBPL	cg01889448	6	1094942899	42	6	32400939	3.42482	1094638444	6	32096484	0.0203739	0.0179484	-3.58416	-0.159485	7.33555	1095177831	32635871	1.29e-05	1.18e-05	5.56035	0.071886	TSS1500	chr6:32632158-32633027	S_Shelf			NA				NA	0.699114	0.699114	-0.155743	0.000676475	-0.151266	0.0013804	0.0692282	1.95e-07	0.0683945	3.93e-07	-0.0646736	0.699114	0.0287475	0.0120415	0.886936
rs3129859	FKBPL	cg20399769	6	1094942899	42	6	32400939	3.42482	1094638444	6	32096484	0.0203739	0.0179484	-3.58416	-0.159485	4.33618	1095250503	32708543	0.00618403	0.00565888	-4.11461	-0.0208522	TSS1500					NA				NA	0.0187525	0.0438171	-0.155743	0.000676475	-0.132353	0.00448226	-0.0225547	6.7e-06	-0.0206443	4.19e-05	1.03707	0.0187525	0.150188	0.0847022	0.886936
rs3129859	FKBPL	cg19350679	6	1094942899	42	6	32400939	3.42482	1094638444	6	32096484	0.0203739	0.0179484	-3.58416	-0.159485	6.80784	1095252466	32710506	3.85e-05	3.53e-05	-5.32982	-0.0349573	Body					NA				NA	0.646047	0.646047	-0.155743	0.000676475	-0.150117	0.00155781	-0.0366505	3.92e-08	-0.0361547	8.89e-08	0.15351	0.646047	0.0361249	0.0135277	0.886936
rs3129859	FKBPL	cg15496763	6	1094942899	42	6	32400939	3.42482	1094638444	6	32096484	0.0203739	0.0179484	-3.58416	-0.159485	6.17502	1095253062	32711102	0.000141818	0.000129775	-5.04206	-0.042787	Body					NA				NA	0.121749	0.121749	-0.155743	0.000676475	-0.136391	0.00397373	-0.0467592	2e-08	-0.0446766	1.1e-07	0.413867	0.121749	0.124256	0.0445392	0.886936
rs3129859	FKBPL	cg23117647	6	1094942899	42	6	32400939	3.42482	1094638444	6	32096484	0.0203739	0.0179484	-3.58416	-0.159485	6.31972	1095254890	32712930	0.000105572	9.66e-05	-5.10903	-0.0428312	Body					NA				NA	0.0215619	0.0261348	-0.155743	0.000676475	-0.126134	0.00762381	-0.0478389	7.26e-09	-0.0447782	7.32e-08	0.618935	0.0215619	0.190115	0.0639802	0.886936
rs3129859	FKBPL	cg14740554	6	1094942899	42	6	32400939	3.42482	1094638444	6	32096484	0.0203739	0.0179484	-3.58416	-0.159485	6.68975	1095255567	32713607	4.89e-05	4.47e-05	-5.2771	-0.0339839	Body					NA				NA	0.00993111	0.0369207	-0.155743	0.000676475	-0.114929	0.0140129	-0.0350729	3.01e-08	-0.0316904	5.33e-07	1.16369	0.000888922	0.262059	0.0964418	0.886936
rs3129859	FKBPL	cg04090745	6	1094942899	42	6	32400939	3.42482	1094638444	6	32096484	0.0203739	0.0179484	-3.58416	-0.159485	4.98843	1095266329	32724369	0.00165848	0.00151764	-4.46195	-0.0369348	Body					NA				NA	0.397289	0.397289	-0.155743	0.000676475	-0.146701	0.00181295	-0.0404692	1.49e-06	-0.0393127	3.92e-06	0.22343	0.397289	0.0580572	0.0285778	0.886936
rs3129859	FKBPL	cg07180897	6	1094942899	42	6	32400939	3.42482	1094638444	6	32096484	0.0203739	0.0179484	-3.58416	-0.159485	5.24567	1095271090	32729130	0.000975726	0.000892868	-4.59286	-0.043121	Body	chr6:32729342-32729877	N_Shore			NA	6:32836929-32837855			NA	0.843475	0.89856	-0.155743	0.000676475	-0.16687	0.000388367	-0.0452166	2.46e-06	-0.0468773	1.46e-06	-0.246064	0.286999	-0.0714391	-0.0367275	0.886936
rs3129859	FKBPL	cg11530659	6	1094942899	42	6	32400939	3.42482	1094638444	6	32096484	0.0203739	0.0179484	-3.58416	-0.159485	4.10826	1095271961	32730001	0.0100641	0.00920942	-3.98733	-0.0191901	Body	chr6:32729342-32729877	S_Shore			NA				NA	0.0336976	0.0336976	-0.155743	0.000676475	-0.137115	0.00312732	-0.0192786	6.97e-05	-0.0176028	0.000313617	0.966295	0.0336976	0.119612	0.0869262	0.886936
rs3129859	FKBPL	cg23831898	6	1094942899	42	6	32400939	3.42482	1094638444	6	32096484	0.0203739	0.0179484	-3.58416	-0.159485	6.24765	1095272090	32730130	0.000122483	0.000112081	-5.07577	-0.0450677	Body	chr6:32729342-32729877	S_Shore			NA				NA	0.185077	0.185077	-0.155743	0.000676475	-0.139226	0.00330205	-0.0480965	2.25e-08	-0.0462543	1.04e-07	0.343423	0.185077	0.106055	0.0383019	0.886936
rs3129859	FKBPL	cg11505404	6	1094942899	42	6	32400939	3.42482	1094638444	6	32096484	0.0203739	0.0179484	-3.58416	-0.159485	4.58083	1095272203	32730243	0.00380668	0.00348341	-4.24767	-0.0257192	Body	chr6:32729342-32729877	S_Shore			NA				NA	0.222119	0.222119	-0.155743	0.000676475	-0.143929	0.00208474	-0.0269067	1.23e-05	-0.0256835	3.71e-05	0.4391	0.222119	0.0758601	0.0454595	0.886936
rs3129859	FKBPL	cg24892091	6	1094942899	42	6	32400939	3.42482	1094638444	6	32096484	0.0203739	0.0179484	-3.58416	-0.159485	3.3024	1095273087	32731127	0.046441	0.0424972	-3.50709	-0.0309097	Body	chr6:32729342-32729877	S_Shore			NA				NA	0.0344141	0.0359653	-0.155743	0.000676475	-0.136006	0.00345187	-0.0367814	2.38e-05	-0.0337876	0.000117	0.536605	0.0344141	0.126728	0.0813941	0.886936
rs3129859	FKBPL	cg18073883	6	1094942899	42	6	32400939	3.42482	1094638444	6	32096484	0.0203739	0.0179484	-3.58416	-0.159485	3.33574	1095322821	32780861	0.0438901	0.0401629	-3.52803	-0.0184216	3'UTR					NA				NA	0.77994	0.703472	-0.155743	0.000676475	-0.160536	0.000588891	-0.0205769	6.97e-05	-0.0210371	6.12e-05	-0.23291	0.585743	-0.0307722	-0.0223629	0.886936
rs3129859	FKBPL	cg25744682	6	1094942899	42	6	32400939	3.42482	1094638444	6	32096484	0.0203739	0.0179484	-3.58416	-0.159485	10.9195	1095339538	32797578	6.35e-09	5.81e-09	-6.96026	-0.0545903	Body;Body					NA				NA	0.434254	0.434254	-0.155743	0.000676475	-0.143237	0.00314717	-0.0561822	1.33e-12	-0.0551915	5.92e-12	0.222596	0.434254	0.0802982	0.0176337	0.886936
rs3129859	FKBPL	cg16229954	6	1094942899	42	6	32400939	3.42482	1094638444	6	32096484	0.0203739	0.0179484	-3.58416	-0.159485	3.33805	1095367005	32825045	0.0437172	0.0400047	-3.52948	-0.00412057	Body;Body	chr6:32820849-32822370	S_Shelf			NA				NA	0.830553	0.830553	-0.155743	0.000676475	-0.154184	0.000900218	-0.0038624	0.000949621	-0.00382147	0.00126407	0.403759	0.830553	0.0100131	0.0105979	0.886936
rs3129859	FKBPL	cg03520342	6	1094942899	42	6	32400939	3.42482	1094638444	6	32096484	0.0203739	0.0179484	-3.58416	-0.159485	5.61742	1095462744	32920784	0.000455175	0.000416521	4.77675	0.0394006	1stExon					TRUE		6:32920615-32921325	Promoter_Associated	TRUE	0.169935	0.169935	-0.155743	0.000676475	-0.141261	0.00260718	0.0382314	1.95e-06	0.0364406	7.25e-06	-0.37881	0.169935	0.0929891	0.0468391	0.886936
rs3129859	FKBPL	cg14475758	6	1094942899	42	6	32400939	3.42482	1094638444	6	32096484	0.0203739	0.0179484	-3.58416	-0.159485	7.39355	1095462840	32920880	1.14e-05	1.04e-05	5.58521	0.00438761	5'UTR;1stExon					TRUE		6:32920615-32921325	Promoter_Associated	TRUE	0.196571	0.196571	-0.155743	0.000676475	-0.138576	0.00360922	0.00473596	2.69e-09	0.00457023	1.35e-08	-3.62499	0.196571	0.110231	0.0349932	0.886936
rs3129859	FKBPL	cg07151443	6	1094942899	42	6	32400939	3.42482	1094638444	6	32096484	0.0203739	0.0179484	-3.58416	-0.159485	7.3952	1095462922	32920962	1.14e-05	1.04e-05	5.58592	0.0320364	TSS200					TRUE		6:32920615-32921325	Promoter_Associated	TRUE	0.0293993	0.245935	-0.155743	0.000676475	-0.127669	0.00695862	0.0324565	7.25e-09	0.0304878	6.71e-08	-0.864979	0.0293993	0.180259	0.0606578	0.886936
rs3129859	FKBPL	cg26262232	6	1094942899	42	6	32400939	3.42482	1094638444	6	32096484	0.0203739	0.0179484	-3.58416	-0.159485	11.5933	1095462955	32920995	1.42e-09	1.3e-09	7.1992	0.0146358	TSS200					TRUE		6:32920615-32921325	Promoter_Associated	TRUE	0.430066	0.430066	-0.155743	0.000676475	-0.142849	0.00330247	0.0150169	4.62e-13	0.0147553	2.15e-12	-0.858669	0.430066	0.0827933	0.0174161	0.886936
rs3129859	FKBPL	cg14833385	6	1094942899	42	6	32400939	3.42482	1094638444	6	32096484	0.0203739	0.0179484	-3.58416	-0.159485	7.50553	1095463102	32921142	9.02e-06	8.25e-06	5.63296	0.00986042	TSS1500					TRUE		6:32920615-32921325	Promoter_Associated	TRUE	0.746972	0.746972	-0.155743	0.000676475	-0.151278	0.00158579	0.010696	6.46e-10	0.010606	1.5e-09	-0.41753	0.746972	0.0286746	0.00841185	0.886936
rs3129859	FKBPL	cg17940902	6	1094942899	42	6	32400939	3.42482	1094638444	6	32096484	0.0203739	0.0179484	-3.58416	-0.159485	3.31845	1095463193	32921233	0.0453631	0.0415108	3.51719	0.0263329	TSS1500					TRUE		6:32920615-32921325	Promoter_Associated	TRUE	0.616314	0.616314	-0.155743	0.000676475	-0.152164	0.00104039	0.0229033	0.00119138	0.0223236	0.00183511	-0.156289	0.616314	0.0229836	0.02531	0.886936
rs3129859	FKBPL	cg18494841	6	1094942899	42	6	32400939	3.42482	1094638444	6	32096484	0.0203739	0.0179484	-3.58416	-0.159485	3.97893	1095478695	32936735	0.0129313	0.0118332	-3.91358	-0.00692482	1stExon;5'UTR	chr6:32935896-32936792	Island	high-CpG:33044293-33045328		NA	6:33043821-33045393	6:32935307-32938185	Promoter_Associated	TRUE	0.997492	0.997492	-0.155743	0.000676475	-0.155768	0.000817463	-0.0063628	0.000371929	-0.00636372	0.000449579	-0.003881	0.997492	-0.000158556	-0.000144408	0.886936
rs3129859	FKBPL	cg02707277	6	1094942899	42	6	32400939	3.42482	1094638444	6	32096484	0.0203739	0.0179484	-3.58416	-0.159485	7.50718	1095487866	32945906	9.02e-06	8.25e-06	5.63366	0.0187215	Body;Body					NA				NA	0.711315	0.711315	-0.155743	0.000676475	-0.150953	0.00153201	0.0194207	6.87e-09	0.0192204	1.54e-08	-0.246687	0.711315	0.0307612	0.0103173	0.886936
rs3129859	FKBPL	cg08665801	6	1094942899	42	6	32400939	3.42482	1094638444	6	32096484	0.0203739	0.0179484	-3.58416	-0.159485	3.93321	1095920896	33378936	0.014117	0.0129182	3.88723	0.000883599	1stExon;5'UTR;5'UTR;Body;1stExon	chr6:33377929-33379167	Island			NA	6:33485865-33487134	6:33377646-33379536	Promoter_Associated	NA	0.37368	0.140331	-0.155743	0.000676475	-0.144486	0.00182502	0.000779466	0.000531281	0.000725264	0.00143023	-14.4425	0.140331	0.0722822	0.0695374	0.886936
rs3129859	HLA-DQA1	cg24047578	6	1094942899	42	6	32400939	4.26593	1095137916	6	32595956	0.00408689	0.00360034	4.07671	0.150861	5.96025	1094001861	31459901	0.000223676	0.000204682	4.94127	0.0257538		chr6:31461686-31462153	N_Shore			NA		6:31458710-31460366	Unclassified	TRUE	0.841369	0.810411	0.148742	4.01e-05	0.157734	2.48e-05	0.027905	1.57e-07	0.0289269	9.93e-08	-0.322252	0.328087	-0.0604567	-0.0366225	0.485487	SME
rs3129859	HLA-DQA1	cg13074835	6	1094942899	42	6	32400939	4.26593	1095137916	6	32595956	0.00408689	0.00360034	4.07671	0.150861	4.02818	1094057156	31515196	0.0117955	0.0107938	-3.9418	-0.0106515	TSS200;5'UTR;TSS1500;TSS200;TSS1500;5'UTR					NA		6:31514394-31515927	Promoter_Associated	NA	0.963526	0.945915	0.148742	4.01e-05	0.156817	1.9e-05	-0.00909215	0.000931792	-0.00985717	0.000430616	0.888156	0.159852	-0.0542905	-0.0841408	0.485487
rs3129859	HLA-DQA1	cg00811535	6	1094942899	42	6	32400939	4.26593	1095137916	6	32595956	0.00408689	0.00360034	4.07671	0.150861	5.67416	1094129503	31587543	0.000406032	0.000371551	-4.8043	-0.0176622	TSS1500	chr6:31587779-31589024	N_Shore			NA				NA	0.977793	0.965564	0.148742	4.01e-05	0.161236	1.37e-05	-0.017072	5.37e-06	-0.0182354	1.86e-06	0.731893	0.115503	-0.0840038	-0.0681469	0.485487
rs3129859	HLA-DQA1	cg05182583	6	1094942899	42	6	32400939	4.26593	1095137916	6	32595956	0.00408689	0.00360034	4.07671	0.150861	5.32065	1094140424	31598464	0.000837871	0.000766719	4.63045	0.0276204	Body	chr6:31599519-31599761	N_Shore			NA				NA	0.46003	0.46003	0.148742	4.01e-05	0.141711	0.000153242	0.0308207	5.96e-08	0.0299964	2.24e-07	0.228097	0.46003	0.0472638	0.0267464	0.485487
rs3129859	HLA-DQA1	cg02814864	6	1094942899	42	6	32400939	4.26593	1095137916	6	32595956	0.00408689	0.00360034	4.07671	0.150861	3.22237	1094140464	31598504	0.0538909	0.0493145	3.4564	0.0134508	Body	chr6:31599519-31599761	N_Shore			NA				NA	0.831669	0.854178	0.148742	4.01e-05	0.156018	2.54e-05	0.0162606	1.29e-05	0.0169639	8.18e-06	-0.447509	0.339042	-0.0489221	-0.0432537	0.485487
rs3129859	HLA-DQA1	cg17634401	6	1094942899	42	6	32400939	4.26593	1095137916	6	32595956	0.00408689	0.00360034	4.07671	0.150861	4.97251	1094164399	31622439	0.00171248	0.00156706	-4.45374	-0.0284355	TSS1500	chr6:31619856-31620525	S_Shore			NA				NA	0.744956	0.744956	0.148742	4.01e-05	0.150553	4.07e-05	-0.0188993	0.00134347	-0.0192798	0.0013526	0.0958516	0.744956	-0.012179	-0.0201333	0.485487
rs3129859	HLA-DQA1	cg14110444	6	1094942899	42	6	32400939	4.26593	1095137916	6	32595956	0.00408689	0.00360034	4.07671	0.150861	3.74657	1094231956	31689996	0.020318	0.0185926	3.77808	0.0133839	TSS1500;TSS1500;TSS1500;TSS1500;TSS1500;TSS1500;TSS1500	chr6:31691425-31691718	N_Shore			NA				NA	0.711086	0.711086	0.148742	4.01e-05	0.151322	4.17e-05	0.0142078	6.37e-05	0.0144681	6.62e-05	-0.181648	0.711086	-0.017351	-0.0183215	0.485487
rs3129859	HLA-DQA1	cg10709727	6	1094942899	42	6	32400939	4.26593	1095137916	6	32595956	0.00408689	0.00360034	4.07671	0.150861	4.3763	1094240105	31698145	0.00577188	0.00528173	4.13667	0.00988876	TSS200	chr6:31695894-31698245	Island	high-CpG:31805554-31806443		NA	6:31805255-31806224	6:31696696-31698363	Promoter_Associated	NA	0.871037	0.907808	0.148742	4.01e-05	0.15686	2.18e-05	0.00988794	3.79e-05	0.0104242	2.07e-05	-0.821034	0.258032	-0.0545801	-0.0542385	0.485487
rs3129859	HLA-DQA1	cg14723918	6	1094942899	42	6	32400939	4.26593	1095137916	6	32595956	0.00408689	0.00360034	4.07671	0.150861	4.2751	1094305395	31763435	0.00702319	0.00642678	4.08082	0.000773368	1stExon;5'UTR	chr6:31763240-31763905	Island	high-CpG:31870809-31871819		NA	6:31870836-31871839	6:31763289-31764009	Promoter_Associated	NA	0.707195	0.682867	0.148742	4.01e-05	0.152586	3.41e-05	0.000687961	0.000235741	0.000710225	0.000199637	-5.58764	0.547923	-0.025844	-0.0323628	0.485487
rs3129859	HLA-DQA1	cg16505946	6	1094942899	42	6	32400939	4.26593	1095137916	6	32595956	0.00408689	0.00360034	4.07671	0.150861	6.1202	1094412265	31870305	0.00015944	0.0001459	5.01649	0.00239599	TSS1500	chr6:31868781-31870311	Island			NA	6:31976719-31978568	6:31869102-31870991	Promoter_Associated	NA	0.168912	0.168912	0.148742	4.01e-05	0.134905	0.000320118	0.00277379	1.05e-08	0.00264329	8.1e-08	4.9882	0.168912	0.0930219	0.0470472	0.485487
rs3129859	HLA-DQA1	cg05889186	6	1094942899	42	6	32400939	4.26593	1095137916	6	32595956	0.00408689	0.00360034	4.07671	0.150861	3.608	1094606802	32064842	0.0266522	0.0243889	-3.69531	-0.0318219	Body	chr6:32063533-32065044	Island			NA	6:32171573-32172951	6:32064547-32065035	Unclassified_Cell_type_specific	TRUE	0.94154	0.919552	0.148742	4.01e-05	0.156619	1.95e-05	-0.0282833	0.000936897	-0.0306069	0.000444397	0.278507	0.170173	-0.0529583	-0.082153	0.485487
rs3129859	HLA-DQA1	cg02210149	6	1094942899	42	6	32400939	4.26593	1095137916	6	32595956	0.00408689	0.00360034	4.07671	0.150861	3.50116	1094638559	32096599	0.0319528	0.0292394	3.63043	0.0176683	TSS1500;TSS1500;Body	chr6:32097820-32098086	N_Shore			NA				NA	0.0666426	0.0666426	0.148742	4.01e-05	0.136946	0.0001853	0.0177691	0.000213207	0.0160292	0.00100117	0.663834	0.0666426	0.0793037	0.0979193	0.485487
rs3129859	HLA-DQA1	cg06267728	6	1094942899	42	6	32400939	4.26593	1095137916	6	32595956	0.00408689	0.00360034	4.07671	0.150861	3.3139	1094639076	32097116	0.0457784	0.0418909	3.51433	0.0171651	TSS1500;TSS1500;Body	chr6:32097820-32098086	N_Shore			NA				NA	0.992536	0.992536	0.148742	4.01e-05	0.148684	5.26e-05	0.0163909	0.00044702	0.0163822	0.000586015	0.00348427	0.992536	0.000383956	0.000528263	0.485487
rs3129859	HLA-DQA1	cg06431527	6	1094942899	42	6	32400939	4.26593	1095137916	6	32595956	0.00408689	0.00360034	4.07671	0.150861	4.95071	1094700473	32158513	0.0017965	0.00164394	-4.44248	-0.0122183	TSS1500					NA				NA	0.936375	0.93768	0.148742	4.01e-05	0.160398	1.56e-05	-0.0125078	3.27e-06	-0.0132672	1.29e-06	0.931918	0.151408	-0.0783655	-0.0607162	0.485487
rs3129859	HLA-DQA1	cg25050372	6	1094942899	42	6	32400939	4.26593	1095137916	6	32595956	0.00408689	0.00360034	4.07671	0.150861	3.42271	1094705908	32163948	0.0370388	0.0338934	-3.58217	-0.00212042	TSS1500;Body	chr6:32163292-32164383	Island	high-CpG:32271902-32272181		NA	6:32271366-32272567	6:32162400-32164485	Promoter_Associated	NA	0.146197	0.146197	0.148742	4.01e-05	0.141239	0.000109194	-0.00172083	0.0028928	-0.0015543	0.0081709	-4.35996	0.146197	0.0504416	0.0967736	0.485487
rs3129859	HLA-DQA1	cg08376583	6	1094942899	42	6	32400939	4.26593	1095137916	6	32595956	0.00408689	0.00360034	4.07671	0.150861	4.5159	1094764452	32222492	0.00439311	0.00402005	-4.21269	-0.0275121						TRUE		6:32222378-32223405	Unclassified	NA	0.906909	0.906909	0.148742	4.01e-05	0.149637	5.4e-05	-0.0287963	1.15e-05	-0.0289479	1.55e-05	0.0311033	0.906909	-0.00602159	-0.00526273	0.485487
rs3129859	HLA-DQA1	cg22370379	6	1094942899	42	6	32400939	4.26593	1095137916	6	32595956	0.00408689	0.00360034	4.07671	0.150861	4.68711	1094765050	32223090	0.00305025	0.00279122	-4.3044	-0.0284268						TRUE	6:32330968-32331169	6:32222378-32223405	Unclassified	TRUE	0.803305	0.706357	0.148742	4.01e-05	0.154261	2.97e-05	-0.0272565	4.89e-05	-0.0282917	3.63e-05	0.202509	0.435326	-0.0371093	-0.0379788	0.485487
rs3129859	HLA-DQA1	cg14914046	6	1094942899	42	6	32400939	4.26593	1095137916	6	32595956	0.00408689	0.00360034	4.07671	0.150861	3.55694	1094765058	32223098	0.0292763	0.0267901	-3.66442	-0.0209287						TRUE	6:32330968-32331169	6:32222378-32223405	Unclassified	TRUE	0.797933	0.800526	0.148742	4.01e-05	0.154368	2.89e-05	-0.0229107	7.13e-05	-0.0238384	5.12e-05	0.245574	0.41606	-0.0378259	-0.0404922	0.485487
rs3129859	HLA-DQA1	cg17990771	6	1094942899	42	6	32400939	4.26593	1095137916	6	32595956	0.00408689	0.00360034	4.07671	0.150861	3.30993	1094765186	32223226	0.0460747	0.042162	-3.51183	-0.0273656						TRUE		6:32222378-32223405	Unclassified	TRUE	0.816565	0.816565	0.148742	4.01e-05	0.14731	6.17e-05	-0.0270569	0.000388399	-0.0267062	0.000599056	-0.0528973	0.816565	0.00962229	0.0129586	0.485487
rs3129859	HLA-DQA1	cg01860396	6	1094942899	42	6	32400939	4.26593	1095137916	6	32595956	0.00408689	0.00360034	4.07671	0.150861	3.51088	1094806296	32264336	0.0315234	0.0288464	-3.63637	-0.0130987	Body					NA				NA	0.647131	0.676551	0.148742	4.01e-05	0.152134	3.9e-05	-0.0149154	3.06e-05	-0.0152453	2.98e-05	0.22742	0.640792	-0.022805	-0.0221184	0.485487
rs3129859	HLA-DQA1	cg06192961	6	1094942899	42	6	32400939	4.26593	1095137916	6	32595956	0.00408689	0.00360034	4.07671	0.150861	3.78218	1094836430	32294470	0.0188848	0.0172811	-3.7991	-0.0217931	Body					NA				NA	0.121065	0.121065	0.148742	4.01e-05	0.136649	0.000215889	-0.0244306	7.76e-06	-0.0227614	4.13e-05	-0.49496	0.121065	0.0812964	0.0683252	0.485487
rs3129859	HLA-DQA1	cg01937212	6	1094942899	42	6	32400939	4.26593	1095137916	6	32595956	0.00408689	0.00360034	4.07671	0.150861	3.49771	1094837057	32295097	0.0321605	0.0294294	-3.62832	-0.014881	Body					NA				NA	0.654326	0.654326	0.148742	4.01e-05	0.145867	7.38e-05	-0.0151609	0.000224485	-0.0147965	0.000414705	-0.18961	0.654326	0.0193266	0.0240356	0.485487
rs3129859	HLA-DQA1	cg13279700	6	1094942899	42	6	32400939	4.26593	1095137916	6	32595956	0.00408689	0.00360034	4.07671	0.150861	6.02245	1094855543	32313583	0.000195259	0.000178677	-4.97063	-0.0239472	Body					NA				NA	0.864737	0.864737	0.148742	4.01e-05	0.147147	8.48e-05	-0.0257957	9.65e-08	-0.0256338	2.04e-07	-0.0618172	0.864737	0.0107207	0.00627265	0.485487
rs3129859	HLA-DQA1	cg21750915	6	1094942899	42	6	32400939	4.26593	1095137916	6	32595956	0.00408689	0.00360034	4.07671	0.150861	3.96158	1094859103	32317143	0.0133872	0.0122504	-3.9036	-0.0286508	Body					NA				NA	0.0996193	0.0996193	0.148742	4.01e-05	0.135611	0.000242973	-0.0332467	4.88e-06	-0.0308874	2.91e-05	-0.394948	0.0996193	0.0882787	0.0709625	0.485487
rs3129859	HLA-DQA1	cg25764570	6	1094942899	42	6	32400939	4.26593	1095137916	6	32595956	0.00408689	0.00360034	4.07671	0.150861	9.88465	1094949249	32407289	5.6e-08	5.13e-08	-6.58045	-0.0589705	TSS1500					NA		6:32407263-32407840	Unclassified	NA	0.0388626	0.0388626	0.148742	4.01e-05	0.12527	0.000897919	-0.0587967	1.19e-10	-0.0551303	2.45e-09	-0.399191	0.0388626	0.157798	0.0623564	0.485487
rs3129859	HLA-DQA1	cg16753237	6	1094942899	42	6	32400939	4.26593	1095137916	6	32595956	0.00408689	0.00360034	4.07671	0.150861	7.5129	1094949649	32407689	8.94e-06	8.18e-06	-5.63609	-0.047892	5'UTR;1stExon			low-CpG:32515600-32515669		NA		6:32407263-32407840	Unclassified	NA	0.0780712	0.0780712	0.148742	4.01e-05	0.130758	0.000482451	-0.04952	6.36e-09	-0.0465836	7.24e-08	-0.363155	0.0780712	0.120904	0.0592957	0.485487
rs3129859	HLA-DQA1	cg23732629	6	1094942899	42	6	32400939	4.26593	1095137916	6	32595956	0.00408689	0.00360034	4.07671	0.150861	8.82674	1094951346	32409386	5.55e-07	5.08e-07	-6.17352	-0.0490714	Body					NA				NA	0.157388	0.157388	0.148742	4.01e-05	0.13387	0.000371262	-0.0477978	2.32e-09	-0.0455881	2.05e-08	-0.31113	0.157388	0.099981	0.0462317	0.485487
rs3129859	HLA-DQA1	cg13022993	6	1094942899	42	6	32400939	4.26593	1095137916	6	32595956	0.00408689	0.00360034	4.07671	0.150861	3.44792	1094951816	32409856	0.0354487	0.0324384	-3.59774	-0.0166578	Body					NA				NA	0.0921165	0.0860553	0.148742	4.01e-05	0.138872	0.000144743	-0.0153646	0.00091727	-0.0137888	0.00341167	-0.642371	0.0860553	0.0663552	0.102563	0.485487
rs3129859	HLA-DQA1	cg26684131	6	1094942899	42	6	32400939	4.26593	1095137916	6	32595956	0.00408689	0.00360034	4.07671	0.150861	3.94515	1094952325	32410365	0.0138304	0.0126559	-3.89412	-0.0260606	Body					NA				NA	0.0386308	0.0253176	0.148742	4.01e-05	0.134125	0.00024507	-0.0251204	0.000166387	-0.0221742	0.00103417	-0.581862	0.0253176	0.0982685	0.117283	0.485487
rs3129859	HLA-DQA1	cg05500783	6	1094942899	42	6	32400939	4.26593	1095137916	6	32595956	0.00408689	0.00360034	4.07671	0.150861	7.62786	1094952833	32410873	6.98e-06	6.38e-06	-5.68475	-0.0502073	Body					NA				NA	0.0188224	0.0188224	0.148742	4.01e-05	0.125458	0.000760696	-0.0496557	1.57e-08	-0.0456252	2.78e-07	-0.468906	0.0188224	0.156539	0.0811705	0.485487
rs3129859	HLA-DQA1	cg25645491	6	1094942899	42	6	32400939	4.26593	1095137916	6	32595956	0.00408689	0.00360034	4.07671	0.150861	4.91971	1094953027	32411067	0.00190742	0.00174544	-4.42643	-0.023818	Body					NA				NA	0.0929864	0.0929864	0.148742	4.01e-05	0.13584	0.000231134	-0.0233895	1.05e-05	-0.0216318	6.02e-05	-0.551585	0.0929864	0.0867366	0.0751516	0.485487
rs3129859	HLA-DQA1	cg22425813	6	1094942899	42	6	32400939	4.26593	1095137916	6	32595956	0.00408689	0.00360034	4.07671	0.150861	5.58567	1094953630	32411670	0.000482394	0.000441429	-4.76128	-0.027475	Body					NA				NA	0.0936878	0.0936878	0.148742	4.01e-05	0.134607	0.000279875	-0.0275924	1.39e-06	-0.0257077	9.5e-06	-0.512259	0.0936878	0.0950269	0.068303	0.485487
rs3129859	HLA-DQA1	cg12672189	6	1094942899	42	6	32400939	4.26593	1095137916	6	32595956	0.00408689	0.00360034	4.07671	0.150861	7.47237	1094969828	32427868	9.61e-06	8.8e-06	-5.61886	-0.0592181						NA	6:32535695-32535930			NA	0.181545	0.181545	0.148742	4.01e-05	0.136289	0.000259256	-0.0567414	1.06e-07	-0.0539436	6.66e-07	-0.219457	0.181545	0.0837177	0.0493087	0.485487
rs3129859	HLA-DQA1	cg13081526	6	1094942899	42	6	32400939	4.26593	1095137916	6	32595956	0.00408689	0.00360034	4.07671	0.150861	16.8143	1094991921	32449961	1.81e-14	1.66e-14	-8.88504	-0.0850256						NA				NA	0.0011018	0.0017068	0.148742	4.01e-05	0.0956745	0.0144334	-0.0898855	1.65e-19	-0.0837445	4.42e-17	-0.590384	0.0011018	0.356773	0.0683208	0.485487
rs3129859	HLA-DQA1	cg00440797	6	1094942899	42	6	32400939	4.26593	1095137916	6	32595956	0.00408689	0.00360034	4.07671	0.150861	3.52265	1095035833	32493873	0.0309049	0.0282805	-3.64356	-0.0425138	Body	chr6:32489742-32490128	S_Shelf			NA				NA	0.999185	0.999871	0.148742	4.01e-05	0.170867	2.99e-06	-0.0465995	8.02e-05	-0.0541288	5.93e-06	0.474811	0.00119515	-0.148754	-0.161576	0.485487
rs3129859	HLA-DQA1	cg10466124	6	1094942899	42	6	32400939	4.26593	1095137916	6	32595956	0.00408689	0.00360034	4.07671	0.150861	3.8567	1095040245	32498285	0.0163686	0.0149786	-3.8428	-0.0239179	TSS1500					NA				TRUE	0.998882	0.999711	0.148742	4.01e-05	0.169238	3.8e-06	-0.0242486	8.89e-05	-0.0279248	8.35e-06	0.845251	0.00254251	-0.137797	-0.151603	0.485487
rs3129859	HLA-DQA1	cg13076785	6	1094942899	42	6	32400939	4.26593	1095137916	6	32595956	0.00408689	0.00360034	4.07671	0.150861	4.17832	1095062876	32520916	0.00861274	0.00788135	-4.02681	-0.0442803	Body					NA				NA	0.0202249	0.0202249	0.148742	4.01e-05	0.132821	0.000285564	-0.0440358	7.9e-05	-0.0389264	0.00056696	-0.361533	0.0202249	0.107034	0.116029	0.485487
rs3129859	HLA-DQA1	cg15591384	6	1094942899	42	6	32400939	4.26593	1095137916	6	32595956	0.00408689	0.00360034	4.07671	0.150861	3.25926	1095067920	32525960	0.0500842	0.045831	-3.47985	-0.0354328	Body					NA	6:32633705-32634006			NA	0.00555388	0.00181896	0.148742	4.01e-05	0.121395	0.000696939	-0.036241	0.000448558	-0.0270688	0.00834119	-0.754584	5.78e-06	0.183855	0.253089	0.485487
rs3129859	HLA-DQA1	cg05383619	6	1094942899	42	6	32400939	4.26593	1095137916	6	32595956	0.00408689	0.00360034	4.07671	0.150861	5.64607	1095095880	32553920	0.000428432	0.00039205	-4.79069	-0.0766293	Body	chr6:32551851-32552331	S_Shore			NA				NA	0.989658	0.992991	0.148742	4.01e-05	0.168109	6.11e-06	-0.0812406	6.88e-07	-0.0884145	1.08e-07	0.238397	0.0254919	-0.130209	-0.0883045	0.485487
rs3129859	HLA-DQA1	cg13778567	6	1094942899	42	6	32400939	4.26593	1095137916	6	32595956	0.00408689	0.00360034	4.07671	0.150861	10.0302	1095151743	32609783	4.11e-08	3.76e-08	-6.63489	-0.0469991	Body					NA				NA	0.000655182	0.00808792	0.148742	4.01e-05	0.11097	0.00292033	-0.0458388	2.7e-10	-0.0410458	1.7e-08	-0.824006	0.000655182	0.25394	0.104562	0.485487
rs3129859	HLA-DQA1	cg09555323	6	1094942899	42	6	32400939	4.26593	1095137916	6	32595956	0.00408689	0.00360034	4.07671	0.150861	3.82319	1095171746	32629786	0.0175464	0.0160564	-3.8232	-0.0343469	Body	chr6:32632158-32633027	N_Shelf			NA				NA	0.011118	0.00734991	0.148742	4.01e-05	0.131238	0.000320054	-0.0339382	0.000165359	-0.0291756	0.00134719	-0.515754	0.00734991	0.117679	0.140333	0.485487
rs3129859	HLA-DQA1	cg01889448	6	1094942899	42	6	32400939	4.26593	1095137916	6	32595956	0.00408689	0.00360034	4.07671	0.150861	7.33555	1095177831	32635871	1.29e-05	1.18e-05	5.56035	0.071886	TSS1500	chr6:32632158-32633027	S_Shelf			NA				NA	0.000928161	0.00233673	0.148742	4.01e-05	0.118706	0.0012573	0.0692282	1.95e-07	0.0606258	5.66e-06	0.43387	0.000928161	0.201934	0.124261	0.485487
rs3129859	HLA-DQA1	cg20399769	6	1094942899	42	6	32400939	4.26593	1095137916	6	32595956	0.00408689	0.00360034	4.07671	0.150861	4.33618	1095250503	32708543	0.00618403	0.00565888	-4.11461	-0.0208522	TSS1500					NA				NA	0.667557	0.656858	0.148742	4.01e-05	0.15255	3.94e-05	-0.0225547	6.7e-06	-0.0230332	6.62e-06	0.168872	0.628213	-0.0256072	-0.0212161	0.485487
rs3129859	HLA-DQA1	cg19350679	6	1094942899	42	6	32400939	4.26593	1095137916	6	32595956	0.00408689	0.00360034	4.07671	0.150861	6.80784	1095252466	32710506	3.85e-05	3.53e-05	-5.32982	-0.0349573	Body					NA				NA	0.177675	0.177675	0.148742	4.01e-05	0.135742	0.00028271	-0.0366505	3.92e-08	-0.0348884	2.67e-07	-0.354688	0.177675	0.0873967	0.0480791	0.485487
rs3129859	HLA-DQA1	cg15496763	6	1094942899	42	6	32400939	4.26593	1095137916	6	32595956	0.00408689	0.00360034	4.07671	0.150861	6.17502	1095253062	32711102	0.000141818	0.000129775	-5.04206	-0.042787	Body					NA				NA	0.121225	0.121225	0.148742	4.01e-05	0.133472	0.000359843	-0.0467592	2e-08	-0.0442314	1.73e-07	-0.326566	0.121225	0.102661	0.0540598	0.485487
rs3129859	HLA-DQA1	cg23117647	6	1094942899	42	6	32400939	4.26593	1095137916	6	32595956	0.00408689	0.00360034	4.07671	0.150861	6.31972	1095254890	32712930	0.000105572	9.66e-05	-5.10903	-0.0428312	Body					NA				NA	0.0965617	0.0965617	0.148742	4.01e-05	0.131846	0.000433832	-0.0478389	7.26e-09	-0.0451524	7.47e-08	-0.35318	0.0965617	0.113591	0.0561589	0.485487
rs3129859	HLA-DQA1	cg14740554	6	1094942899	42	6	32400939	4.26593	1095137916	6	32595956	0.00408689	0.00360034	4.07671	0.150861	6.68975	1095255567	32713607	4.89e-05	4.47e-05	-5.2771	-0.0339839	Body					NA				NA	0.0350361	0.0108605	0.148742	4.01e-05	0.124029	0.000845741	-0.0350729	3.01e-08	-0.0319225	5.92e-07	-0.704595	0.0108605	0.166142	0.0898233	0.485487
rs3129859	HLA-DQA1	cg04090745	6	1094942899	42	6	32400939	4.26593	1095137916	6	32595956	0.00408689	0.00360034	4.07671	0.150861	4.98843	1095266329	32724369	0.00165848	0.00151764	-4.46195	-0.0369348	Body					NA				NA	0.710074	0.710074	0.148742	4.01e-05	0.145611	9.08e-05	-0.0404692	1.49e-06	-0.0398534	3.37e-06	-0.077345	0.710074	0.0210438	0.0152174	0.485487
rs3129859	HLA-DQA1	cg07180897	6	1094942899	42	6	32400939	4.26593	1095137916	6	32595956	0.00408689	0.00360034	4.07671	0.150861	5.24567	1095271090	32729130	0.000975726	0.000892868	-4.59286	-0.043121	Body	chr6:32729342-32729877	N_Shore			NA	6:32836929-32837855			NA	1	1	0.148742	4.01e-05	0.180855	8.31e-07	-0.0452166	2.46e-06	-0.0525898	5.31e-08	0.710213	8.4e-05	-0.215901	-0.163062	0.485487
rs3129859	HLA-DQA1	cg11530659	6	1094942899	42	6	32400939	4.26593	1095137916	6	32595956	0.00408689	0.00360034	4.07671	0.150861	4.10826	1095271961	32730001	0.0100641	0.00920942	-3.98733	-0.0191901	Body	chr6:32729342-32729877	S_Shore			NA				NA	0.836157	0.852456	0.148742	4.01e-05	0.155215	2.61e-05	-0.0192786	6.97e-05	-0.0201744	4.52e-05	0.335801	0.349973	-0.0435236	-0.046467	0.485487
rs3129859	HLA-DQA1	cg23831898	6	1094942899	42	6	32400939	4.26593	1095137916	6	32595956	0.00408689	0.00360034	4.07671	0.150861	6.24765	1095272090	32730130	0.000122483	0.000112081	-5.07577	-0.0450677	Body	chr6:32729342-32729877	S_Shore			NA				NA	0.134234	0.134234	0.148742	4.01e-05	0.134038	0.000339522	-0.0480965	2.25e-08	-0.045574	1.83e-07	-0.305702	0.134234	0.0988506	0.0524458	0.485487
rs3129859	HLA-DQA1	cg11505404	6	1094942899	42	6	32400939	4.26593	1095137916	6	32595956	0.00408689	0.00360034	4.07671	0.150861	4.58083	1095272203	32730243	0.00380668	0.00348341	-4.24767	-0.0257192	Body	chr6:32729342-32729877	S_Shore			NA				NA	0.0524152	0.0524152	0.148742	4.01e-05	0.133971	0.00027525	-0.0269067	1.23e-05	-0.0245544	8.39e-05	-0.548964	0.0524152	0.0993052	0.0874233	0.485487
rs3129859	HLA-DQA1	cg24892091	6	1094942899	42	6	32400939	4.26593	1095137916	6	32595956	0.00408689	0.00360034	4.07671	0.150861	3.3024	1095273087	32731127	0.046441	0.0424972	-3.50709	-0.0309097	Body	chr6:32729342-32729877	S_Shore			NA				NA	0.0657994	0.0657994	0.148742	4.01e-05	0.135206	0.000238571	-0.0367814	2.38e-05	-0.0336232	0.000141184	-0.368	0.0657994	0.0910005	0.0858633	0.485487
rs3129859	HLA-DQA1	cg18073883	6	1094942899	42	6	32400939	4.26593	1095137916	6	32595956	0.00408689	0.00360034	4.07671	0.150861	3.33574	1095322821	32780861	0.0438901	0.0401629	-3.52803	-0.0184216	3'UTR					NA				NA	0.444149	0.444149	0.148742	4.01e-05	0.14344	9.99e-05	-0.0205769	6.97e-05	-0.019794	0.000174083	-0.257623	0.444149	0.0356396	0.0380493	0.485487
rs3129859	HLA-DQA1	cg25744682	6	1094942899	42	6	32400939	4.26593	1095137916	6	32595956	0.00408689	0.00360034	4.07671	0.150861	10.9195	1095339538	32797578	6.35e-09	5.81e-09	-6.96026	-0.0545903	Body;Body					NA				NA	0.572112	0.572112	0.148742	4.01e-05	0.141621	0.000221172	-0.0561822	1.33e-12	-0.0553145	7.19e-12	-0.126744	0.572112	0.0478733	0.0154446	0.485487
rs3129859	HLA-DQA1	cg16229954	6	1094942899	42	6	32400939	4.26593	1095137916	6	32595956	0.00408689	0.00360034	4.07671	0.150861	3.33805	1095367005	32825045	0.0437172	0.0400047	-3.52948	-0.00412057	Body;Body	chr6:32820849-32822370	S_Shelf			NA				NA	0.68522	0.686838	0.148742	4.01e-05	0.15194	3.49e-05	-0.0038624	0.000949621	-0.00399154	0.00081889	0.828067	0.577482	-0.0215026	-0.0334338	0.485487
rs3129859	HLA-DQA1	cg03520342	6	1094942899	42	6	32400939	4.26593	1095137916	6	32595956	0.00408689	0.00360034	4.07671	0.150861	5.61742	1095462744	32920784	0.000455175	0.000416521	4.77675	0.0394006	1stExon					TRUE		6:32920615-32921325	Promoter_Associated	TRUE	0.436165	0.436165	0.148742	4.01e-05	0.142262	0.000128307	0.0382314	1.95e-06	0.036999	6.19e-06	0.169481	0.436165	0.0435621	0.0322352	0.485487
rs3129859	HLA-DQA1	cg14475758	6	1094942899	42	6	32400939	4.26593	1095137916	6	32595956	0.00408689	0.00360034	4.07671	0.150861	7.39355	1095462840	32920880	1.14e-05	1.04e-05	5.58521	0.00438761	5'UTR;1stExon					TRUE		6:32920615-32921325	Promoter_Associated	TRUE	0.866731	0.866731	0.148742	4.01e-05	0.150501	6.7e-05	0.00473596	2.69e-09	0.00476209	4.54e-09	-0.371526	0.866731	-0.0118294	-0.0055168	0.485487
rs3129859	HLA-DQA1	cg07151443	6	1094942899	42	6	32400939	4.26593	1095137916	6	32595956	0.00408689	0.00360034	4.07671	0.150861	7.3952	1095462922	32920962	1.14e-05	1.04e-05	5.58592	0.0320364	TSS200					TRUE		6:32920615-32921325	Promoter_Associated	TRUE	0.897788	0.897788	0.148742	4.01e-05	0.147433	9.03e-05	0.0324565	7.25e-09	0.0323154	1.63e-08	0.0403063	0.897788	0.00879514	0.00434786	0.485487
rs3129859	HLA-DQA1	cg26262232	6	1094942899	42	6	32400939	4.26593	1095137916	6	32595956	0.00408689	0.00360034	4.07671	0.150861	11.5933	1095462955	32920995	1.42e-09	1.3e-09	7.1992	0.0146358	TSS200					TRUE		6:32920615-32921325	Promoter_Associated	TRUE	0.454176	0.454176	0.148742	4.01e-05	0.139104	0.000293147	0.0150169	4.62e-13	0.0147162	3.26e-12	0.641795	0.454176	0.0647953	0.0200237	0.485487
rs3129859	HLA-DQA1	cg14833385	6	1094942899	42	6	32400939	4.26593	1095137916	6	32595956	0.00408689	0.00360034	4.07671	0.150861	7.50553	1095463102	32921142	9.02e-06	8.25e-06	5.63296	0.00986042	TSS1500					TRUE		6:32920615-32921325	Promoter_Associated	TRUE	0.396402	0.396402	0.148742	4.01e-05	0.139495	0.0002233	0.010696	6.46e-10	0.0104094	3.5e-09	0.864473	0.396402	0.062164	0.0267903	0.485487
rs3129859	HLA-DQA1	cg17940902	6	1094942899	42	6	32400939	4.26593	1095137916	6	32595956	0.00408689	0.00360034	4.07671	0.150861	3.31845	1095463193	32921233	0.0453631	0.0415108	3.51719	0.0263329	TSS1500					TRUE		6:32920615-32921325	Promoter_Associated	TRUE	0.851218	0.851218	0.148742	4.01e-05	0.149797	4.46e-05	0.0229033	0.00119138	0.0231664	0.00132011	-0.0461025	0.851218	-0.00709889	-0.0114844	0.485487
rs3129859	HLA-DQA1	cg18494841	6	1094942899	42	6	32400939	4.26593	1095137916	6	32595956	0.00408689	0.00360034	4.07671	0.150861	3.97893	1095478695	32936735	0.0129313	0.0118332	-3.91358	-0.00692482	1stExon;5'UTR	chr6:32935896-32936792	Island	high-CpG:33044293-33045328		NA	6:33043821-33045393	6:32935307-32938185	Promoter_Associated	TRUE	0.66578	0.66578	0.148742	4.01e-05	0.151415	3.86e-05	-0.0063628	0.000371929	-0.00651583	0.000355811	0.420193	0.66578	-0.0179748	-0.0240502	0.485487
rs3129859	HLA-DQA1	cg02707277	6	1094942899	42	6	32400939	4.26593	1095137916	6	32595956	0.00408689	0.00360034	4.07671	0.150861	7.50718	1095487866	32945906	9.02e-06	8.25e-06	5.63366	0.0187215	Body;Body					NA				NA	0.791463	0.791463	0.148742	4.01e-05	0.146044	0.000104942	0.0194207	6.87e-09	0.0192472	1.79e-08	0.138878	0.791463	0.0181329	0.00893458	0.485487
[truncated: 753 more rows]
